# Supplementary material for: Comparative Analysis of Environment-Responsive Alternative Splicing in the Inflorescences of Cultivated and Wild Tomato Species
Source: Int J Mol Sci. 2022 Sep 30;23(19):11585. doi: 10.3390/ijms231911585 (PMC9569760; doi:10.3390/ijms231911585)
Supplement: Supplementary file 1 [file ijms-23-11585-s001.zip › Table S1.xlsx]

## Sheet: Table S1.
Table S1. Summary of read mapping
Sample	Sample ID	Replicates	Raw read pairs	Concordant pair	Read mapping rate(%)	Concordant pair alignment rate (%)	Multiple alignments	Multiple alignments rate (%)	Discordant alignments	Discordant alignments rate (%)
LA1589 IM PG	RS19_S64_L006	R1	9746023	8923423	0.9678	0.915596	289835	0.0297	221912	0.0228
	RS20_S65_L006	R2	9431787	8574345	0.9686	0.90909	283491	0.0301	287186	0.0304
	RS21_S66_L006	R3	11872142	10846619	0.9702	0.913619	388755	0.0327	341431	0.0288
		Subtotal	31049952	28344387	0.968867	0.912864	962081	0.0309849	850529	0.0273923
LA1781 IM PG	RS22_S67_L006	R1	11303523	10337994	0.9647	0.914582	278945	0.0247	203222	0.018
	RS23_S68_L006	R2	7564497	6917525	0.9663	0.914473	188489	0.0249	164106	0.0217
	RS24_S69_L006	R3	8273844	7482483	0.9604	0.904354	213218	0.0258	177172	0.0214
		Subtotal	27141864	24738002	0.9638	0.911433	680652	0.0250776	544500	0.0200613
LA2706 IM PG	RS25_S70_L007	R1	9064365	8593020	0.9849	0.948	260251	0.0287	182901	0.0202
	RS26_S71_L007	R2	9580439	8981354	0.9841	0.937468	241880	0.0252	263073	0.0275
	RS27_S72_L007	R3	8844915	8316131	0.985	0.940216	224224	0.0254	238473	0.027
		Subtotal	27489719	25890505	0.984667	0.941825	726355	0.0264228	684447	0.0248983
LA1589 IF PG	RS28_S73_L007	R1	8629160	7971567	0.9692	0.923794	198698	0.023	167457	0.0194
	RS29_S74_L007	R2	11851670	10902208	0.9702	0.919888	288268	0.0243	288694	0.0244
	RS30_S75_L007	R3	10193887	9324289	0.97	0.914694	244705	0.024	291663	0.0286
		Subtotal	30674717	28198064	0.9698	0.919261	731671	0.0238526	747814	0.0243788
LA1781 IF PG	RS31_S76_L007	R1	11263981	10322115	0.9696	0.916382	268765	0.0239	296440	0.0263
	RS32_S77_L007	R2	10274199	9467867	0.9703	0.921519	245627	0.0239	239494	0.0233
	RS33_S78_L007	R3	14007529	12898285	0.9709	0.920811	372690	0.0266	351453	0.0251
		Subtotal	35545709	32688267	0.970267	0.919612	887082	0.0249561	887387	0.0249647
LA2706 IF PG	RS34_S79_L007	R1	11673938	11048875	0.9831	0.946457	264779	0.0227	200089	0.0171
	RS35_S80_L007	R2	9121658	8660884	0.9844	0.949486	219735	0.0241	163764	0.018
	RS36_S81_L007	R3	12330567	11627139	0.9819	0.942953	308816	0.025	219055	0.0178
		Subtotal	33126163	31336898	0.983133	0.945986	793330	0.0239487	582908	0.0175966
LA1589 IF OF	RS37_S82_L008	R1	7808224	7243499	0.9723	0.927676	181864	0.0233	199609	0.0256
	RS38_S83_L008	R2	15486251	14631584	0.9706	0.944811	447292	0.0289	85174	0.0055
	RS39_S84_L008	R3	7158410	6696621	0.9755	0.93549	168549	0.0235	153169	0.0214
		Subtotal	30452885	28571704	0.9728	0.938227	797705	0.0261947	437952	0.0143813
LA1781 IF OF	RS40_S85_L008	R1	6742278	6279007	0.9743	0.931289	164339	0.0244	158132	0.0235
	RS41_S86_L008	R2	10843965	10093780	0.9765	0.93082	367162	0.0339	292095	0.0269
	RS42_S87_L008	R3	38433197	35810599	0.9754	0.931762	1007466	0.0262	927050	0.0241
		Subtotal	56019440	52183386	0.9754	0.931523	1538967	0.027472	1377277	0.0245857
LA2706 IF OF	RS43_S88_L008	R1	29971588	28514142	0.989	0.951372	737043	0.0246	742192	0.0248
	RS44_S89_L008	R2	8986963	8591630	0.9895	0.95601	231079	0.0257	197600	0.022
	RS45_S90_L008	R3	10018071	9534928	0.9895	0.951773	233297	0.0233	259357	0.0259
		Subtotal	48976622	46640700	0.989333	0.952305	1201419	0.0245305	1199149	0.0244841
LA1589 IF PH	RS46_S91_L008	R1	9863156	9210994	0.9735	0.933879	222627	0.0226	182631	0.0185
LA1781 IF PH	RS47_S92_L008	R1	10947706	10188043	0.9736	0.93061	246132	0.0225	258738	0.0236
LA2706 IF PH	RS48_S93_L008	R1	12496566	12002340	0.9858	0.960451	782774	0.0626	159693	0.0128
		Total	674261570	628585203	0.975517	0.931086	17890057	0.0266574	15224988	0.0224396
