# Supplementary material for: Comparative Analysis of Environment-Responsive Alternative Splicing in the Inflorescences of Cultivated and Wild Tomato Species
Source: Int J Mol Sci. 2022 Sep 30;23(19):11585. doi: 10.3390/ijms231911585 (PMC9569760; doi:10.3390/ijms231911585)
Supplement: Supplementary file 1 [file ijms-23-11585-s001.zip › Table S10.xlsx]

## Sheet: Table S10.
Table S10. DEIs identified in LA1781 inflorescences between OF and PG conditions
isoform ID	class_code	gene	LA1781_IF_PG	LA1781_IF_OF	log2(fold_change)	p_value	q_value	Description
TCONS_00000601	j	Solyc01g005300.4	24.3369	5.36768	-2.18077	5e-05	0.000581762	Adagio-like protein 1 (AHRD V3.3 *** A0A1U8H9V5_CAPAN)
TCONS_00000749	=	Solyc01g006290.4	1.0129	3.68926	1.86483	0.0002	0.00205981	Peroxidase (AHRD V3.3 *** K4ASJ5_SOLLC)
TCONS_00001106	=	Solyc01g008620.4	0.611344	3.62685	2.56866	0.0002	0.00205981	Glucan endo-1,3-beta-glucosidase (AHRD V3.3 *** A0A1U8FGD7_CAPAN)
TCONS_00001141	o	Solyc01g008910.2	1.21574	2.59072	1.09152	0.00595	0.0373712	Transcription factor GRAS (AHRD V3.3 *** A0A200QIE7_9MAGN)
TCONS_00001237	=	Solyc01g009500.4	4.59887	2.04787	-1.16716	0.00385	0.0261402	Alpha/beta-Hydrolases superfamily protein (AHRD V3.3 *** F4J341_ARATH)
TCONS_00002026	=	Solyc01g057770.3	40.9303	17.5131	-1.22473	5e-05	0.000581762	HCO3-transporter family (AHRD V3.3 *** A0A2U1KUW6_ARTAN)
TCONS_00002164	=	Solyc01g060130.3	24.2971	66.5493	1.45364	5e-05	0.000581762	TOMGTPASE Mill. GTPase
TCONS_00002165	j	Solyc01g060130.3	0.664175	2.99878	2.17474	0.00455	0.030012	TOMGTPASE Mill. GTPase
TCONS_00002524	=	Solyc01g067660.3	11.6751	28.3511	1.27997	5e-05	0.000581762	1,4-alpha-glucan-maltohydrolase
TCONS_00002758	=	Solyc01g079470.4	109.638	51.6779	-1.08513	5e-05	0.000581762	Unknown protein
TCONS_00003102	j	Solyc01g081480.3	0.794182	2.08192	1.39037	0.00475	0.0310934	GPI inositol-deacylase PGAP1-like protein (AHRD V3.3 *** A0A2U1LZR3_ARTAN)
TCONS_00003313	=	Solyc01g087850.2	1.89286	7.50629	1.98753	0.00015	0.00159156	serine protease SBT3
TCONS_00003417	j	Solyc01g088600.4	7.68906	2.35886	-1.70472	0.00705	0.0429084	protein TRIGALACTOSYLDIACYLGLYCEROL 4, chloroplastic (AHRD V3.3 *** A0A2I4EI43_9ROSI)
TCONS_00003731	=	Solyc01g091590.3	5.05395	1.76112	-1.52092	5e-05	0.000581762	BON1-associated protein 2-like (AHRD V3.3 *** A0A2I4E3A5_9ROSI)
TCONS_00003835	=	Solyc01g094070.3	4.56732	9.20645	1.0113	5e-05	0.000581762	Dihydroflavonol-4-reductase (AHRD V3.3 *** A0A2K3N028_TRIPR)
TCONS_00003922	=	Solyc01g094570.3	6.58104	3.2701	-1.00898	0.0073	0.0441343	Alpha/beta-Hydrolases superfamily protein (AHRD V3.3 *** A0A2U1MXT7_ARTAN)
TCONS_00004042	=	Solyc01g095140.4	18.5145	2.36618	-2.96802	5e-05	0.000581762	Desiccation protectant protein Lea14-like protein (AHRD V3.3 *** A0A2G3BT76_CAPCH)
TCONS_00004043	=	Solyc01g095150.3	41.3081	12.8631	-1.68319	5e-05	0.000581762	late embryogenesis-like protein
TCONS_00004069	=	Solyc01g095320.4	28.516	3.80936	-2.90415	5e-05	0.000581762	Bag family molecular chaperone regulator 6-like protein (AHRD V3.3 *** A0A2K3PRI9_TRIPR)
TCONS_00004231	=	Solyc01g096260.4	5.94965	13.1493	1.14411	5e-05	0.000581762	NAD-dependent protein deacetylase HST1-like protein (AHRD V3.3 *** AT2G46640.2)
TCONS_00004801	=	Solyc01g099230.3	4.58712	2.01436	-1.18727	0.00055	0.0050199	Zinc finger protein VAR3, chloroplastic (AHRD V3.3 *-* A0A1J3GSM9_NOCCA)
TCONS_00004825	=	Solyc01g099370.3	6.79965	3.22994	-1.07395	5e-05	0.000581762	Calcium-dependent lipid-binding (CaLB domain) family protein (AHRD V3.3 *-* F4JK83_ARATH)
TCONS_00005023	j	Solyc01g100280.4	5.91384	2.8409	-1.05775	0.00385	0.0261402	RNA helicase DEAH-box4
TCONS_00005444	j	Solyc01g103340.4	1.15338	0.460995	-1.32305	0.00275	0.0197672	Zinc finger CCCH domain-containing protein (AHRD V3.3 *-* A0A2K3NPU7_TRIPR)
TCONS_00005607	j	Solyc01g104130.4	1.29864	2.60217	1.00271	0.00665	0.0409191	2-oxoglutarate (2OG) and Fe(II)-dependent oxygenase superfamily protein (AHRD V3.3 *** A0A2U1N614_ARTAN)
TCONS_00005707	=	Solyc01g104740.3	1.81161	8.22203	2.18222	5e-05	0.000581762	Multiprotein-bridging factor 1c (AHRD V3.3 *** A0A1U8F6N4_CAPAN)
TCONS_00005754	j	Solyc01g105180.3	0.969261	4.89505	2.33637	0.00165	0.012868	Protein DA1 (AHRD V3.3 *** A0A2I0VSM4_9ASPA)
TCONS_00005798	j	Solyc01g105460.4	1.91055	3.86473	1.01638	0.00795	0.0472749	1,4-dihydroxy-2-naphthoate polyprenyltransferase, chloroplastic (AHRD V3.3 *** A0A2G2Y2Y1_CAPAN)
TCONS_00005884	=	Solyc01g105890.3	2.08259	4.68017	1.16818	5e-05	0.000581762	Monoterpene synthase 1
TCONS_00006061	j	Solyc01g106470.3	8.66194	43.0873	2.3145	5e-05	0.000581762	Tunicamycin induced protein (AHRD V3.3 *** Q84JN2_ARATH)
TCONS_00006079	=	Solyc01g106620.2	0.745242	12.2291	4.03647	5e-05	0.000581762	pathogenesis-related protein 1-like (AHRD V3.3 *** A0A2I4HRD5_9ROSI)
TCONS_00006276	j	Solyc01g107630.4	3.60918	9.60249	1.41174	5e-05	0.000581762	cell division cycle protein 123 homolog (AHRD V3.3 *** A0A2I4EVK3_9ROSI)
TCONS_00006342	j	Solyc01g150170.1	0.326207	1.08089	1.72836	0.00065	0.00580414	Dynamin-related protein 3B (AHRD V3.3 *-* A0A2G2W9Y7_CAPBA)
TCONS_00006941	=	Solyc01g112000.4	13.3264	4.04416	-1.72037	5e-05	0.000581762	expansin-like protein precursor 1
TCONS_00007132	o	Solyc01g005740.3	3.33753	8.08038	1.27564	0.001	0.00841195	Unknown protein
TCONS_00007237	=	Solyc01g006300.3	0.471917	5.26435	3.47965	0.0001	0.00110193	LECEVI1A
TCONS_00007423	j	Solyc01g007830.2	0.571691	1.33713	1.22584	0.008	0.0475179	Condensin complex subunit 2 (AHRD V3.3 *-* A0A2G3C0A3_CAPCH)
TCONS_00009281	=	Solyc01g068560.3	25.315	56.756	1.16478	5e-05	0.000581762	protein LNK2 isoform X1 (AHRD V3.3 --* XP_023879322.1)
TCONS_00009349	=	Solyc01g079660.2	3.93606	1.94897	-1.01404	0.00255	0.0185835	Cotton fiber protein (AHRD V3.3 *** Q570M0_ARATH)
TCONS_00010261	j	Solyc01g088610.4	229.111	80.0357	-1.51733	0.0038	0.0258737	10 kDa chaperonin (AHRD V3.3 *** A0A2K3N899_TRIPR)
TCONS_00010454	=	Solyc01g090790.4	2.91648	7.76471	1.4127	5e-05	0.000581762	bHLH transcription factor
TCONS_00010469	=	Solyc01g090965.1	23.8864	51.5775	1.11055	5e-05	0.000581762	Bifunctional inhibitor/lipid-transfer protein/seed storage 2S albumin superfamily protein (AHRD V3.3 *** Q9FJS1_ARATH)
TCONS_00010532	j	Solyc01g091260.3	1.81313	28.2635	3.96239	5e-05	0.000581762	myeloid leukemia factor (AHRD V3.3 *** AT2G45380.4)
TCONS_00010940	=	Solyc01g094860.4	1.99473	5.31355	1.41348	5e-05	0.000581762	Transmembrane protein-related protein (AHRD V3.3 *** A0A2U1LWU9_ARTAN)
TCONS_00010969	=	Solyc01g095030.3	2.70994	8.6794	1.67933	5e-05	0.000581762	Altered Response to Salt Stress 1
TCONS_00011012	=	Solyc01g095530.2	105.728	276.627	1.38758	5e-05	0.000581762	hypothetical protein (AHRD V3.3 *-* AT5G41761.1)
TCONS_00011024	=	Solyc01g095570.3	3.74699	22.3668	2.57755	0.00155	0.0122077	Mitochondrial carrier protein (AHRD V3.3 *** A0A200PUN8_9MAGN)
TCONS_00011078	j	Solyc01g095970.3	7.90273	1.32625	-2.57499	0.0052	0.0334768	Dynamin-like protein (AHRD V3.3 *** F4K015_ARATH)
TCONS_00011295	=	Solyc01g096880.4	3.74246	7.88394	1.07493	5e-05	0.000581762	Major facilitator superfamily protein (AHRD V3.3 *** A0A1P8AZ04_ARATH)
TCONS_00011676	j	Solyc01g099300.3	4.1657	1.84586	-1.17426	0.00585	0.036858	ATPase, histidine kinase, DNA gyrase B-, and HSP90-like domain containing protein, expressed (AHRD V3.3 *** Q33AG5_ORYSJ)
TCONS_00011776	=	Solyc01g099880.4	0.545003	2.10556	1.94987	0.00415	0.0278101	Bidirectional sugar transporter SWEET (AHRD V3.3 *** A0A1U8E5W8_CAPAN)
TCONS_00011811	=	Solyc01g099990.3	0.812556	2.6043	1.68036	0.0017	0.013198	F-box domain, Phloem protein 2-like protein (AHRD V3.3 *** A0A2U1KKL5_ARTAN)
TCONS_00011812	=	Solyc01g100000.3	24.4462	6.82629	-1.84044	5e-05	0.000581762	F-box domain, Phloem protein 2-like protein (AHRD V3.3 *** A0A2U1MNC1_ARTAN)
TCONS_00011815	=	Solyc01g100010.3	7.4146	3.59094	-1.04601	5e-05	0.000581762	F-box domain, Phloem protein 2-like protein (AHRD V3.3 *** A0A2U1MNC1_ARTAN)
TCONS_00012704	j	Solyc01g104840.4	7.68849	17.1795	1.15992	0.00545	0.0347877	RNA-binding protein (AHRD V3.3 *-* O24106_NICGU)
TCONS_00012991	=	Solyc01g106690.3	37.229	18.2426	-1.02912	5e-05	0.000581762	DUF1005 domain-containing protein (AHRD V3.3 *** A0A1Q3BZI1_CEPFO)
TCONS_00013096	=	Solyc01g107460.2	0.903849	7.53793	3.06001	5e-05	0.000581762	Neuronal PAS domain protein (AHRD V3.3 *** A0A1P8BBZ0_ARATH)
TCONS_00013142	=	Solyc01g107900.3	0.588815	1.82211	1.62972	0.0026	0.0188836	O-acyltransferase WSD1-like protein (AHRD V3.3 *** A0A2K3ND41_TRIPR)
TCONS_00013246	j	Solyc01g108650.3	12.8159	5.51848	-1.21559	0.0021	0.0157801	embryo defective 1273 (AHRD V3.3 *** AT1G49510.3)
TCONS_00013286	=	Solyc01g108910.4	47.0537	17.8679	-1.39694	0.00085	0.00731566	maternal effect embryo arrest 14 (AHRD V3.3 *** AT2G15890.1)
TCONS_00014134	=	Solyc02g014030.3	0.191823	1.14726	2.58034	0.00025	0.00251098	Serine/threonine/dual specificity protein kinase, catalytic domain-containing protein (AHRD V3.3 *** A0A2U1M6E8_ARTAN)
TCONS_00014225	=	Solyc02g014860.3	20.0115	5.35943	-1.90068	5e-05	0.000581762	Chaperone protein DnaJ (AHRD V3.3 *** A0A1J3ID64_NOCCA)
TCONS_00014284	j	Solyc02g021260.3	0.919176	2.19121	1.25332	0.0004	0.00380018	B3 domain-containing protein (AHRD V3.3 *-* A0A1Q3DFU3_CEPFO)
TCONS_00014420	=	Solyc02g030210.4	8.70288	4.24933	-1.03426	0.00125	0.0101829	AP2-like ethylene-responsive transcription factor (AHRD V3.3 *** A0A2G3D2M5_CAPCH)
TCONS_00014482	j	Solyc02g031840.3	2.66315	6.46154	1.27874	0.00555	0.0353076	Potassium transporter (AHRD V3.3 *** A0A1U8FIL6_CAPAN)
TCONS_00014523	=	Solyc02g032100.4	4.34336	20.9881	2.27269	5e-05	0.000581762	Zinc transporter protein (AHRD V3.3 *** A5BDR3_VITVI)
TCONS_00014723	x	Solyc02g038820.1	2.96834	1.39245	-1.09203	0.00165	0.012868	F-box protein (AHRD V3.3 *-* A0A2G3CHZ3_CAPCH)
TCONS_00014951	=	Solyc02g063410.3	7.1475	2.72869	-1.38923	0.00265	0.0191793	Hydroxyproline-rich glycoprotein family protein (AHRD V3.3 *** A0A2U1M3E1_ARTAN)
TCONS_00014960	=	Solyc02g063520.3	2.00339	4.26121	1.08882	0.0031	0.0218487	Homeobox-leucine zipper protein HAT22 (AHRD V3.3 *** A0A2G2XBJ3_CAPBA)
TCONS_00015064	=	Solyc02g065230.3	2.19217	4.83175	1.14019	5e-05	0.000581762	Cytochrome P450 (AHRD V3.3 *** A0A1U9X5Y9_THAGA)
TCONS_00015189	=	Solyc02g067050.3	0.955	2.43666	1.35133	0.0007	0.00618881	UPF0301 protein (AHRD V3.3 *** A0A2K3PAH7_TRIPR)
TCONS_00015490	=	Solyc02g069260.3	18.7567	40.6869	1.11715	5e-05	0.000581762	Argonaute2a
TCONS_00015644	j	Solyc02g070000.4	8.93392	19.7517	1.14461	0.00265	0.0191793	Leucine-rich receptor-like protein kinase family protein (AHRD V3.3 *** A0A061G8R7_THECC)
TCONS_00015901	=	Solyc02g071620.3	8.11174	3.59837	-1.17267	5e-05	0.000581762	GDSL-motif lipase/hydrolase family protein 1
TCONS_00016009	=	Solyc02g072220.1	1.88	4.51428	1.26376	0.0068	0.0416675	DUF1685 family protein (AHRD V3.3 *-* AT2G42760.1)
TCONS_00016135	=	Solyc02g077040.4	1.23185	2.47068	1.00408	0.00075	0.0065685	phytophthora-inhibited protease 1
TCONS_00016222	=	Solyc02g077680.4	3.4412	7.64902	1.15236	5e-05	0.000581762	Alpha-1,4 glucan phosphorylase (AHRD V3.3 *** A0A2G2XET2_CAPBA)
TCONS_00016283	=	Solyc02g078150.4	67.1603	28.8101	-1.22103	5e-05	0.000581762	PDDEXK-like protein (AHRD V3.3 *** A0A2U1QIN2_ARTAN)
TCONS_00016298	j	Solyc02g078210.3	4.98255	11.2591	1.17614	5e-05	0.000581762	Ubiquitin-conjugating enzyme (AHRD V3.3 *** A0A200QBL2_9MAGN)
TCONS_00016650	=	Solyc02g080120.3	2.16814	9.90919	2.19231	5e-05	0.000581762	Gibberellin 2-beta-dioxygenase 8 (AHRD V3.3 *** A0A1U8FMY1_CAPAN)
TCONS_00016651	j	Solyc02g080120.3	1.27489	7.23276	2.50417	5e-05	0.000581762	Gibberellin 2-beta-dioxygenase 8 (AHRD V3.3 *** A0A1U8FMY1_CAPAN)
TCONS_00016698	j	Solyc02g080340.3	0.94456	2.14806	1.18532	5e-05	0.000581762	Patatin (AHRD V3.3 *** A0A2I4H6Z2_9ROSI)
TCONS_00016756	j	Solyc02g080640.4	12.9108	28.8485	1.15991	5e-05	0.000581762	adenylyl-sulfate reductase
TCONS_00016761	=	Solyc02g080640.4	14.9905	33.5783	1.16348	5e-05	0.000581762	adenylyl-sulfate reductase
TCONS_00016864	j	Solyc02g081330.4	1.95166	5.27492	1.43445	0.0069	0.0421665	phytoene synthase 2,Pfam:PF00494
TCONS_00017235	=	Solyc02g082870.4	1.18617	2.73904	1.20737	5e-05	0.000581762	AMP-dependent synthetase/ligase (AHRD V3.3 *** A0A200QNJ1_9MAGN)
TCONS_00017241	=	Solyc02g082920.4	6.57046	19.0266	1.53395	5e-05	0.000581762	acidic extracellular 26 kD chitinase
TCONS_00017372	=	Solyc02g083880.3	111.489	48.9234	-1.18831	5e-05	0.000581762	Gibberellin-regulated protein 3 (AHRD V3.3 *** A0A1U8FMR2_CAPAN)
TCONS_00017488	j	Solyc02g084420.3	8.10418	30.7686	1.92472	5e-05	0.000581762	Zinc finger, B-box (AHRD V3.3 *-* A0A2U1LAI4_ARTAN)
TCONS_00017822	=	Solyc02g086440.4	2.95898	8.92373	1.59255	0.00115	0.00948087	F-box/LRR-repeat protein 3 (AHRD V3.3 *-* A0A2I4HUQ7_9ROSI)
TCONS_00017949	j	Solyc02g087000.4	1.72539	3.82847	1.14984	0.00105	0.00877203	Potassium transporter (AHRD V3.3 *** A0A2G3AC18_CAPAN)
TCONS_00018041	=	Solyc02g087520.3	2.71514	1.06411	-1.35138	0.0017	0.013198	Thaumatin (AHRD V3.3 *** A0A200QSK7_9MAGN)
TCONS_00018134	=	Solyc02g088090.1	10.6707	5.29507	-1.01094	0.00015	0.00159156	Calmodulin-like protein 45 (AHRD V3.3 *** A0A2P0QD45_CAMSI)
TCONS_00018486	j	Solyc02g089780.3	1.90551	5.30939	1.47837	0.00035	0.00338201	dihydroflavonol 4-reductase/flavanone protein (AHRD V3.3 *-* AT3G02420.2)
TCONS_00019083	=	Solyc02g092860.3	1.15332	3.6178	1.64932	5e-05	0.000581762	Cytochrome P450 (AHRD V3.3 *** Q9XFX1_CICAR)
TCONS_00019275	j	Solyc02g093980.3	2.90614	0.903967	-1.68476	0.00105	0.00877203	Nucleolar-like protein (AHRD V3.3 *-* F4J3H8_ARATH)
TCONS_00019290	j	Solyc02g094100.4	4.02144	1.93547	-1.05503	0.00375	0.0255905	Fidgetin-like protein 1 (AHRD V3.3 *** A0A2G3ACW9_CAPAN)
TCONS_00019349	=	Solyc02g094400.4	83.0544	33.4952	-1.3101	5e-05	0.000581762	Glycerophosphodiester phosphodiesterase GDPD2 (AHRD V3.3 *** A0A2G3DA15_CAPCH)
TCONS_00019937	x	Solyc02g032100.4	0.253122	3.22794	3.67271	5e-05	0.000581762	Zinc transporter protein (AHRD V3.3 *** A5BDR3_VITVI)
TCONS_00020375	=	Solyc02g062720.4	3.73613	9.43551	1.33656	0.0066	0.0406632	DNA-3-methyladenine glycosylase 1-like (AHRD V3.3 *** A0A2I4EQE9_9ROSI)
TCONS_00020419	=	Solyc02g063000.4	0.247763	2.9834	3.58993	0.00065	0.00580414	Glycosyltransferase (AHRD V3.3 *** A0A2I4ENI5_9ROSI)
TCONS_00020555	o	Solyc02g065050.1	2.82092	5.90923	1.06681	0.00035	0.00338201	aspartic proteinase PCS1-like (AHRD V3.3 *** A0A2G3A5E0_CAPAN)
TCONS_00020593	=	Solyc02g065220.4	0.635135	1.44254	1.18348	0.00525	0.0337419	Cytochrome P450 (AHRD V3.3 *** A0A1U9X5Y9_THAGA)
TCONS_00020751	=	Solyc02g067230.3	0.973024	1.99786	1.03791	0.0003	0.00295172	Dof zinc finger protein3
TCONS_00020808	=	Solyc02g067440.3	5.0754	2.11666	-1.26173	5e-05	0.000581762	meloidogyne-induced giant cell protein DB114
TCONS_00021313	j	Solyc02g069490.4	240.689	492.777	1.03377	5e-05	0.000581762	Delta(24)-sterol reductase (AHRD V3.3 *** A0A2G2XDD5_CAPBA)
TCONS_00021514	j	Solyc02g070800.2	48.0757	13.2148	-1.86315	0.0001	0.00110193	DUF561 domain-containing protein (AHRD V3.3 *** A0A1Q3DH97_CEPFO)
TCONS_00021515	=	Solyc02g070800.2	294.965	137.746	-1.09853	5e-05	0.000581762	DUF561 domain-containing protein (AHRD V3.3 *** A0A1Q3DH97_CEPFO)
TCONS_00021591	j	Solyc02g071270.3	8.21489	3.28128	-1.32398	0.0075	0.0450972	Protein MEI2-like 5 (AHRD V3.3 *** A0A2G3A7K3_CAPAN)
TCONS_00021650	=	Solyc02g071590.3	1.83481	0.671779	-1.44957	0.0031	0.0218487	Trehalose-6-phosphate synthase (AHRD V3.3 *** D7KVC5_ARALL)
TCONS_00021912	j	Solyc02g077260.3	2.38477	4.89242	1.0367	0.0044	0.0291924	SUN-like protein5
TCONS_00022105	=	Solyc02g078400.3	5.67675	12.2284	1.1071	5e-05	0.000581762	Allantoinase (AHRD V3.3 *** A0A2G3D677_CAPCH)
TCONS_00022329	=	Solyc02g079490.3	0.511268	1.68992	1.7248	0.00145	0.0115372	HXXXD-type acyl-transferase family protein (AHRD V3.3 *** Q9MAP9_ARATH)
TCONS_00023185	j	Solyc02g084400.4	3.07533	6.31982	1.03914	0.00045	0.00421223	Protein kinase superfamily protein (AHRD V3.3 *** F4I8V6_ARATH)
TCONS_00023285	=	Solyc02g084980.3	1.45016	2.90916	1.00439	0.00105	0.00877203	Hexosyltransferase (AHRD V3.3 *** A0A2G2XGM6_CAPBA)
TCONS_00023286	=	Solyc02g084990.3	16.3371	41.265	1.33677	5e-05	0.000581762	Mannan endo-1,4-beta-mannosidase (AHRD V3.3 *** A0A2K3NB99_TRIPR)
TCONS_00023386	o	Solyc02g085320.1	1.76845	4.98148	1.49409	5e-05	0.000581762	Unknown protein
TCONS_00023387	o	Solyc02g085320.1	2.17893	5.16816	1.24603	5e-05	0.000581762	Unknown protein
TCONS_00023416	j	Solyc02g085420.4	14.3312	3.33736	-2.10238	0.0062	0.0386484	U1 small nuclear ribonucleoprotein 70 kDa (AHRD V3.3 *-* A0A2G3AAH2_CAPAN)
TCONS_00023738	j	Solyc02g087330.3	47.7584	18.0651	-1.40255	0.00025	0.00251098	B12D protein (AHRD V3.3 *** Q9XHD5_IPOBA)
TCONS_00023857	j	Solyc02g088200.4	3.44339	1.11048	-1.63265	0.00565	0.0358233	Putative eukaryotic LigT (AHRD V3.3 *-* AT3G16230.2)
TCONS_00023889	=	Solyc02g088380.4	9.09389	4.20753	-1.11192	5e-05	0.000581762	Early nodulin-like protein 20 (AHRD V3.3 *** F4IVN9_ARATH)
TCONS_00024240	=	Solyc02g090350.4	2.67093	7.00762	1.39158	5e-05	0.000581762	Geraniol 8-hydroxylase (AHRD V3.3 *** A0A2G2XIM9_CAPBA)
TCONS_00024241	=	Solyc02g090360.3	39.6309	19.4133	-1.02958	5e-05	0.000581762	L-ascorbate oxidase-like protein (AHRD V3.3 *** A0A1U8FPI3_CAPAN)
TCONS_00024243	j	Solyc02g090390.4	29.7095	7.29912	-2.02513	5e-05	0.000581762	Protein kinase (AHRD V3.3 *** O65765_CRAPL)
TCONS_00024259	=	Solyc02g090540.4	1.33291	2.76407	1.05222	0.004	0.0269739	Glucose/ribitol dehydrogenase (AHRD V3.3 *** A0A2U1NV71_ARTAN)
TCONS_00024599	=	Solyc02g092700.3	7.35511	15.1715	1.04454	5e-05	0.000581762	DUF1230 family protein (DUF1230) (AHRD V3.3 *** AT5G67370.1)
TCONS_00024839	j	Solyc02g093810.3	5.83394	2.64091	-1.14343	0.0073	0.0441343	AUGMIN subunit 6-like (AHRD V3.3 *** A0A2I4HNB2_9ROSI)
TCONS_00024874	j	Solyc02g093950.3	4.20279	1.01243	-2.05352	0.00025	0.00251098	Ankyrin repeat (AHRD V3.3 *** A0A200QY43_9MAGN)
TCONS_00024948	j	Solyc02g094430.4	1.13877	3.754	1.72095	0.00325	0.0227237	Acyltransferase-like protein, chloroplastic (AHRD V3.3 *** A0A2G3AD32_CAPAN)
TCONS_00025336	j	Solyc03g007050.3	23.1899	11.2361	-1.04535	0.00155	0.0122077	LRR receptor-like kinase family protein (AHRD V3.3 *** A0A072VP04_MEDTR)
TCONS_00025744	=	Solyc03g026280.3	3.83278	1.04441	-1.8757	0.00025	0.00251098	C-repeat binding factor 1
TCONS_00025804	j	Solyc03g031860.3	8.53809	18.0504	1.08005	5e-05	0.000581762	Phytoene synthase 1,Pfam:PF00494
TCONS_00027077	=	Solyc03g082610.1	2.49984	5.14873	1.04238	0.0005	0.00461646	Senescence regulator S40 (AHRD V3.3 *** A0A200QWC0_9MAGN)
TCONS_00027097	=	Solyc03g082690.3	0.795088	1.77165	1.15591	0.00385	0.0261402	RING-type E3 ubiquitin transferase (AHRD V3.3 *** A0A2G2X7G1_CAPBA)
TCONS_00027283	j	Solyc03g083540.3	4.93069	2.12657	-1.21326	0.0057	0.0360824	Chloride conductance regulatory protein ICln (AHRD V3.3 *** A0A2G3CVQ4_CAPCH)
TCONS_00027313	o	Solyc03g083770.1	200.173	33.5844	-2.57539	5e-05	0.000581762	Plant invertase/pectin methylesterase inhibitor superfamily protein, putative (AHRD V3.3 *** A0A061G4U8_THECC)
TCONS_00027315	=	Solyc03g083770.1	605.457	138.588	-2.12722	5e-05	0.000581762	Plant invertase/pectin methylesterase inhibitor superfamily protein, putative (AHRD V3.3 *** A0A061G4U8_THECC)
TCONS_00027364	j	Solyc03g093210.3	0.477929	2.03394	2.08941	0.0032	0.0224335	Nucleic acid-binding, OB-fold protein (AHRD V3.3 *** A0A2U1P2W4_ARTAN)
TCONS_00027370	j	Solyc03g093210.3	1.99184	0.506528	-1.97539	0.00035	0.00338201	Nucleic acid-binding, OB-fold protein (AHRD V3.3 *** A0A2U1P2W4_ARTAN)
TCONS_00027391	=	Solyc03g093410.3	2.11117	0.905805	-1.22077	5e-05	0.000581762	Sugar transporter protein 16
TCONS_00027534	o	Solyc03g095600.1	25.1904	12.089	-1.05918	0.0011	0.00912792	KIP1-like (AHRD V3.3 *-* A0A200R3P8_9MAGN)
TCONS_00027571	=	Solyc03g096050.3	0.919964	2.40281	1.38508	0.0008	0.00694348	2-oxoglutarate (2OG) and Fe(II)-dependent oxygenase superfamily protein (AHRD V3.3 *** F4J670_ARATH)
TCONS_00027817	=	Solyc03g097920.1	3.99937	12.5646	1.65152	5e-05	0.000581762	MAP kinase kinase 4
TCONS_00027836	=	Solyc03g098010.3	52.6274	12.0055	-2.13212	5e-05	0.000581762	phosphate starvation inducible gene TPSI1
TCONS_00027970	=	Solyc03g020030.3	0.645319	5.14285	2.99448	0.00665	0.0409191	Proteinase inhibitor type-2 (AHRD V3.3 *** A0A2G3A0T9_CAPAN)
TCONS_00028087	j	Solyc03g111050.3	18.0888	7.03753	-1.36196	0.0054	0.0345249	CONSTANS interacting protein 5
TCONS_00028178	=	Solyc03g111710.3	18.2379	6.49925	-1.48859	5e-05	0.000581762	BTB/POZ and TAZ domain-containing protein 2 (AHRD V3.3 *** A0A2G2X8F9_CAPBA)
TCONS_00028520	j	Solyc03g113900.4	1.37251	4.17627	1.6054	0.0033	0.0230136	alpha-1,2-Mannosidase (AHRD V3.3 *** A0A1U8G656_CAPAN)
TCONS_00028529	j	Solyc03g113900.4	1.82863	5.02702	1.45894	5e-05	0.000581762	alpha-1,2-Mannosidase (AHRD V3.3 *** A0A1U8G656_CAPAN)
TCONS_00028543	j	Solyc03g113950.4	9.38081	4.43293	-1.08145	0.00025	0.00251098	Calmodulin binding protein (AHRD V3.3 *-* A0A2K3MP79_TRIPR)
TCONS_00028958	j	Solyc03g116330.3	3.75438	1.85588	-1.01647	0.00825	0.0487091	transmembrane protein (AHRD V3.3 *** AT1G74530.3)
TCONS_00029008	=	Solyc03g116630.3	1.31053	2.62117	1.00006	0.00245	0.0179654	cytochrome P450 family protein (AHRD V3.3 *** AT1G52565.1)
TCONS_00029404	j	Solyc03g118950.3	4.3911	1.59619	-1.45995	0.0008	0.00694348	Double-stranded RNA-binding domain (AHRD V3.3 *-* A0A200Q5Z7_9MAGN)
TCONS_00029504	=	Solyc03g119530.3	48.4551	13.7644	-1.81571	5e-05	0.000581762	LOB domain-containing protein 41 (AHRD V3.3 *** A0A2G2WPK9_CAPBA)
TCONS_00029771	=	Solyc03g120990.3	22.2857	8.87735	-1.32792	5e-05	0.000581762	Malic enzyme (AHRD V3.3 *** A0A2G3D1G2_CAPCH)
TCONS_00029818	=	Solyc03g121420.4	1.79534	0.331779	-2.43596	0.00145	0.0115372	Inorganic pyrophosphatase 1 (AHRD V3.3 *** A0A2G2XXB4_CAPAN)
TCONS_00029911	j	Solyc03g121850.3	4.27433	1.28202	-1.73728	0.0001	0.00110193	hypothetical protein (AHRD V3.3 *-* AT1G05950.4)
TCONS_00030032	=	Solyc03g123560.3	14.1685	41.4549	1.54886	5e-05	0.000581762	Chaperone protein DnaJ (AHRD V3.3 *-* A0A1J3IS52_NOCCA)
TCONS_00030506	j	Solyc03g007240.3	18.2775	36.8715	1.01244	5e-05	0.000581762	spermine synthase,Pfam:PF01564
TCONS_00030525	=	Solyc03g007370.3	1.56182	8.26726	2.40418	5e-05	0.000581762	Sigma factor (AHRD V3.3 *** A0A0G2STU5_9ROSI)
TCONS_00030591	=	Solyc03g007890.3	6.81734	25.7617	1.91795	5e-05	0.000581762	class 2 small heat shock protein Le-HSP17.6
TCONS_00030823	j	Solyc03g026210.4	3.40226	1.57458	-1.11153	0.0039	0.0264176	Dihydrodipicolinate reductase-like protein (AHRD V3.3 *** A0A0F7GZT6_9ROSI)
TCONS_00031411	=	Solyc03g044900.3	22.7502	11.0541	-1.0413	5e-05	0.000581762	Calmodulin-like 41 (AHRD V3.3 *** A0A2U1NW79_ARTAN)
TCONS_00031422	=	Solyc03g045020.4	0.506816	1.73105	1.77211	0.0019	0.0144993	Tyrosine/dopa decarboxylase (AHRD V3.3 *-* Q9AXN7_THLFG)
TCONS_00031885	j	Solyc03g063357.1	3.23896	9.22288	1.50969	0.0002	0.00205981	Unknown protein
TCONS_00032070	=	Solyc03g013240.4	5.42347	10.8609	1.00185	5e-05	0.000581762	lysine-tRNA ligase (AHRD V3.3 *** AT3G01060.1)
TCONS_00032238	=	Solyc03g081240.3	9.81362	4.09705	-1.2602	0.0001	0.00110193	Two-component response regulator-like APRR9 (AHRD V3.3 *** A0A2G2X7Z8_CAPBA)
TCONS_00032262	=	Solyc03g081310.3	4.53492	2.26208	-1.00343	0.0015	0.0118736	fantom protein (AHRD V3.3 *** AT5G24500.1)
TCONS_00032310	=	Solyc03g082620.4	1.12167	2.59486	1.21001	5e-05	0.000581762	Metal-nicotianamine transporter YSL1 (AHRD V3.3 *** A0A2G2X7E8_CAPBA)
TCONS_00032370	=	Solyc03g082920.4	36.0376	133.256	1.88663	5e-05	0.000581762	Heat shock protein 70 family (AHRD V3.3 *** A0A200QNK9_9MAGN)
TCONS_00032371	j	Solyc03g082920.4	41.1161	160.633	1.96599	5e-05	0.000581762	Heat shock protein 70 family (AHRD V3.3 *** A0A200QNK9_9MAGN)
TCONS_00032372	j	Solyc03g082920.4	6.43841	27.744	2.1074	0.0026	0.0188836	Heat shock protein 70 family (AHRD V3.3 *** A0A200QNK9_9MAGN)
TCONS_00032514	=	Solyc03g093080.3	4.24617	0.541037	-2.97236	5e-05	0.000581762	Xyloglucan endotransglucosylase/hydrolase (AHRD V3.3 *** Q6RHY0_SOLLC)
TCONS_00032517	=	Solyc03g093130.3	4.58581	0.637667	-2.8463	0.00015	0.00159156	xyloglucan endotransglucosylase-hydrolase 3
TCONS_00032578	o	Solyc03g093550.1	2.52614	0.482654	-2.38788	5e-05	0.000581762	Ethylene-responsive transcription factor 5 (AHRD V3.3 *** A0A2G3CVP7_CAPCH)
TCONS_00032580	=	Solyc03g093550.1	11.74	4.01801	-1.54687	5e-05	0.000581762	Ethylene-responsive transcription factor 5 (AHRD V3.3 *** A0A2G3CVP7_CAPCH)
TCONS_00032581	=	Solyc03g093560.1	10.7365	3.49032	-1.62109	5e-05	0.000581762	ethylene response factor C.6
TCONS_00032960	=	Solyc03g097030.3	10.7436	25.043	1.22093	5e-05	0.000581762	4-coumarate:CoA ligase (AHRD V3.3 *** Q42880_LITER)
TCONS_00033056	j	Solyc03g097350.4	5.30578	11.146	1.07089	0.0054	0.0345249	Protein kinase domain (AHRD V3.3 *** A0A200R6L9_9MAGN)
TCONS_00033202	=	Solyc03g098320.4	1.71634	11.867	2.78955	5e-05	0.000581762	Protein REVEILLE 1 (AHRD V3.3 *** A0A2G2XWA2_CAPAN)
TCONS_00033407	j	Solyc03g111500.3	1.68821	0.112766	-3.90409	0.0081	0.0479957	B3 domain-containing protein (AHRD V3.3 *** A0A1Q3B6Y6_CEPFO)
TCONS_00033451	j	Solyc03g111630.4	0.301956	3.02258	3.32337	0.00735	0.0443794	programmed cell death protein 4-like (AHRD V3.3 *** A0A2I4H0D9_9ROSI)
TCONS_00033509	=	Solyc03g111950.3	0.517514	2.48971	2.26631	5e-05	0.000581762	Cytochrome P450 71A6 (AHRD V3.3 *** A0A2G2ZZF2_CAPAN)
TCONS_00033520	=	Solyc03g112010.4	0.800027	5.20195	2.70093	5e-05	0.000581762	Cytochrome P450 71A6 (AHRD V3.3 *** A0A2G3CY69_CAPCH)
TCONS_00033753	j	Solyc03g113420.4	4.32259	9.57612	1.14755	0.00015	0.00159156	Protein NRT1/ PTR FAMILY 2.9 (AHRD V3.3 *** A0A2G2WRJ5_CAPBA)
TCONS_00034084	=	Solyc03g115230.3	4.83293	20.3335	2.07289	5e-05	0.000581762	Solanum lycopersicum heat shock protein
TCONS_00034145	j	Solyc03g115590.4	0.446976	1.97487	2.14349	0.00055	0.0050199	DUF863 domain-containing protein (AHRD V3.3 *-* A0A1Q3C321_CEPFO)
TCONS_00034171	=	Solyc03g115780.2	5.36091	2.60737	-1.03988	0.0037	0.0253095	Polynucleotidyl transferase, ribonuclease H-like superfamily protein (AHRD V3.3 *** A0A2U1N8M3_ARTAN)
TCONS_00034313	=	Solyc03g116730.4	21.3381	43.1613	1.01631	5e-05	0.000581762	Palmitoyl-monogalactosyldiacylglycerol delta-7 desaturase, chloroplastic (AHRD V3.3 *** A0A2G2WQQ5_CAPBA)
TCONS_00034334	=	Solyc03g116890.3	4.76437	0.976571	-2.28649	5e-05	0.000581762	WRKY transcription factor 39
TCONS_00034373	j	Solyc03g116970.3	0.81159	2.46949	1.60539	0.0005	0.00461646	Phospholipase-like protein (PEARLI 4) family protein (AHRD V3.3 *-* A8MQE1_ARATH)
TCONS_00034605	=	Solyc03g118040.3	200.328	593.483	1.56685	5e-05	0.000581762	calnexin
TCONS_00034892	=	Solyc03g119540.3	2.7308	5.88205	1.10699	0.0001	0.00110193	Zinc finger protein (AHRD V3.3 *** A0A200Q3F7_9MAGN)
TCONS_00034959	j	Solyc03g119960.3	4.02222	1.49256	-1.4302	0.0039	0.0264176	NPH3 domain (AHRD V3.3 *** A0A200Q7U6_9MAGN)
TCONS_00035046	j	Solyc03g120470.4	2.12059	4.64568	1.13142	0.00195	0.0148231	tonoplast intrinsic protein 2.2
TCONS_00035337	=	Solyc03g121930.3	4.10085	8.31783	1.02029	0.0029	0.0206665	PHD finger protein ALFIN-LIKE 5 (AHRD V3.3 *** A0A2G2WQ36_CAPBA)
TCONS_00035400	j	Solyc03g122270.4	1.90194	0.727385	-1.38668	0.00245	0.0179654	Inter-alpha-trypsin inhibitor heavy chain-like protein (AHRD V3.3 *** Q8L798_ARATH)
TCONS_00035438	=	Solyc03g123540.3	6.2493	21.8651	1.80687	5e-05	0.000581762	17.4 kDa class III heat shock protein (AHRD V3.3 *** A0A2G3D1F4_CAPCH)
TCONS_00035456	j	Solyc03g123740.4	21.3336	8.41183	-1.34264	0.00765	0.0458266	Ovule receptor-like kinase 28 (AHRD V3.3 *** A4GWX5_SOLCH)
TCONS_00035577	j	Solyc04g005380.3	1.04546	2.17792	1.05882	0.00235	0.0173466	Ninja-family protein AFP3 (AHRD V3.3 *** A0A2G3CFM6_CAPCH)
TCONS_00035883	o	Solyc04g008330.1	1.70281	7.29053	2.09811	5e-05	0.000581762	Glycosyltransferase (AHRD V3.3 *** A0A0A1WCD6_NICAT)
TCONS_00035884	=	Solyc04g008330.1	17.6084	46.9031	1.41342	5e-05	0.000581762	Glycosyltransferase (AHRD V3.3 *** A0A0A1WCD6_NICAT)
TCONS_00035905	=	Solyc04g008570.4	5.1694	10.6686	1.04531	0.00035	0.00338201	Pentatricopeptide repeat-containing protein, chloroplastic (AHRD V3.3 *** A0A2G3CF28_CAPCH)
TCONS_00036143	j	Solyc04g009550.3	7.37863	2.26414	-1.70439	0.00105	0.00877203	Protein TONNEAU 1b (AHRD V3.3 *** A0A1U8GVY3_CAPAN)
TCONS_00036432	=	Solyc04g014480.3	15.0598	62.0821	2.04348	5e-05	0.000581762	15.7 kDa heat shock protein, peroxisomal (AHRD V3.3 *** A0A1U8GLK8_CAPAN)
TCONS_00036444	=	Solyc04g014520.1	1.54431	8.14309	2.39861	0.00035	0.00338201	transmembrane protein 45B-like (AHRD V3.3 *** A0A2I4DQK0_9ROSI)
TCONS_00037172	j	Solyc04g045530.4	13.6161	5.57531	-1.28819	0.00025	0.00251098	DNA primase large subunit (AHRD V3.3 *** A0A2G3BK14_CAPCH)
TCONS_00037287	j	Solyc04g049180.3	3.33165	14.208	2.0924	5e-05	0.000581762	rhomboid-like protein 19 (AHRD V3.3 *** A0A2I4FB13_9ROSI)
TCONS_00037414	j	Solyc04g049920.4	4.44096	1.26968	-1.8064	0.00045	0.00421223	RNA-binding (RRM/RBD/RNP motifs) family protein (AHRD V3.3 *** A0A2U1QNE1_ARTAN)
TCONS_00037469	=	Solyc04g050625.1	1.82174	0.822977	-1.14639	0.0081	0.0479957	Cytochrome (AHRD V3.3 *** A0A1U8F588_CAPAN)
TCONS_00037651	=	Solyc04g051690.4	0.800295	2.48246	1.63317	0.00785	0.0467915	WRKY transcription factor 51
TCONS_00037790	j	Solyc04g054490.3	4.51455	2.17605	-1.05287	0.00845	0.049653	Eukaryotic aspartyl protease family protein (AHRD V3.3 *** A0A2U1LT79_ARTAN)
TCONS_00037990	=	Solyc04g058110.3	0.384298	1.15621	1.58911	0.00045	0.00421223	G-type lectin S-receptor-like serine/threonine-protein kinase (AHRD V3.3 *** A0A2G3CF44_CAPCH)
TCONS_00038038	j	Solyc04g063370.3	1.73276	0.657271	-1.39851	0.00115	0.00948087	protein kinase 2B, chloroplastic-like (AHRD V3.3 *** A0A2I4DLK3_9ROSI)
TCONS_00038040	j	Solyc04g063380.3	1.12487	3.13543	1.4789	0.0027	0.0194796	F-box protein SKP2A (AHRD V3.3 *** A0A1U8F5B3_CAPAN)
TCONS_00038509	j	Solyc04g072630.4	1.85606	3.84212	1.04966	0.0031	0.0218487	sporulation-specific protein (AHRD V3.3 *** AT1G22060.2)
TCONS_00038542	j	Solyc04g072880.3	1.00213	2.81376	1.48943	0.0024	0.0176582	CycH1_2
TCONS_00038649	=	Solyc04g074310.4	21.9135	10.8693	-1.01156	5e-05	0.000581762	RNA-binding protein 38-like (AHRD V3.3 *** A0A2I4HAQ4_9ROSI)
TCONS_00038656	o	Solyc04g074410.2	40.5399	14.5189	-1.48141	5e-05	0.000581762	Protein EXORDIUM-like 1 (AHRD V3.3 *** A0A2G2ZQI6_CAPAN)
TCONS_00038657	o	Solyc04g074410.2	18.7504	4.72432	-1.98875	0.0005	0.00461646	Protein EXORDIUM-like 1 (AHRD V3.3 *** A0A2G2ZQI6_CAPAN)
TCONS_00038658	=	Solyc04g074410.2	152.846	53.025	-1.52733	5e-05	0.000581762	Protein EXORDIUM-like 1 (AHRD V3.3 *** A0A2G2ZQI6_CAPAN)
TCONS_00038832	j	Solyc04g076510.3	4.01487	0.582464	-2.78511	0.0027	0.0194796	BEACH domain (AHRD V3.3 *** A0A200PNF4_9MAGN)
TCONS_00038931	j	Solyc04g077010.4	1.2958	2.91185	1.16809	5e-05	0.000581762	Receptor-like protein kinase haiku2 (AHRD V3.3 *** A0A1J6JYR4_NICAT)
TCONS_00039025	=	Solyc04g077850.3	2.00381	4.26523	1.08987	5e-05	0.000581762	RING-type E3 ubiquitin transferase (AHRD V3.3 *-* A0A2U1KPH2_ARTAN)
TCONS_00039033	=	Solyc04g077980.1	9.62918	4.08159	-1.23828	5e-05	0.000581762	C2H2-type zinc finger protein
TCONS_00039167	j	Solyc04g078880.3	3.09533	0.321485	-3.26727	0.00205	0.0154613	cold regulated protein 27 (AHRD V3.3 *** AT5G42900.2)
TCONS_00039168	=	Solyc04g078880.3	6.58071	0.569789	-3.52974	5e-05	0.000581762	cold regulated protein 27 (AHRD V3.3 *** AT5G42900.2)
TCONS_00039352	j	Solyc04g080380.3	1.55344	7.92814	2.35151	0.0033	0.0230136	Leucine carboxyl methyltransferase (AHRD V3.3 *** A0A2U1QMA3_ARTAN)
TCONS_00039629	=	Solyc04g082120.3	0.62664	6.52073	3.37932	0.0022	0.016409	Prolyl oligopeptidase (AHRD V3.3 *** H2D7F1_COFAR)
TCONS_00039630	j	Solyc04g082120.3	0.97927	9.98989	3.35069	5e-05	0.000581762	Prolyl oligopeptidase (AHRD V3.3 *** H2D7F1_COFAR)
TCONS_00039687	j	Solyc04g082480.3	1.28718	2.7347	1.08717	0.0054	0.0345249	Plant regulator RWP-RK family protein, putative (AHRD V3.3 *** A0A061FD78_THECC)
TCONS_00040339	=	Solyc04g008410.3	2.00706	0.740595	-1.43833	0.0051	0.0329482	Pentatricopeptide repeat-containing protein, mitochondrial (AHRD V3.3 *** A0A1U8GMK9_CAPAN)
TCONS_00040391	j	Solyc04g008690.3	2.98518	6.93879	1.21686	0.00025	0.00251098	DUF3755 domain-containing protein (AHRD V3.3 *** A0A1Q3D9X4_CEPFO)
TCONS_00040613	j	Solyc04g009790.4	2.20737	6.12503	1.47239	5e-05	0.000581762	Protein DETOXIFICATION (AHRD V3.3 *-* A0A0K9R7X2_SPIOL)
TCONS_00040676	=	Solyc04g010285.1	4.6043	12.4444	1.43444	5e-05	0.000581762	Plant protein 1589 of Uncharacterized protein function (AHRD V3.3 *** A0A061FM19_THECC)
TCONS_00040865	j	Solyc04g014710.3	22.828	10.9733	-1.05681	5e-05	0.000581762	golgin family A protein (AHRD V3.3 *** AT4G22320.1)
TCONS_00041016	=	Solyc04g015750.3	83.2182	289.022	1.79621	5e-05	0.000581762	CobN/magnesium chelatase (AHRD V3.3 *** A0A200PZ28_9MAGN)
TCONS_00041067	j	Solyc04g016180.3	1.22615	2.97764	1.28004	0.007	0.0426601	Glycosyltransferase (AHRD V3.3 *** A0A2K3N592_TRIPR)
TCONS_00041126	=	Solyc04g016490.4	3.99702	1.86211	-1.10199	0.00035	0.00338201	Purple acid phosphatase 16 (AHRD V3.3 *** A0A2U1NPL5_ARTAN)
TCONS_00041716	j	Solyc04g049840.4	12.2964	5.47899	-1.16626	5e-05	0.000581762	RNA binding (RRM/RBD/RNP motifs) family protein (AHRD V3.3 *-* Q9M1E4_ARATH)
TCONS_00042068	j	Solyc04g053130.4	15.119	46.4865	1.62045	5e-05	0.000581762	Stress enhanced protein 2, chloroplastic (AHRD V3.3 *** A0A1U8F0B2_CAPAN)
TCONS_00042191	j	Solyc04g055170.3	44.853	21.9455	-1.03128	5e-05	0.000581762	annexin p35
TCONS_00042236	j	Solyc04g056360.4	3.44067	1.62807	-1.07953	0.00205	0.0154613	WRKY transcription factor 36
TCONS_00042648	=	Solyc04g071990.3	36.2562	10.4623	-1.79303	5e-05	0.000581762	Protein GIGANTEA (AHRD V3.3 *** A0A2G2ZPW3_CAPAN)
TCONS_00042652	j	Solyc04g071990.3	27.2197	11.698	-1.21839	5e-05	0.000581762	Protein GIGANTEA (AHRD V3.3 *** A0A2G2ZPW3_CAPAN)
TCONS_00042862	j	Solyc04g074000.3	0.632453	2.8526	2.17325	0.00435	0.0289158	Receptor protein kinase, putative (AHRD V3.3 *** A0A061FG24_THECC)
TCONS_00042916	o	Solyc04g074440.1	5.09202	1.16027	-2.13378	0.0003	0.00295172	Protein EXORDIUM-like 1 (AHRD V3.3 *** A0A2G2ZQI6_CAPAN)
TCONS_00042919	=	Solyc04g074440.1	11.5085	4.70536	-1.29032	5e-05	0.000581762	Protein EXORDIUM-like 1 (AHRD V3.3 *** A0A2G2ZQI6_CAPAN)
TCONS_00042920	=	Solyc04g074450.1	25.942	7.75774	-1.74158	5e-05	0.000581762	Protein EXORDIUM-like 1 (AHRD V3.3 *** A0A2G2ZQI6_CAPAN)
TCONS_00043024	=	Solyc04g076010.3	7.31283	14.8545	1.0224	5e-05	0.000581762	zinc ion-binding protein (AHRD V3.3 *-* AT1G02070.1)
TCONS_00043121	=	Solyc04g076540.4	1.52102	3.18943	1.06826	0.00035	0.00338201	HYPERSENSITIVE TO PI STARVATION 4 (AHRD V3.3 *** F4I9T6_ARATH)
TCONS_00043471	=	Solyc04g078460.3	9.1514	23.6897	1.3722	5e-05	0.000581762	Isoaspartyl peptidase/L-asparaginase (AHRD V3.3 *** A0A1U8GBV5_CAPAN)
TCONS_00043839	j	Solyc04g080440.4	1.08939	3.91286	1.84471	0.00675	0.0414185	Maf-like protein (AHRD V3.3 *** A0A1P8BCG1_ARATH)
TCONS_00044037	=	Solyc04g081570.3	202.726	424.76	1.06711	5e-05	0.000581762	Heat shock protein 90 (AHRD V3.3 *-* A0A0A7LYT2_ALBBR)
TCONS_00044131	j	Solyc04g082140.3	45.0353	18.5048	-1.28316	0.00795	0.0472749	pectinesterase
TCONS_00044677	=	Solyc05g007150.4	13.9318	54.3496	1.96389	5e-05	0.000581762	UDP-galactose/UDP-glucose transporter 3 (AHRD V3.3 *** A0A2G2YDQ6_CAPAN)
TCONS_00044678	o	Solyc05g007150.4	12.3113	38.4149	1.64168	5e-05	0.000581762	UDP-galactose/UDP-glucose transporter 3 (AHRD V3.3 *** A0A2G2YDQ6_CAPAN)
TCONS_00044970	j	Solyc05g009070.4	2.64227	6.06848	1.19956	0.001	0.00841195	Protein phosphatase 2C family protein (AHRD V3.3 *** A0A2U1KGE8_ARTAN)
TCONS_00045022	=	Solyc05g009310.3	5.31973	1.39507	-1.93101	5e-05	0.000581762	Zinc finger protein CONSTANS-LIKE 7 (AHRD V3.3 *** A0A2G2VK65_CAPBA)
TCONS_00045210	=	Solyc05g011890.1	29.9382	98.7122	1.72124	5e-05	0.000581762	Sulfotransferase (AHRD V3.3 *** A0A2G3B6Y2_CAPCH)
TCONS_00045634	=	Solyc05g014390.4	1.76114	3.69467	1.06894	0.00825	0.0487091	ABC transporter (AHRD V3.3 *-* A0A200RCP7_9MAGN)
TCONS_00046233	=	Solyc05g024010.3	19.5406	8.32731	-1.23055	5e-05	0.000581762	Zinc finger protein CONSTANS-LIKE 15 (AHRD V3.3 *** A0A2G2VMU9_CAPBA)
TCONS_00046244	=	Solyc05g024260.3	3.00744	11.9547	1.99098	5e-05	0.000581762	Bidirectional sugar transporter SWEET (AHRD V3.3 *** A0A2G3C5C6_CAPCH)
TCONS_00046357	j	Solyc05g026140.4	13.2042	5.69739	-1.21262	0.00025	0.00251098	Root UVB sensitive family (AHRD V3.3 *** A0A2U1L102_ARTAN)
TCONS_00046629	j	Solyc05g045650.4	1.38628	3.12583	1.17302	0.00205	0.0154613	glutamate receptor-like3.4
TCONS_00047050	j	Solyc05g051640.4	1.76898	4.83932	1.45189	0.0042	0.028087	Leucine-rich repeat receptor-like protein kinase (AHRD V3.3 *** A0A2R6PLW3_ACTCH)
TCONS_00047930	=	Solyc05g006140.1	3.38601	7.81909	1.20742	0.00215	0.0160951	Glycosyltransferase (AHRD V3.3 *** A0A2I4EYB7_9ROSI)
TCONS_00047955	=	Solyc05g006220.3	2.54383	5.2333	1.04072	5e-05	0.000581762	IAA-amino acid hydrolase ILR1-like 1 (AHRD V3.3 *** A0A2G3B8H5_CAPCH)
TCONS_00048220	o	Solyc05g007480.1	1.66339	5.65552	1.76553	5e-05	0.000581762	protein PHYTOCHROME KINASE SUBSTRATE 1-like (AHRD V3.3 *** A0A2I4EE26_9ROSI)
TCONS_00048351	j	Solyc05g008250.2	0.843516	3.15652	1.90385	0.003	0.0212608	R2R3MYB transcription factor 76
TCONS_00048755	=	Solyc05g010180.4	5.35203	11.2146	1.06722	5e-05	0.000581762	Carotene isomerase (AHRD V3.3 *** A0A200PZS7_9MAGN)
TCONS_00048961	=	Solyc05g012230.4	0.610966	2.29835	1.91144	5e-05	0.000581762	hypothetical protein (AHRD V3.3 *-* AT5G61040.1)
TCONS_00049165	j	Solyc05g013360.3	2.08571	0.829055	-1.331	0.002	0.0151402	protein POOR HOMOLOGOUS SYNAPSIS 1 (AHRD V3.3 *** A0A2I4DDJ4_9ROSI)
TCONS_00049508	=	Solyc05g015530.3	65.087	143.66	1.14222	5e-05	0.000581762	Endoplasmic reticulum, stress-associated Ramp4 (AHRD V3.3 *** A0A2U1N8N8_ARTAN)
TCONS_00049827	j	Solyc05g020020.4	3.91536	1.39468	-1.48921	0.0053	0.0340074	Zinc finger protein CONSTANS-LIKE 9 (AHRD V3.3 *** A0A2G3BZP6_CAPCH)
TCONS_00050868	j	Solyc05g052810.4	153.043	69.085	-1.14749	0.0013	0.010529	60S ribosomal protein L35a-3 (AHRD V3.3 *-* A0A2G3CHN6_CAPCH)
TCONS_00051052	=	Solyc05g053890.3	10.2209	21.6801	1.08485	5e-05	0.000581762	Glycosyltransferase (AHRD V3.3 *** A0A2I4EYF5_9ROSI)
TCONS_00051360	=	Solyc05g055540.3	7.67879	1.51851	-2.33822	5e-05	0.000581762	Major facilitator superfamily (AHRD V3.3 *** A0A2U1MQP6_ARTAN)
TCONS_00051536	j	Solyc05g056320.3	6.42351	13.0405	1.02156	0.0004	0.00380018	Smr (Small MutS-related) domain protein (AHRD V3.3 *** A0A2K3NNB3_TRIPR)
TCONS_00051556	=	Solyc05g056470.1	4.43246	11.7455	1.40593	0.00015	0.00159156	ABC transporter G family member 5 (AHRD V3.3 *** A0A2G2Y4B2_CAPAN)
TCONS_00051577	j	Solyc05g056560.3	10.1048	24.3686	1.26998	5e-05	0.000581762	Protein Hikeshi (AHRD V3.3 *** A0A1J3IID3_NOCCA)
TCONS_00051700	o	Solyc06g005680.4	3.82781	0.433783	-3.14147	0.00045	0.00421223	Two-component response regulator (AHRD V3.3 *-* C0HE02_MAIZE)
TCONS_00051715	j	Solyc06g005720.4	3.38516	1.46075	-1.21251	0.00215	0.0160951	NAD(P)-binding Rossmann-fold superfamily protein (AHRD V3.3 *** F4IKL5_ARATH),Pfam:PF13561
TCONS_00051770	j	Solyc06g007110.3	3.53539	10.644	1.5901	5e-05	0.000581762	SMR domain-containing protein At5g58720-like (AHRD V3.3 *** A0A2I4DSB8_9ROSI)
TCONS_00051965	=	Solyc06g008490.3	6.45523	2.34061	-1.46359	5e-05	0.000581762	Transcription factor jumonji (Jmj) family protein / zinc finger (C5HC2 type) family protein (AHRD V3.3 *** A0A1P8AMS3_ARATH)
TCONS_00052102	j	Solyc06g008980.3	9.98398	3.91078	-1.35216	0.0018	0.0138492	Heat-inducible transcription repressor (AHRD V3.3 *-* A0A1P8BB54_ARATH)
TCONS_00052536	j	Solyc06g036290.3	4.07784	37.463	3.19959	5e-05	0.000581762	heat shock protein 90
TCONS_00052537	=	Solyc06g036290.3	10.8862	91.8115	3.07618	5e-05	0.000581762	heat shock protein 90
TCONS_00052718	=	Solyc06g049040.4	4.155	1.99811	-1.05621	0.0057	0.0360824	Basic-leucine zipper (BZIP) transcription factor family protein (AHRD V3.3 *** A0A2U1LV89_ARTAN)
TCONS_00052722	=	Solyc06g049050.3	6.43791	29.125	2.17759	5e-05	0.000581762	expansin 2
TCONS_00053241	j	Solyc06g059710.3	4.41651	12.0326	1.44597	0.00015	0.00159156	Acyl-[acyl-carrier-protein] desaturase (AHRD V3.3 *** A0A2I4GZ93_9ROSI)
TCONS_00053584	=	Solyc06g062540.3	24.8872	2.68057	-3.21479	5e-05	0.000581762	phosphatase (psi14C gene)
TCONS_00053745	=	Solyc06g063280.1	2.34272	13.4475	2.52108	5e-05	0.000581762	Zinc finger protein (AHRD V3.3 *** A0A2K3M6E5_TRIPR)
TCONS_00053942	j	Solyc06g065900.4	1.79055	0.872716	-1.03681	0.0053	0.0340074	Serine-rich protein (AHRD V3.3 *** Q8L8M8_ARATH)
TCONS_00054030	=	Solyc06g066550.3	2.34613	4.78054	1.02689	0.00465	0.0305566	LETM1-like protein (AHRD V3.3 *** A0A2U1PU88_ARTAN)
TCONS_00054078	=	Solyc06g066800.2	29.9313	11.4482	-1.38653	5e-05	0.000581762	Nucleotide-diphospho-sugar transferases superfamily protein (AHRD V3.3 *** AT1G64980.3)
TCONS_00054165	=	Solyc06g068460.3	17.2417	7.95936	-1.11518	5e-05	0.000581762	WRKY transcription factor 40
TCONS_00054204	j	Solyc06g068690.4	0.476568	1.75778	1.883	0.00205	0.0154613	Amidase family protein (AHRD V3.3 *-* AT5G07360.3)
TCONS_00054262	j	Solyc06g069020.4	19.8097	9.26795	-1.09589	0.00575	0.036344	Elongation factor (AHRD V3.3 *** A0A200PY18_9MAGN)
TCONS_00054713	=	Solyc06g072430.3	1.53719	7.1267	2.21293	5e-05	0.000581762	BAG family molecular chaperone regulator 5, mitochondrial (AHRD V3.3 *-* A0A2I0XHJ2_9ASPA)
TCONS_00054814	=	Solyc06g073180.3	47.7514	99.1045	1.05341	5e-05	0.000581762	CONSTANS interacting protein 1
TCONS_00054988	=	Solyc06g073990.2	42.6374	19.7479	-1.11042	5e-05	0.000581762	hypothetical protein (AHRD V3.3 *** AT5G06270.2)
TCONS_00055329	=	Solyc06g076560.2	32.2186	15.083	-1.09497	5e-05	0.000581762	Class I heat shock protein (AHRD V3.3 *** A0A2K3M3P7_TRIPR)
TCONS_00055339	j	Solyc06g076590.3	0.869544	3.03605	1.80386	0.00135	0.0108653	DUF3527 domain-containing protein (AHRD V3.3 *** A0A1Q3C2Z3_CEPFO)
TCONS_00055351	j	Solyc06g076670.3	1.52032	5.80041	1.93178	0.00165	0.012868	RNA-binding (RRM/RBD/RNP motifs) family protein (AHRD V3.3 *-* A0A1P8AVT0_ARATH)
TCONS_00055354	=	Solyc06g076670.3	14.8455	40.295	1.44058	5e-05	0.000581762	RNA-binding (RRM/RBD/RNP motifs) family protein (AHRD V3.3 *-* A0A1P8AVT0_ARATH)
TCONS_00055469	=	Solyc06g082210.1	0.98596	2.61195	1.40552	0.0066	0.0406632	Protein LIGHT-DEPENDENT SHORT HYPOCOTYLS 6 (AHRD V3.3 *** A0A1J3GXN6_NOCCA)
TCONS_00055496	o	Solyc06g082410.1	3.31958	7.25516	1.12801	5e-05	0.000581762	Major facilitator superfamily protein (AHRD V3.3 *-* A0A2U1QBS1_ARTAN)
TCONS_00055617	j	Solyc06g150138.1	0.389778	9.91219	4.66848	0.0002	0.00205981	Unknown protein
TCONS_00055619	=	Solyc06g150138.1	2.0079	7.78309	1.95466	0.0021	0.0157801	Unknown protein
TCONS_00056061	=	Solyc06g006000.3	217.688	30.8057	-2.82099	5e-05	0.000581762	Maternal effect embryo arrest 59 (AHRD V3.3 *** B6T4K8_MAIZE)
TCONS_00056077	j	Solyc06g007140.4	7.74772	3.0731	-1.33407	0.00455	0.030012	Omega-3 fatty acid desaturase (AHRD V3.3 *** A9LNM9_SOLLC)
TCONS_00056096	=	Solyc06g007180.3	9.8404	21.0221	1.09512	5e-05	0.000581762	asparagine synthetase 1
TCONS_00056225	=	Solyc06g007620.3	38.6578	18.3054	-1.07849	5e-05	0.000581762	DUF538 domain-containing protein (AHRD V3.3 *** A0A1Q3BSI7_CEPFO)
TCONS_00056971	=	Solyc06g036100.3	0.609027	2.07175	1.76627	0.0003	0.00295172	Transporter arsB (AHRD V3.3 *** A0A2U1Q5Y3_ARTAN)
TCONS_00056981	=	Solyc06g036260.3	12.9071	36.3588	1.49414	5e-05	0.000581762	beta-carotene hydroxylase-1
TCONS_00057288	o	Solyc06g050520.3	0.487394	1.31426	1.43109	0.00105	0.00877203	dehydration responsive element binding protein 1
TCONS_00057379	=	Solyc06g051190.3	1.47668	3.69632	1.32374	0.0007	0.00618881	RNA-dependent RNA polymerase (AHRD V3.3 *** A0A328DJK0_9ASTE)
TCONS_00057459	o	Solyc06g051660.1	29.3	14.1087	-1.05432	5e-05	0.000581762	Protein EARLY FLOWERING 4 (AHRD V3.3 *** A0A2G2WA22_CAPBA)
TCONS_00057461	=	Solyc06g051680.1	11.6622	2.14047	-2.44584	0.00305	0.0215555	Protein EARLY FLOWERING 4 (AHRD V3.3 *** A0A2G2Z8T4_CAPAN)
TCONS_00057518	=	Solyc06g051930.3	4.13866	8.38153	1.01805	5e-05	0.000581762	Pyruvate kinase (AHRD V3.3 *** A0A1S5VK12_DIOKA)
TCONS_00057521	j	Solyc06g051950.4	0.513858	2.12278	2.04651	0.0001	0.00110193	Nuclear migration protein nudC (AHRD V3.3 *** A0A2G2Z984_CAPAN)
TCONS_00058133	=	Solyc06g062950.1	15.6141	34.4216	1.14047	5e-05	0.000581762	Subtilisin-like protease (AHRD V3.3 *** A0A1J3JR60_NOCCA)
TCONS_00058648	j	Solyc06g068170.2	2.181	1.04649	-1.05942	5e-05	0.000581762	U11/U12 small nuclear ribonucleoprotein 25 kDa protein (AHRD V3.3 *** A0A1J3EP87_NOCCA)
TCONS_00058708	=	Solyc06g068500.3	23.65	8.94077	-1.40337	5e-05	0.000581762	Chaperone protein DnaJ (AHRD V3.3 *** A0A2G2WQF7_CAPBA)
TCONS_00058803	=	Solyc06g068970.3	12.9598	25.9998	1.00446	5e-05	0.000581762	3-oxo-5-alpha-steroid 4-dehydrogenase (DUF1295) (AHRD V3.3 *** F4HRY1_ARATH)
TCONS_00058927	=	Solyc06g069760.3	9.11315	20.489	1.16883	5e-05	0.000581762	Dof zinc finger protein (AHRD V3.3 *** A0A2K3MQ38_TRIPR)
TCONS_00059010	=	Solyc06g071330.4	1.84818	6.51029	1.81662	0.00615	0.0383966	Nucleobase-ascorbate transporter 8 (AHRD V3.3 *** A0A2G3C9N0_CAPCH)
TCONS_00059058	j	Solyc06g071820.3	10.8209	4.05295	-1.41677	0.0002	0.00205981	BTB/POZ and TAZ domain-containing protein 1 (AHRD V3.3 *** A0A2G3BFP5_CAPCH)
TCONS_00059059	=	Solyc06g071820.3	43.1716	17.9422	-1.26672	5e-05	0.000581762	BTB/POZ and TAZ domain-containing protein 1 (AHRD V3.3 *** A0A2G3BFP5_CAPCH)
TCONS_00059060	=	Solyc06g071830.2	4.17001	21.9153	2.39382	5e-05	0.000581762	BTB/POZ and TAZ domain-containing protein 2 (AHRD V3.3 *** A0A1U8HCU6_CAPAN)
TCONS_00059433	=	Solyc06g074030.1	10.4112	5.01443	-1.05398	5e-05	0.000581762	Polynucleotidyl transferase, ribonuclease H-like superfamily protein (AHRD V3.3 *** A0A2U1M9A7_ARTAN)
TCONS_00059466	j	Solyc06g074210.3	26.7271	10.499	-1.34805	5e-05	0.000581762	mRNA-decapping enzyme-like protein (AHRD V3.3 *** A0A2G3CBG2_CAPCH)
TCONS_00059675	j	Solyc06g075510.4	1.48439	0.473511	-1.6484	0.0042	0.028087	APETALA2e
TCONS_00059739	=	Solyc06g076020.3	8.46581	83.6671	3.30494	5e-05	0.000581762	heat shock protein 70 kD
TCONS_00059802	=	Solyc06g076520.1	16.4661	6.7284	-1.29116	0.0001	0.00110193	Class I heat shock protein (AHRD V3.3 *** A0A2K3M3P7_TRIPR)
TCONS_00059974	j	Solyc06g082595.1	78.9435	32.9292	-1.26145	0.00045	0.00421223	Ubiquitin-conjugating enzyme (AHRD V3.3 *** A0A200PUP4_9MAGN)
TCONS_00060125	=	Solyc06g083470.4	12.627	5.16062	-1.2909	5e-05	0.000581762	NAD(P)-binding Rossmann-fold superfamily protein (AHRD V3.3 *** F4IKL5_ARATH),Pfam:PF13561
TCONS_00060263	o	Solyc06g084200.2	3.01765	7.5776	1.32831	0.0079	0.047034	flocculation FLO11-like protein (AHRD V3.3 *** AT4G02715.2)
TCONS_00060369	=	Solyc07g005100.4	4.01166	26.2155	2.70815	5e-05	0.000581762	Chitinase/lysozyme (AHRD V3.3 *** Q43591_TOBAC)
TCONS_00060399	j	Solyc07g005390.3	84.7459	186.093	1.1348	5e-05	0.000581762	Aldehyde dehydrogenase 11A3 (AHRD V3.3 *** A0A2H1ZE23_ARATH)
TCONS_00060401	=	Solyc07g005390.3	18.9926	42.5274	1.16295	0.0002	0.00205981	Aldehyde dehydrogenase 11A3 (AHRD V3.3 *** A0A2H1ZE23_ARATH)
TCONS_00061066	=	Solyc07g014730.3	190.305	93.0998	-1.03146	5e-05	0.000581762	Phospholipase A2-alpha (AHRD V3.3 *** A0A2G2WBQ3_CAPBA)
TCONS_00061719	=	Solyc07g040960.1	14.9628	6.09468	-1.29576	5e-05	0.000581762	Harbinger transposase-derived nuclease (AHRD V3.3 *** A0A200QD47_9MAGN)
TCONS_00061818	=	Solyc07g041730.4	9.35251	4.43613	-1.07605	0.00295	0.0209647	MOB kinase activator family (AHRD V3.3 *** A0A2U1N847_ARTAN)
TCONS_00062546	j	Solyc07g150141.1	4.96833	1.77674	-1.48353	5e-05	0.000581762	SNF2_N domain-containing protein/Helicase_C domain-containing protein/zf-C3HC4_2 domain-containing protein (AHRD V3.3 *-* A0A1Q3C0L7_CEPFO)
TCONS_00062948	=	Solyc07g054850.3	24.8697	54.6932	1.13697	5e-05	0.000581762	transmembrane protein (AHRD V3.3 *** AT4G28100.1)
TCONS_00063009	j	Solyc07g055140.3	5.41865	1.81288	-1.57965	5e-05	0.000581762	DUF688 domain-containing protein (AHRD V3.3 *** A0A1Q3CVC4_CEPFO)
TCONS_00063055	=	Solyc07g055720.4	10.0848	3.39841	-1.56926	5e-05	0.000581762	Heat shock protein, putative (AHRD V3.3 *** Q8LD91_ARATH)
TCONS_00063126	=	Solyc07g056000.2	3.6309	0.779637	-2.21945	5e-05	0.000581762	Xyloglucan endotransglucosylase/hydrolase (AHRD V3.3 *** Q43528_SOLLC)
TCONS_00064091	=	Solyc07g005210.3	17.1301	42.5348	1.31211	5e-05	0.000581762	Outer membrane lipoprotein blc-like (AHRD V3.3 *** A0A2K3KEW8_TRIPR)
TCONS_00064499	=	Solyc07g007020.3	5.61125	11.921	1.08711	5e-05	0.000581762	Protein kinase (AHRD V3.3 *** A1YKG7_BRASY)
TCONS_00064512	=	Solyc07g007130.1	11.9555	5.0878	-1.23256	5e-05	0.000581762	NHL domain protein (AHRD V3.3 *** A0A1P8BDM5_ARATH)
TCONS_00064519	=	Solyc07g007170.3	12.8311	5.3262	-1.26847	5e-05	0.000581762	RING/U-box superfamily protein (AHRD V3.3 *** AT2G15580.2)
TCONS_00064524	j	Solyc07g007220.3	11.8751	5.91057	-1.00657	0.00075	0.0065685	Protein phosphatase 2C (AHRD V3.3 *** Q8S8Z1_MESCR)
TCONS_00064674	j	Solyc07g007960.3	7.85396	3.81947	-1.04005	0.00055	0.0050199	Ubiquitin system component Cue protein (AHRD V3.3 *** Q8H1Q3_ARATH)
TCONS_00064736	=	Solyc07g008320.3	10.2943	4.92253	-1.06437	0.0008	0.00694348	Calcium-transporting ATPase (AHRD V3.3 *** G3LY22_SOLLC)
TCONS_00065010	j	Solyc07g014740.3	0.860872	4.15416	2.27069	0.0002	0.00205981	Sodium Bile acid symporter family (AHRD V3.3 *** A0A1I9LPI7_ARATH)
TCONS_00065459	j	Solyc07g025170.3	0.541599	1.95744	1.85368	0.00605	0.0378842	Exocyst complex component SEC3A (AHRD V3.3 *** A0A2G3C6V7_CAPCH)
TCONS_00065917	=	Solyc07g041900.3	44.4521	17.6996	-1.32853	5e-05	0.000581762	cysteine proteinase
TCONS_00065996	=	Solyc07g042400.2	6.06604	1.90273	-1.67268	0.0001	0.00110193	Unknown protein
TCONS_00066079	=	Solyc07g043050.1	2.22684	5.33454	1.26036	0.0004	0.00380018	Glycosyltransferase (AHRD V3.3 *** A0A2I4FGA1_9ROSI)
TCONS_00066080	=	Solyc07g043130.3	13.1505	48.6718	1.88796	5e-05	0.000581762	Phototropic-responsive NPH3 family protein (AHRD V3.3 *** A0A2U1NE60_ARTAN)
TCONS_00066372	=	Solyc07g049150.2	7.07608	22.0074	1.63697	5e-05	0.000581762	Dicer-like 3 (AHRD V3.3 *-* B3SRQ0_PHYPA)
TCONS_00066378	j	Solyc07g049160.4	5.80588	1.19224	-2.28384	0.00715	0.043399	ribonuclease 3-like protein 3 (AHRD V3.3 *** A0A2I4DSF4_9ROSI)
TCONS_00066398	o	Solyc07g049230.1	52.9507	24.9273	-1.08692	5e-05	0.000581762	RmlC-like cupins superfamily protein (AHRD V3.3 *** AT2G32650.2)
TCONS_00066485	=	Solyc07g051950.3	1.99876	0.666695	-1.584	0.00835	0.0491814	S-type anion channel SLAH1 (AHRD V3.3 *** A0A2G2WD71_CAPBA)
TCONS_00066704	=	Solyc07g053615.1	16.4481	40.7732	1.3097	5e-05	0.000581762	DnaJ like protein (AHRD V3.3 *** Q9FEW7_SOLLC)
TCONS_00066937	=	Solyc07g054780.1	28.0097	8.48614	-1.72275	0.0015	0.0118736	Wound induced protein (AHRD V3.3 *** Q04129_SOLLC)
TCONS_00067004	j	Solyc07g150148.1	1.92792	0.801687	-1.26593	0.0028	0.0200716	Unknown protein
TCONS_00067457	j	Solyc07g063120.4	1.98189	7.00159	1.82081	5e-05	0.000581762	Protein SPA1-RELATED 3 (AHRD V3.3 *** A0A2G2VZ51_CAPBA)
TCONS_00067460	j	Solyc07g063120.4	1.93437	5.79404	1.58271	0.00645	0.0399119	Protein SPA1-RELATED 3 (AHRD V3.3 *** A0A2G2VZ51_CAPBA)
TCONS_00068422	j	Solyc08g006420.3	2.24604	4.576	1.0267	0.0026	0.0188836	nucleoporin (AHRD V3.3 *** AT4G31570.3)
TCONS_00068958	=	Solyc08g016080.3	6.0582	16.1238	1.41223	5e-05	0.000581762	High chlorophyll fluorescence phenotype 173 (AHRD V3.3 *** Q8W4D6_ARATH)
TCONS_00069062	j	Solyc08g048450.4	8.85686	3.09705	-1.5159	0.0034	0.0235898	ornithine aminotransferase
TCONS_00069174	j	Solyc08g043180.3	24.2229	9.52313	-1.34687	0.0056	0.0355668	Photosystem II reaction center PsbP family protein (AHRD V3.3 *** A0A0F7GYT8_9ROSI)
TCONS_00069326	j	Solyc08g022030.3	1.65169	5.06153	1.61563	0.00335	0.0233009	Myosin heavy chain-related protein (AHRD V3.3 *** Q8H1E5_ARATH)
TCONS_00069499	j	Solyc08g061630.3	8.09398	1.99103	-2.02333	0.00115	0.00948087	YGGT family protein (AHRD V3.3 *** F8WLD3_CITUN)
TCONS_00069594	j	Solyc08g062770.3	1.39007	3.74781	1.43089	0.00055	0.0050199	Methyltransferase-like protein (AHRD V3.3 *** A0A2U1NMZ7_ARTAN)
TCONS_00069660	=	Solyc08g065190.3	15.8716	56.047	1.82019	5e-05	0.000581762	Fe(2+) transport protein 3, chloroplastic (AHRD V3.3 *** A0A2G2YWQ8_CAPAN)
TCONS_00069944	=	Solyc08g066980.4	7.14694	3.39208	-1.07516	0.0039	0.0264176	Nucleotide/sugar transporter family protein (AHRD V3.3 *** A0A2U1NJJ9_ARTAN)
TCONS_00070299	j	Solyc08g069120.4	6.07426	2.30338	-1.39896	0.00165	0.012868	Serine/arginine-rich-splicing factor RSZ22 (AHRD V3.3 *-* A0A0M8KRT8_NICAT)
TCONS_00070573	=	Solyc08g075570.4	0.428506	1.09603	1.35491	0.00485	0.0316271	Urea-proton symporter DUR3 (AHRD V3.3 *** A0A2G3AG00_CAPAN)
TCONS_00071049	=	Solyc08g078400.3	0.554144	1.45357	1.39127	0.00445	0.0294677	peroxisomal acyl-CoA oxidase 1B
TCONS_00071103	=	Solyc08g078700.2	45.6799	97.6196	1.09561	5e-05	0.000581762	mitochondrial small heat shock protein
TCONS_00071200	j	Solyc08g079450.3	3.49565	1.11195	-1.65247	0.0056	0.0355668	Maspardin (AHRD V3.3 *** A0A200QB24_9MAGN)
TCONS_00071278	=	Solyc08g079870.3	0.385593	3.00522	2.96232	5e-05	0.000581762	subtilisin
TCONS_00071284	=	Solyc08g079900.3	0.471215	6.68136	3.82568	5e-05	0.000581762	Subtilisin-like protease (AHRD V3.3 *** Q9LWA4_SOLLC)
TCONS_00071395	=	Solyc08g080620.1	1.55867	11.368	2.86659	5e-05	0.000581762	PR-5x
TCONS_00071397	=	Solyc08g080640.2	1.34734	14.3045	3.40828	5e-05	0.000581762	NP24 protein precursor
TCONS_00071398	=	Solyc08g080650.3	0.240089	5.38984	4.4886	0.002	0.0151402	PATHOGENESIS RELATED PROTEIN P23
TCONS_00071701	=	Solyc08g082590.3	1.53679	6.35707	2.04844	5e-05	0.000581762	Glutaredoxin (AHRD V3.3 *** A0A2U1KGP9_ARTAN)
TCONS_00071747	=	Solyc08g082820.4	112.734	350.749	1.63752	5e-05	0.000581762	TOMBIPGRBC Tomato BiP (binding protein)/grp78
TCONS_00071793	j	Solyc08g083100.3	1.40426	4.13621	1.5585	5e-05	0.000581762	Embryogenesis-associated protein EMB8 (AHRD V3.3 *-* A0A2G3DAH9_CAPCH)
TCONS_00072140	=	Solyc08g006765.1	14.567	6.18743	-1.23529	5e-05	0.000581762	N-acetyltransferase (AHRD V3.3 *** B6T916_MAIZE)
TCONS_00072321	j	Solyc08g007540.3	1.0585	2.78696	1.39667	5e-05	0.000581762	ACT domain-containing protein (AHRD V3.3 *** A0A1Q3BQZ1_CEPFO)
TCONS_00072343	=	Solyc08g007710.3	0.477028	2.13632	2.16298	0.00725	0.0438845	hypothetical protein (AHRD V3.3 *** AT1G12530.1)
TCONS_00072507	=	Solyc08g008370.3	27.5972	11.8679	-1.21745	5e-05	0.000581762	DCD (Development and Cell Death) domain protein (AHRD V3.3 *-* A0A2U1P2J5_ARTAN)
TCONS_00072519	=	Solyc08g008480.4	2.19243	5.59361	1.35125	5e-05	0.000581762	R2R3MYB transcription factor 4
TCONS_00072582	j	Solyc08g013730.3	10.8177	4.59328	-1.23579	0.00665	0.0409191	NOD26-like intrinsic protein5.1
TCONS_00073437	=	Solyc08g061130.3	20.5254	41.0738	1.00081	5e-05	0.000581762	Transcription factor HY5 (AHRD V3.3 *** A0A1U8E2N7_CAPAN)
TCONS_00073904	=	Solyc08g066740.3	19.8014	9.79407	-1.01563	5e-05	0.000581762	Early nodulin-like protein 1 (AHRD V3.3 *** A0A1J3CHP6_NOCCA)
TCONS_00074170	j	Solyc08g068400.4	15.9862	4.20577	-1.92639	5e-05	0.000581762	Alpha/beta-Hydrolases superfamily protein (AHRD V3.3 *** A0A2U1LLS3_ARTAN)
TCONS_00074201	=	Solyc08g068600.3	1.30903	0.507162	-1.36798	0.00745	0.0448559	Serine decarboxylase (AHRD V3.3 *** A0A2G2W5V8_CAPBA)
TCONS_00074236	=	Solyc08g068870.3	3.95622	9.99475	1.33705	5e-05	0.000581762	Eukaryotic aspartyl protease family protein, expressed (AHRD V3.3 *** Q2R8V2_ORYSJ)
TCONS_00074396	=	Solyc08g074682.1	0.444307	1.32938	1.58112	0.0006	0.00541564	Polyphenol oxidase (AHRD V3.3 *** Q41427_SOLTU)
TCONS_00074824	=	Solyc08g077000.1	3.15108	1.3059	-1.2708	0.0073	0.0441343	Zinc finger protein (AHRD V3.3 *** A0A200PSW5_9MAGN)
TCONS_00074862	=	Solyc08g077180.3	1.20224	7.03758	2.54935	0.0011	0.00912792	Pyruvate kinase (AHRD V3.3 *** A0A1U8GRH5_CAPAN)
TCONS_00075151	=	Solyc08g078900.1	8.19201	16.8953	1.04434	0.0002	0.00205981	Bifunctional inhibitor/lipid-transfer protein/seed storage 2S albumin superfamily protein (AHRD V3.3 *** A0A2U1PU47_ARTAN)
TCONS_00075372	=	Solyc08g080540.3	0.790487	4.9214	2.63825	5e-05	0.000581762	Heat stress transcription factor B-2b (AHRD V3.3 *** A0A2G3DB98_CAPCH)
TCONS_00075795	=	Solyc08g083050.1	12.0313	5.6877	-1.08087	5e-05	0.000581762	Erythronate-4-phosphate dehydrogenase family protein (AHRD V3.3 -** AT1G19400.3)
TCONS_00076103	=	Solyc09g007630.3	15.6994	52.5805	1.74382	5e-05	0.000581762	P58IPK
TCONS_00076123	=	Solyc09g007770.3	8.93481	33.4826	1.9059	5e-05	0.000581762	plasma membrane intrinsic protein 2.1
TCONS_00076133	=	Solyc09g007910.4	28.2913	58.3456	1.04427	5e-05	0.000581762	Phenylalanine ammonia-lyase (AHRD V3.3 *** A0A2G2YQ27_CAPAN)
TCONS_00076286	=	Solyc09g008970.1	9.90502	25.2352	1.34921	5e-05	0.000581762	plant/protein (AHRD V3.3 *** AT3G10020.1)
TCONS_00076696	j	Solyc09g011160.4	1.38787	6.19778	2.15888	0.0011	0.00912792	Regulator of chromosome condensation (RCC1) family protein (AHRD V3.3 *** A0A1I9LSN5_ARATH)
TCONS_00076783	j	Solyc09g011560.3	1.34829	3.591	1.41325	0.00135	0.0108653	Glutathione S-transferase (AHRD V3.3 *** C0LF68_CAPAN)
TCONS_00077043	j	Solyc09g016940.4	13.8783	5.92547	-1.22783	0.00565	0.0358233	binder of USO1 and GRH1 protein 1 isoform X9 (AHRD V3.3 *** A0A2I4EIZ1_9ROSI)
TCONS_00077069	j	Solyc09g018170.4	0.643238	1.94382	1.59547	0.0057	0.0360824	MAP kinase kinase kinase 70
TCONS_00077257	x	Solyc09g042690.2	0.984792	3.03493	1.62377	0.00575	0.036344	Unknown protein
TCONS_00077320	=	Solyc09g031600.2	5.91788	2.77145	-1.09444	0.0065	0.0401626	Sorting nexin 2A (AHRD V3.3 *** A0A2G3BLH8_CAPCH)
TCONS_00077580	=	Solyc09g059240.3	26.0947	61.1342	1.22822	5e-05	0.000581762	Cytochrome P450 (AHRD V3.3 *** A0A2U1Q1Z2_ARTAN)
TCONS_00077733	j	Solyc09g061310.3	25.6538	77.9974	1.60425	5e-05	0.000581762	PPPDE putative thiol peptidase family protein (AHRD V3.3 *** A0A2U1N5E2_ARTAN)
TCONS_00077793	s	Solyc09g063010.4	0.413602	2.51216	2.60261	0.00015	0.00159156	bHLH transcription factor 058
TCONS_00078049	=	Solyc09g065660.4	0.96943	16.4361	4.08359	5e-05	0.000581762	Heat shock transcription factor (AHRD V3.3 *-* A0A1Y1I763_KLENI)
TCONS_00078299	j	Solyc09g074420.4	2.57427	0.980103	-1.39316	0.00465	0.0305566	Protease Do-like 2, chloroplastic (AHRD V3.3 *** A0A2G2VZY0_CAPBA)
TCONS_00078592	j	Solyc09g075860.3	2.21584	0.800706	-1.46851	0.0012	0.00983347	Lipoxygenase (AHRD V3.3 *** K4CVG3_SOLLC)
TCONS_00078795	=	Solyc09g084450.3	2.89226	7.27465	1.33068	0.00295	0.0209647	Protease inhibitor I (AHRD V3.3 *** Q07459_SOLTU)
TCONS_00078841	=	Solyc09g089730.3	0.771962	1.6585	1.10328	0.00805	0.0477574	2-oxoglutarate (2OG) and Fe(II)-dependent oxygenase superfamily protein (AHRD V3.3 *** A0A2U1NTU8_ARTAN)
TCONS_00078971	=	Solyc09g090570.2	83.2629	182.15	1.12939	5e-05	0.000581762	Proton gradient regulation 5 (AHRD V3.3 *** A0A2U1Q6W9_ARTAN)
TCONS_00079008	j	Solyc09g090840.3	9.74279	3.85817	-1.33642	0.0039	0.0264176	Aspartyl/glutamyl-tRNA(Asn/Gln) amidotransferase subunit B (AHRD V3.3 *** A0A2Z4MCS0_BREBE)
TCONS_00079028	j	Solyc09g091050.4	8.16617	4.00453	-1.02803	0.00135	0.0108653	C2 calcium-dependent membrane targeting (AHRD V3.3 *** A0A2U1PUT0_ARTAN)
TCONS_00079092	=	Solyc09g091510.3	154.991	324.281	1.06506	5e-05	0.000581762	chalcone synthase 1
TCONS_00079099	=	Solyc09g091550.3	18.1157	54.1721	1.58031	5e-05	0.000581762	S-adenosyl-L-methionine-dependent methyltransferases superfamily protein (AHRD V3.3 *** A0A2U1PMX3_ARTAN)
TCONS_00079294	=	Solyc09g092640.3	0.812803	2.10656	1.37391	0.00165	0.012868	Cytochrome (AHRD V3.3 *** A0A1U8G4E5_CAPAN)
TCONS_00079569	=	Solyc09g005120.3	3.38895	25.6924	2.92243	5e-05	0.000581762	DnaJ protein ERDJ3A (AHRD V3.3 *** A0A2G2VZ69_CAPBA)
TCONS_00079688	=	Solyc09g005610.4	1.08857	2.32247	1.09323	0.0014	0.0112077	Transcription factor (AHRD V3.3 *** A0A2U1LZI0_ARTAN)
TCONS_00079892	=	Solyc09g007760.4	10.817	27.9459	1.36934	5e-05	0.000581762	plasma membrane intrinsic protein 2.10
TCONS_00080064	=	Solyc09g008520.4	6.24636	2.19597	-1.50816	0.00085	0.00731566	Acyl-CoA N-acyltransferase with RING/FYVE/PHD-type zinc finger domain-containing protein (AHRD V3.3 *** Q8RWG0_ARATH)
TCONS_00080199	=	Solyc09g009420.1	3.36637	18.2332	2.4373	5e-05	0.000581762	hypothetical protein (AHRD V3.3 *-* AT3G52740.1)
TCONS_00080324	j	Solyc09g009970.3	1.3717	2.9357	1.09775	0.0074	0.0446221	Rho GTPase-activating protein 1 (AHRD V3.3 *** A0A2G2VWR1_CAPBA)
TCONS_00080719	j	Solyc09g014320.4	8.74888	17.5536	1.00459	0.00025	0.00251098	AdoMet-dependent rRNA methyltransferase SPB1 (AHRD V3.3 *-* M3BBZ0_PSEFD)
TCONS_00081358	j	Solyc09g055940.3	7.29755	3.2031	-1.18794	5e-05	0.000581762	Bile acid:sodium symporter (AHRD V3.3 *** A0A200PU00_9MAGN)
TCONS_00081625	=	Solyc09g059650.4	4.1481	11.6865	1.49433	5e-05	0.000581762	Unknown protein
TCONS_00081671	j	Solyc09g060215.1	20.2451	9.02216	-1.16603	5e-05	0.000581762	Unknown protein
TCONS_00081799	j	Solyc09g063010.4	1.73245	6.01736	1.79632	0.0003	0.00295172	bHLH transcription factor 058
TCONS_00082174	=	Solyc09g065950.3	0.654258	5.65973	3.1128	0.0001	0.00110193	F-actin-capping protein subunit alpha (AHRD V3.3 *** A0A2G2XXJ8_CAPAN)
TCONS_00082278	=	Solyc09g072610.3	6.56819	13.7588	1.06679	5e-05	0.000581762	Long-chain-alcohol oxidase (AHRD V3.3 *** A0A2G2X4S2_CAPBA)
TCONS_00082600	=	Solyc09g075230.1	11.3769	28.4321	1.32141	0.00665	0.0409191	DUF538 family protein (AHRD V3.3 *** B6SJU2_MAIZE)
TCONS_00082681	=	Solyc09g075890.3	4.02995	1.98278	-1.02324	0.0011	0.00912792	Haloacid dehalogenase-like hydrolase (HAD) superfamily protein (AHRD V3.3 *** A0A2U1N6A2_ARTAN),Pfam:PF13419
TCONS_00082692	j	Solyc09g075970.3	11.4101	3.847	-1.5685	0.008	0.0475179	Sec14p-like phosphatidylinositol transfer family protein (AHRD V3.3 *** F4I8Q8_ARATH)
TCONS_00082815	=	Solyc09g082690.3	29.6818	239.43	3.01195	5e-05	0.000581762	superoxide dismutase
TCONS_00082826	=	Solyc09g082790.4	19.1214	7.78553	-1.29632	5e-05	0.000581762	DNA repair (Rad51) family protein (AHRD V3.3 *** A0A1I9LT97_ARATH)
TCONS_00082860	=	Solyc09g083020.1	26.9366	61.9942	1.20257	5e-05	0.000581762	inactive protein RESTRICTED TEV MOVEMENT 1-like (AHRD V3.3 *** A0A1S3ZEZ8_TOBAC)
TCONS_00083076	o	Solyc09g090380.1	3.30046	6.81846	1.04678	0.00415	0.0278101	Embryo sac development arrest 6 (AHRD V3.3 *** Q9LW53_ARATH)
TCONS_00083151	=	Solyc09g090730.2	1.26955	3.35447	1.40177	5e-05	0.000581762	AMT1
TCONS_00083225	j	Solyc09g091100.4	0.640219	1.55541	1.28066	0.0077	0.0460646	7-hydroxymethyl chlorophyll a reductase, chloroplastic (AHRD V3.3 *** A0A2G2VZY5_CAPBA)
TCONS_00083439	=	Solyc09g092520.3	131.695	33.1224	-1.99132	5e-05	0.000581762	xyloglucan endotransglycosylase
TCONS_00083543	j	Solyc09g098510.3	4.17054	15.0569	1.85212	5e-05	0.000581762	Extensin-3 (AHRD V3.3 *-* A0A2G2ZT41_CAPAN)
TCONS_00083557	j	Solyc09g098510.3	2.95291	19.8816	2.75122	5e-05	0.000581762	Extensin-3 (AHRD V3.3 *-* A0A2G2ZT41_CAPAN)
TCONS_00083762	=	Solyc10g006330.3	6.73094	14.6638	1.12338	5e-05	0.000581762	protein PLASTID MOVEMENT IMPAIRED 1 (AHRD V3.3 *** A0A2I4GWL2_9ROSI)
TCONS_00084153	=	Solyc10g008650.2	3.99643	8.22646	1.04156	5e-05	0.000581762	Transferase, Chloramphenicol acetyltransferase-like domain protein (AHRD V3.3 *-* A0A2U1N4D3_ARTAN)
TCONS_00084156	o	Solyc10g008660.2	9.00599	21.1498	1.23169	5e-05	0.000581762	Anthocyanidin 3-O-glucoside-6''-O-malonyltransferase (AHRD V3.3 *-* Q6WB13_CHRMO)
TCONS_00084396	j	Solyc10g017530.3	9.20309	20.0166	1.121	5e-05	0.000581762	RNA helicase DEAD33
TCONS_00084999	=	Solyc10g049210.3	11.2413	5.02847	-1.16062	0.00015	0.00159156	Serine carboxypeptidase (AHRD V3.3 *** A0A2U1P833_ARTAN)
TCONS_00085303	=	Solyc10g055240.2	8.7319	26.2401	1.58741	5e-05	0.000581762	1-phosphatidylinositol phosphodiesterase (AHRD V3.3 *** E5GC05_CUCME)
TCONS_00085497	j	Solyc10g074980.2	6.98439	16.6077	1.24964	0.00135	0.0108653	Vacuolar sorting receptor protein (AHRD V3.3 *** C6KI57_LILLO)
TCONS_00085540	j	Solyc10g076270.3	1.46118	5.27437	1.85187	0.0001	0.00110193	Regulatory-associated protein of TOR 1 (AHRD V3.3 *-* A0A2G2VZ40_CAPBA)
TCONS_00085773	o	Solyc10g078900.3	9.37376	4.36765	-1.10177	0.0044	0.0291924	RING/U-box superfamily protein (AHRD V3.3 *** AT3G58030.4)
TCONS_00085864	j	Solyc10g079610.2	2.46301	8.20894	1.73677	0.0008	0.00694348	Strictosidine synthase family protein (AHRD V3.3 *** D7LVM7_ARALL)
TCONS_00085868	=	Solyc10g079620.2	5.86609	16.3362	1.4776	5e-05	0.000581762	haloacid dehalogenase-like hydrolase domain-containing protein 3 (AHRD V3.3 *** A0A2I4DP12_9ROSI),Pfam:PF13419
TCONS_00086453	=	Solyc10g084590.2	0.520216	1.63573	1.65275	0.00055	0.0050199	Cytochrome (AHRD V3.3 *** A0A1U8F0H8_CAPAN)
TCONS_00086527	j	Solyc10g085060.3	2.04872	5.50392	1.42574	0.00815	0.0482342	Protein DEFECTIVE IN EXINE FORMATION 1 (AHRD V3.3 *** A0A2G2VUC7_CAPBA)
TCONS_00086568	=	Solyc10g085230.2	0.486829	2.98737	2.61739	0.00075	0.0065685	ripening-related mRNA 1b
TCONS_00086661	=	Solyc10g085870.1	1.72435	15.1483	3.13503	5e-05	0.000581762	Glycosyltransferase (AHRD V3.3 *** A0A328CX74_9ASTE)
TCONS_00086719	=	Solyc10g086410.3	12.3998	77.8769	2.65088	5e-05	0.000581762	LEHSC270 hsc-2heat shock protein cognate 70
TCONS_00086720	o	Solyc10g086410.3	17.4662	78.2574	2.16366	5e-05	0.000581762	LEHSC270 hsc-2heat shock protein cognate 70
TCONS_00086772	j	Solyc10g005030.4	10.2082	22.6917	1.15244	5e-05	0.000581762	Two-component response regulator-like APRR5 (AHRD V3.3 *** A0A1U8EDA4_CAPAN)
TCONS_00086779	j	Solyc10g005080.3	0.682492	5.41541	2.98819	5e-05	0.000581762	Late elongated hypocotyl (AHRD V3.3 *** J9PV71_NICAT)
TCONS_00086840	j	Solyc10g005410.4	0.725907	1.74542	1.26572	0.0049	0.0318946	Terpene synthase (AHRD V3.3 *** G5CV41_SOLLC)
TCONS_00086911	j	Solyc10g005690.3	0.776387	1.70114	1.13165	0.0054	0.0345249	Chloride channel protein (AHRD V3.3 *** A0A2G3BC88_CAPCH)
TCONS_00087120	=	Solyc10g006660.3	14.4851	7.1847	-1.01157	5e-05	0.000581762	Calcium-binding protein PBP1 (AHRD V3.3 *** A0A1U8EDM6_CAPAN)
TCONS_00087126	=	Solyc10g006700.1	25.1263	10.0211	-1.32615	5e-05	0.000581762	Calcium-binding protein PBP1 (AHRD V3.3 *** A0A1U8EDM6_CAPAN)
TCONS_00087705	j	Solyc10g011940.1	3.11152	1.46974	-1.08206	0.0076	0.0455808	SNF2_N domain-containing protein/Chromo domain-containing protein (AHRD V3.3 *-* A0A1Q3BJ60_CEPFO)
TCONS_00088397	=	Solyc10g049630.2	6.16252	2.4162	-1.35078	5e-05	0.000581762	Protein phosphatase 2C family protein (AHRD V3.3 *** A0A2U1MLG3_ARTAN)
TCONS_00088400	j	Solyc10g049630.2	1.91605	0.655445	-1.54759	0.0033	0.0230136	Protein phosphatase 2C family protein (AHRD V3.3 *** A0A2U1MLG3_ARTAN)
TCONS_00088812	=	Solyc10g054820.2	0.592681	1.80202	1.60428	0.00055	0.0050199	X-intrinsic protein 1.2
TCONS_00088888	=	Solyc10g055800.2	3.09443	26.1384	3.07843	0.00135	0.0108653	Chitinase (AHRD V3.3 *** B9VRK7_CAPAN)
TCONS_00088890	=	Solyc10g055810.2	7.03368	33.6945	2.26016	0.0025	0.0182755	chitinase Z15140
TCONS_00088901	=	Solyc10g074440.2	1.59185	4.15917	1.38559	5e-05	0.000581762	Chitinase (AHRD V3.3 *** B9VRK7_CAPAN)
TCONS_00088915	o	Solyc10g074540.1	82.1456	37.8808	-1.11672	5e-05	0.000581762	Protein EXORDIUM-like 3 (AHRD V3.3 *** A0A1U8DVK9_CAPAN)
TCONS_00088917	=	Solyc10g074540.1	99.2578	38.3289	-1.37275	5e-05	0.000581762	Protein EXORDIUM-like 3 (AHRD V3.3 *** A0A1U8DVK9_CAPAN)
TCONS_00088970	j	Solyc10g074890.2	7.01372	2.70711	-1.37343	0.0006	0.00541564	Protein kinase domain (AHRD V3.3 *** A0A200QIC0_9MAGN)
TCONS_00089015	j	Solyc10g075050.2	21.9865	6.20293	-1.8256	5e-05	0.000581762	Non-specific lipid-transfer protein (AHRD V3.3 *** K4D1U7_SOLLC)
TCONS_00089016	=	Solyc10g075050.2	64.2212	30.8135	-1.05949	5e-05	0.000581762	Non-specific lipid-transfer protein (AHRD V3.3 *** K4D1U7_SOLLC)
TCONS_00089062	=	Solyc10g076550.1	1.80882	4.88651	1.43375	5e-05	0.000581762	Wall-associated receptor kinase 1 (AHRD V3.3 *-* A0A2G2Y6I2_CAPAN)
TCONS_00089543	=	Solyc10g080200.2	1.43757	3.19399	1.15173	0.0038	0.0258737	Zinc finger AN1 and C2H2 domain-containing stress-associated protein 16 (AHRD V3.3 *** A0A2G2VVV3_CAPBA)
TCONS_00089633	x	Solyc10g080620.1	13.7327	5.84211	-1.23305	5e-05	0.000581762	Unknown protein
TCONS_00089773	j	Solyc10g081420.2	1.59518	3.64049	1.19041	0.0073	0.0441343	Protein kinase (AHRD V3.3 *** Q2HVC0_MEDTR)
TCONS_00090194	=	Solyc10g084370.3	1.65066	7.41891	2.16817	5e-05	0.000581762	Homeodomain-like superfamily protein (AHRD V3.3 *** A0A1I9LS15_ARATH)
TCONS_00090196	j	Solyc10g084400.2	18.2746	8.74976	-1.06252	5e-05	0.000581762	Glutathione S-transferase (AHRD V3.3 *** Q76KW1_PEA)
TCONS_00090274	j	Solyc10g084830.2	4.85861	2.36287	-1.04	0.00615	0.0383966	Amino acid transporter (AHRD V3.3 *** S8DQ51_9LAMI)
TCONS_00090398	j	Solyc10g085680.2	1.98235	4.13264	1.05985	0.0009	0.00768264	Serine/threonine-protein kinase STN8, chloroplastic (AHRD V3.3 *** A0A2G2VU68_CAPBA)
TCONS_00090464	j	Solyc10g086000.3	3.89879	1.46907	-1.40813	0.001	0.00841195	Two-component response regulator-like APRR7 (AHRD V3.3 *** A0A1J3CWX7_NOCCA)
TCONS_00090527	j	Solyc10g086280.2	5.0621	1.86261	-1.44241	0.00035	0.00338201	heavy metal-associated isoprenylated plant protein 3-like (AHRD V3.3 *** A0A1S4A3L2_TOBAC)
TCONS_00090528	=	Solyc10g086280.2	4.49991	1.99873	-1.17081	0.0071	0.0431545	heavy metal-associated isoprenylated plant protein 3-like (AHRD V3.3 *** A0A1S4A3L2_TOBAC)
TCONS_00090649	=	Solyc11g005190.3	3.44213	8.42764	1.29183	5e-05	0.000581762	WD40 repeat (AHRD V3.3 *** A0A200QUE5_9MAGN)
TCONS_00090726	j	Solyc11g005710.2	1.11808	0.402863	-1.47266	0.00235	0.0173466	WD40 repeat (AHRD V3.3 *** A0A200QPD0_9MAGN)
TCONS_00091287	j	Solyc11g009010.2	3.40349	0.956589	-1.83104	0.00275	0.0197672	Alpha/beta-Hydrolases superfamily protein (AHRD V3.3 *-* Q058J1_ARATH)
TCONS_00091446	=	Solyc11g010790.1	0.81631	1.78783	1.13102	0.0035	0.0241638	UDP-glycosyltransferase 91A1 (AHRD V3.3 *** A0A2G2Y5N3_CAPAN)
TCONS_00091624	=	Solyc11g011740.1	0.985936	8.94494	3.18151	0.00045	0.00421223	Ethylene-responsive transcription factor (AHRD V3.3 *** F1DGA5_COFAR)
TCONS_00091697	=	Solyc11g012360.2	8.43717	20.1638	1.25693	5e-05	0.000581762	Tonoplast dicarboxylate transporter (AHRD V3.3 *** A0A2G3AZI6_CAPCH)
TCONS_00091733	j	Solyc11g012550.3	8.42751	2.55923	-1.7194	0.00085	0.00731566	F-box/kelch-repeat protein (AHRD V3.3 *-* A0A2G3B5C9_CAPCH)
TCONS_00091798	j	Solyc11g012930.2	2.24554	4.69114	1.06288	0.00515	0.033213	WAT1-related protein (AHRD V3.3 *** K4D697_SOLLC)
TCONS_00092321	=	Solyc11g022590.1	92.8637	213.35	1.20003	5e-05	0.000581762	trypsin inhibitor-like protein precursor
TCONS_00092715	j	Solyc11g044320.2	2.64068	0.925442	-1.5127	0.0075	0.0450972	Telomere repeat-binding factor 1 (AHRD V3.3 *** A0A2G2YFA0_CAPAN)
TCONS_00093219	=	Solyc11g065220.2	16.0632	7.6041	-1.07891	5e-05	0.000581762	Phosphotransferase (AHRD V3.3 *** A0A2G2YFN7_CAPAN)
TCONS_00093331	=	Solyc11g066060.3	252.138	1169.55	2.21367	5e-05	0.000581762	70 kDa heat shock protein (AHRD V3.3 *** Q943K7_ORYSJ)
TCONS_00093435	=	Solyc11g066580.3	11.6444	23.5331	1.01505	5e-05	0.000581762	Flavonoid 3`,5`-hydroxylase (AHRD V3.3 *** D3W9H7_SOLLC)
TCONS_00093479	j	Solyc11g066830.2	15.3553	36.5882	1.25265	5e-05	0.000581762	Zinc finger transcription factor 68
TCONS_00093563	=	Solyc11g068380.1	9.43747	36.9141	1.9677	5e-05	0.000581762	hypothetical protein (AHRD V3.3 *-* AT3G52740.1)
TCONS_00093673	j	Solyc11g069050.2	14.0579	5.73843	-1.29265	5e-05	0.000581762	4-coumarate--CoA ligase-like 7 (AHRD V3.3 *** A0A1U8ELY2_CAPAN)
TCONS_00093781	j	Solyc11g069470.3	3.31962	8.13137	1.29248	5e-05	0.000581762	Homeobox leucine-zipper protein (AHRD V3.3 *** Q8H962_ZINVI)
TCONS_00094151	j	Solyc11g072530.2	7.13901	2.6643	-1.42197	0.004	0.0269739	V-type proton ATPase subunit a (AHRD V3.3 *** A0A2G2VP84_CAPBA)
TCONS_00094558	=	Solyc11g006290.2	0.600878	3.67087	2.61098	0.00165	0.012868	3-oxo-5-alpha-steroid 4-dehydrogenase (AHRD V3.3 *** A0A200PYH0_9MAGN)
TCONS_00094560	=	Solyc11g006300.2	3.82766	17.5715	2.19871	5e-05	0.000581762	3-oxo-5-alpha-steroid 4-dehydrogenase (AHRD V3.3 *** A0A200PYH0_9MAGN)
TCONS_00094565	j	Solyc11g006320.2	1.14273	3.78168	1.72654	0.00395	0.0266982	Ubiquitin carboxyl-terminal hydrolase 12 (AHRD V3.3 *** A0A2G3B1E4_CAPCH)
TCONS_00094870	=	Solyc11g008080.3	3.5295	8.96051	1.34412	5e-05	0.000581762	Enabled-like protein (DUF1635) (AHRD V3.3 *** F4KBD8_ARATH)
TCONS_00095104	=	Solyc11g010250.1	14.3468	5.29849	-1.43707	5e-05	0.000581762	Avr9/Cf-9 rapidly elicited protein 75 (AHRD V3.3 *** Q9FQY9_TOBAC)
TCONS_00095208	x	Solyc11g010670.1	17.9526	5.2239	-1.78099	5e-05	0.000581762	Unknown protein
TCONS_00095226	j	Solyc11g010850.2	27.9218	56.8403	1.02552	0.0046	0.0302869	1-deoxy-d-xylulose-5-phosphate synthase 1 (AHRD V3.3 *** A0A2U1PQH9_ARTAN)
TCONS_00095488	=	Solyc11g012260.3	1.97087	4.27863	1.11831	0.0076	0.0455808	MBOAT (Membrane bound O-acyl transferase) family protein (AHRD V3.3 *-* A0A2U1LYZ9_ARTAN)
TCONS_00095544	j	Solyc11g012680.3	6.04043	16.4233	1.44302	5e-05	0.000581762	Heavy metal transport/detoxification superfamily protein (AHRD V3.3 *-* B3H4A8_ARATH)
TCONS_00095546	=	Solyc11g012680.3	1.95783	4.22412	1.10939	0.0078	0.046547	Heavy metal transport/detoxification superfamily protein (AHRD V3.3 *-* B3H4A8_ARATH)
TCONS_00095732	j	Solyc11g013810.3	5.74051	13.4994	1.23364	5e-05	0.000581762	Nitrate reductase (AHRD V3.3 *** Q8LT13_SOLTU)
TCONS_00095891	=	Solyc11g019910.1	124.521	60.3474	-1.04502	5e-05	0.000581762	Plant invertase/pectin methylesterase inhibitor superfamily protein (AHRD V3.3 *** A0A2U1KPL8_ARTAN)
TCONS_00096680	=	Solyc11g042420.2	9.08249	4.36455	-1.05726	0.00255	0.0185835	Cytochrome c (AHRD V3.3 *-* A0A314KZN8_NICAT)
TCONS_00096699	j	Solyc11g040223.1	1.00482	2.58061	1.36078	5e-05	0.000581762	Cytochrome P450 (AHRD V3.3 *** A0A200QCI8_9MAGN)
TCONS_00096765	j	Solyc11g039950.3	26.7587	7.89506	-1.76099	5e-05	0.000581762	Splicing factor 3B subunit 4 (AHRD V3.3 *-* A0A1J3HL99_NOCCA)
TCONS_00097155	=	Solyc11g066100.2	5.58623	30.6172	2.45439	5e-05	0.000581762	Heat shock protein 70 (AHRD V3.3 *** S8C6K2_9LAMI)
TCONS_00097218	j	Solyc11g066660.3	3.09927	8.91245	1.5239	0.00435	0.0289158	Magnesium transporter MRS2-A, chloroplastic (AHRD V3.3 *** A0A2G2YHE9_CAPAN)
TCONS_00097450	=	Solyc11g068950.3	4.93155	2.45388	-1.00698	0.0029	0.0206665	BEL1-like homeodomain protein 1 (AHRD V3.3 *** A0A2G2YH01_CAPAN)
TCONS_00097616	j	Solyc11g069610.3	3.3019	1.36322	-1.27627	5e-05	0.000581762	Helicase protein MOM1 (AHRD V3.3 *-* A0A1J3ISZ3_NOCCA)
TCONS_00097809	j	Solyc11g071460.2	3.79019	1.35735	-1.48148	0.00015	0.00159156	NAD(P)-binding Rossmann-fold superfamily protein (AHRD V3.3 *** A0A2U1PI79_ARTAN)
TCONS_00097862	j	Solyc11g071830.2	6.31808	24.5067	1.95562	5e-05	0.000581762	DnaJ protein like (AHRD V3.3 *** A0A2I0X6P9_9ASPA)
TCONS_00097865	=	Solyc11g071830.2	6.53661	20.4345	1.64439	5e-05	0.000581762	DnaJ protein like (AHRD V3.3 *** A0A2I0X6P9_9ASPA)
TCONS_00098231	j	Solyc12g005350.2	0.505224	1.59462	1.65822	0.007	0.0426601	Dihydroflavonol-4-reductase (AHRD V3.3 *** B6TUD3_MAIZE)
TCONS_00098268	=	Solyc12g005620.1	0.599713	1.41117	1.23455	0.00415	0.0278101	receptor-like protein kinase (AHRD V3.3 *** A0A1U7YIF9_NICSY)
TCONS_00098412	=	Solyc12g006805.1	4.66719	11.3498	1.28204	5e-05	0.000581762	SOUL heme-binding family protein (AHRD V3.3 *** Q8VZ90_ARATH)
TCONS_00098458	=	Solyc12g007070.2	10.4463	3.40323	-1.61802	5e-05	0.000581762	Heat shock transcription factor (AHRD V3.3 *-* A0A1Y1I763_KLENI)
TCONS_00098673	=	Solyc12g009000.1	5.77826	1.54853	-1.89974	5e-05	0.000581762	Harbinger transposase-derived nuclease (AHRD V3.3 *** A0A2U1Q453_ARTAN)
TCONS_00098799	=	Solyc12g009920.1	4.12197	10.2588	1.31545	5e-05	0.000581762	Glycosyltransferase (AHRD V3.3 *-* A0A288W8G2_GARJA)
TCONS_00098982	=	Solyc12g011030.3	4.77922	1.49822	-1.67352	5e-05	0.000581762	xyloglucan endotransglucosylase-hydrolase 9
TCONS_00099039	=	Solyc12g011450.2	277.644	577.735	1.05717	5e-05	0.000581762	Chlorophyll a-b binding protein, chloroplastic (AHRD V3.3 *** A0A1U8G201_CAPAN)
TCONS_00099097	j	Solyc12g013840.3	3.10594	6.45387	1.05513	0.0001	0.00110193	Protein SPA1-RELATED 3 (AHRD V3.3 *** A0A2G2VZ51_CAPBA)
TCONS_00099101	=	Solyc12g013840.3	2.57599	9.21689	1.83915	0.00495	0.0321629	Protein SPA1-RELATED 3 (AHRD V3.3 *** A0A2G2VZ51_CAPBA)
TCONS_00099530	j	Solyc12g019460.2	8.42405	2.2093	-1.93093	0.0047	0.030828	mitogen-activated protein kinase 1
TCONS_00100260	o	Solyc12g038820.1	7.23059	2.14447	-1.75349	0.00205	0.0154613	HAD-superfamily hydrolase (AHRD V3.3 *** A0A200QA04_9MAGN)
TCONS_00100444	j	Solyc12g043040.1	28.5829	13.0358	-1.13267	5e-05	0.000581762	Sulfate transporter (AHRD V3.3 *** A1YKF8_BRASY)
TCONS_00100580	=	Solyc12g045035.1	0.229279	2.24011	3.2884	0.0019	0.0144993	Fatty acid desaturase (AHRD V3.3 *** A0A200QRI1_9MAGN)
TCONS_00100791	j	Solyc12g056150.2	3.29572	1.31673	-1.32363	0.00745	0.0448559	Peptidase C45, acyl-coenzyme A/6-aminopenicillanic acid acyl-transferase (AHRD V3.3 *** B6THR2_MAIZE)
TCONS_00100848	=	Solyc12g056390.1	3.29937	1.59924	-1.04481	0.0041	0.0275314	Thaumatin-like protein (AHRD V3.3 *** Q5DJS5_TOBAC)
TCONS_00100849	j	Solyc12g056400.3	6.48347	2.22685	-1.54176	0.00205	0.0154613	RING/U-box superfamily protein (AHRD V3.3 *** Q93YQ5_ARATH)
TCONS_00101000	=	Solyc12g087870.2	1.47784	3.07656	1.05782	0.00565	0.0358233	purine permease 3-like (AHRD V3.3 *** A0A1U8F0C1_CAPAN),Pfam:PF16913
TCONS_00101141	=	Solyc12g088820.2	2.41507	0.983927	-1.29544	0.0032	0.0224335	Non-specific serine/threonine protein kinase (AHRD V3.3 *** A0A2G3B403_CAPCH)
TCONS_00101232	=	Solyc12g094490.2	4.13309	8.57037	1.05214	0.0005	0.00461646	Polyadenylation and cleavage factor-like protein 4 (AHRD V3.3 *** A0A2G2VIC5_CAPBA)
TCONS_00101264	j	Solyc12g095750.2	7.26382	15.0594	1.05187	5e-05	0.000581762	Auxin efflux carrier (AHRD V3.3 *** A0A200PR79_9MAGN)
TCONS_00101278	=	Solyc12g095850.2	13.284	5.82158	-1.1902	5e-05	0.000581762	Tryptophan--tRNA ligase (AHRD V3.3 *** A0A2G2VHY5_CAPBA)
TCONS_00101868	=	Solyc12g100270.2	3.07868	8.45806	1.45802	5e-05	0.000581762	Fatty acid hydroxylase superfamily (AHRD V3.3 *** A0A2U1L8N4_ARTAN)
TCONS_00101998	=	Solyc12g005660.2	5.20521	12.6392	1.27987	5e-05	0.000581762	Zinc finger protein/CONSTANS-like protein (AHRD V3.3 *-* A0A2K3M573_TRIPR)
TCONS_00102044	j	Solyc12g005950.2	2.94615	5.91001	1.00433	0.0047	0.030828	COP1 homolog
TCONS_00102065	=	Solyc12g005980.2	2.87274	7.05985	1.29721	5e-05	0.000581762	WLM domain-containing protein/PUB domain-containing protein (AHRD V3.3 *** A0A1Q3B398_CEPFO)
TCONS_00102075	=	Solyc12g006140.2	21.4291	74.5413	1.79847	5e-05	0.000581762	Cab-5 gene encoding chlorophyll a/b-binding protein
TCONS_00102094	=	Solyc12g006240.2	6.0855	1.41796	-2.10156	5e-05	0.000581762	Zinc finger protein CONSTANS-LIKE 9 (AHRD V3.3 *** A0A2G2YTW9_CAPAN)
TCONS_00102441	j	Solyc12g009050.3	2.08184	4.93052	1.24388	0.00795	0.0472749	Nuclear transcription factor Y subunit A-6 (AHRD V3.3 *** A0A2G2X3U5_CAPBA)
TCONS_00102463	j	Solyc12g009200.2	7.48337	3.66525	-1.02978	0.00165	0.012868	Chlorophyll a-b binding protein, chloroplastic (AHRD V3.3 *** A0A2G3BP51_CAPCH)
TCONS_00102475	=	Solyc12g009290.1	11.7285	4.98891	-1.23322	0.0016	0.0125361	Auxin responsive SAUR protein (AHRD V3.3 *** A0A2U1PXP1_ARTAN)
TCONS_00102495	=	Solyc12g009480.2	36.3407	16.4153	-1.14655	5e-05	0.000581762	SPX domain-containing protein (AHRD V3.3 *** A0A1Q3BK26_CEPFO)
TCONS_00102589	=	Solyc12g010020.3	8.45224	3.96991	-1.09023	5e-05	0.000581762	Leucine aminopeptidase A1
TCONS_00102590	=	Solyc12g010030.3	5.80314	2.28062	-1.34741	5e-05	0.000581762	Leucine aminopeptidase, chloroplastic (AHRD V3.3 *** AMPL_SOLTU)
TCONS_00102726	=	Solyc12g011023.1	3.23197	1.21907	-1.40664	0.0018	0.0138492	Xyloglucan endotransglucosylase/hydrolase (AHRD V3.3 *** Q6RHX7_SOLLC)
TCONS_00102811	=	Solyc12g013690.2	2.38233	5.08856	1.09489	0.0001	0.00110193	Monooxygenase (AHRD V3.3 *** Q8H9C4_SOLTU)
TCONS_00103088	j	Solyc12g015880.2	219.066	509.474	1.21764	5e-05	0.000581762	Heat shock protein 90-1
TCONS_00103089	j	Solyc12g015880.2	31.0193	118.234	1.93041	5e-05	0.000581762	Heat shock protein 90-1
TCONS_00103090	=	Solyc12g015880.2	107.547	309.887	1.52678	5e-05	0.000581762	Heat shock protein 90-1
TCONS_00103271	j	Solyc12g019300.2	4.70757	1.85383	-1.34447	0.0043	0.0286384	Acetolactate synthase small subunit chloroplastic-like (AHRD V3.3 *-* A0A2K3NNG6_TRIPR)
TCONS_00103856	j	Solyc12g040460.2	4.67901	9.51983	1.02473	0.0008	0.00694348	transmembrane protein%2C putative (Protein of unknown function%2C DUF599) (AHRD V3.3 *** AT3G18215.1)
TCONS_00104074	j	Solyc12g042910.2	4.41081	14.6515	1.73193	5e-05	0.000581762	DNA photolyase (AHRD V3.3 *** A0A200PQM0_9MAGN)
TCONS_00104075	j	Solyc12g042910.2	6.40241	21.0914	1.71997	0.00255	0.0185835	DNA photolyase (AHRD V3.3 *** A0A200PQM0_9MAGN)
TCONS_00104275	=	Solyc12g049030.1	0.382949	2.5394	2.72926	0.0063	0.0391563	Fatty acid desaturase (AHRD V3.3 *** A0A200QRI1_9MAGN)
TCONS_00104304	=	Solyc12g049350.2	3.09555	6.4363	1.05603	0.0006	0.00541564	R2R3MYB transcription factor 11
TCONS_00104558	j	Solyc12g056650.2	29.2	13.8979	-1.0711	5e-05	0.000581762	Protein GIGANTEA (AHRD V3.3 *** A0A2G3B3F7_CAPCH)
TCONS_00104567	j	Solyc12g056650.2	35.2749	15.8568	-1.15354	5e-05	0.000581762	Protein GIGANTEA (AHRD V3.3 *** A0A2G3B3F7_CAPCH)
TCONS_00104604	=	Solyc12g056710.3	1.76243	3.52807	1.00132	0.0026	0.0188836	Secoisolariciresinol dehydrogenase (AHRD V3.3 *** A0A1U8ETA2_CAPAN),Pfam:PF13561
TCONS_00104750	=	Solyc12g088460.3	3.92988	9.01035	1.1971	0.00025	0.00251098	Cytochrome P450 (AHRD V3.3 *** A0A200Q0W8_9MAGN)
TCONS_00105240	=	Solyc12g096950.2	2.79344	1.29932	-1.10428	0.00535	0.0342654	TLD-domain containing nucleolar protein (AHRD V3.3 *** A0A2U1NM40_ARTAN)
TCONS_00105244	=	Solyc12g096990.2	5.524	2.5561	-1.11177	0.00255	0.0185835	Histone-lysine N-methyltransferase family member protein (AHRD V3.3 *** A0A2R6PX68_ACTCH)
TCONS_00105344	j	Solyc12g098603.1	16.3152	6.32659	-1.36672	5e-05	0.000581762	Xyloglucan endotransglucosylase/hydrolase (AHRD V3.3 *** A0A1U8ETM7_CAPAN)
