# Supplementary material for: Comparative Analysis of Environment-Responsive Alternative Splicing in the Inflorescences of Cultivated and Wild Tomato Species
Source: Int J Mol Sci. 2022 Sep 30;23(19):11585. doi: 10.3390/ijms231911585 (PMC9569760; doi:10.3390/ijms231911585)
Supplement: Supplementary file 1 [file ijms-23-11585-s001.zip › Table S11.xlsx]

## Sheet: Table S11.
Table S11. DEIs identified in LA2706 inflorescences between OF and PG conditions
isoform ID	class_code	gene	LA2706_IF_PG	LA2706_IF_OF	log2(fold_change)	p_value	q_value	Description
TCONS_00000223	=	Solyc00g500373.1	1.65504	0.529852	-1.6432	0.00555	0.0353076	Magnesium transporter CorA-like family protein (AHRD V3.3 *-* A0A2K3P294_TRIPR)
TCONS_00000573	j	Solyc01g005110.3	2.24243	4.91585	1.13238	0.006	0.037628	Dolichol-phosphate mannosyltransferase-related protein (AHRD V3.3 *** A0A2U1LCX2_ARTAN)
TCONS_00000690	j	Solyc01g005910.3	7.01888	1.78472	-1.97555	5e-05	0.000581762	Acid phosphatase/vanadium-dependent haloperoxidase-related protein (AHRD V3.3 *** A0A2U1NM03_ARTAN)
TCONS_00000692	x	Solyc01g005920.3	2.41583	1.0746	-1.16872	0.003	0.0212608	Amino acid/polyamine transporter I (AHRD V3.3 *** A0A200RCI7_9MAGN)
TCONS_00000708	j	Solyc01g006000.3	7.29712	2.18277	-1.74117	5e-05	0.000581762	GPI mannosyltransferase 2 (AHRD V3.3 *** A0A2G3DEG8_CAPCH)
TCONS_00000749	=	Solyc01g006290.4	1.688	7.50101	2.15177	5e-05	0.000581762	Peroxidase (AHRD V3.3 *** K4ASJ5_SOLLC)
TCONS_00001106	=	Solyc01g008620.4	1.01896	2.83451	1.476	0.0003	0.00295172	Glucan endo-1,3-beta-glucosidase (AHRD V3.3 *** A0A1U8FGD7_CAPAN)
TCONS_00001117	j	Solyc01g008790.4	12.5913	4.69529	-1.42314	5e-05	0.000581762	Non-specific phospholipase C6 (AHRD V3.3 *** A0A2G3DF85_CAPCH)
TCONS_00001238	j	Solyc01g009500.4	0.82117	2.94874	1.84435	0.00025	0.00251098	Alpha/beta-Hydrolases superfamily protein (AHRD V3.3 *** F4J341_ARATH)
TCONS_00001494	=	Solyc01g014270.3	11.637	4.58127	-1.34489	0.00015	0.00159156	Unknown protein
TCONS_00001737	j	Solyc01g021640.3	1.0233	3.41636	1.73923	0.0045	0.0297409	Transducin/WD40 repeat-like superfamily protein (AHRD V3.3 *** AT5G17370.1)
TCONS_00001832	=	Solyc01g049810.4	1.76348	0.761079	-1.2123	0.0009	0.00768264	Pentatricopeptide repeat (AHRD V3.3 *** A0A200RCJ8_9MAGN)
TCONS_00001897	j	Solyc01g056760.3	1.79037	0.402582	-2.1529	0.0034	0.0235898	Zinc finger, CCHC-type (AHRD V3.3 *-* A0A2U1MSA1_ARTAN)
TCONS_00002007	=	Solyc01g057760.4	6.23881	2.19458	-1.50732	0.00015	0.00159156	RNA helicase DEAD2
TCONS_00002081	=	Solyc01g058270.3	7.65726	3.39994	-1.17132	0.00435	0.0289158	O-acetyltransferase family protein (AHRD V3.3 *** A0A2U1M4H7_ARTAN)
TCONS_00002164	=	Solyc01g060130.3	30.9448	14.1066	-1.13333	5e-05	0.000581762	TOMGTPASE Mill. GTPase
TCONS_00002348	j	Solyc01g066900.4	8.0705	3.06758	-1.39556	0.0025	0.0182755	uveal autoantigen with coiled-coil/ankyrin (AHRD V3.3 *** AT4G15790.1)
TCONS_00002357	=	Solyc01g066910.3	73.15	310.171	2.08414	5e-05	0.000581762	Bifunctional inhibitor/plant lipid transfer protein/seed storage helical domain containing protein (AHRD V3.3 *** A0A2P5CY45_TREOI)
TCONS_00002379	j	Solyc01g067160.4	1.24838	0.359631	-1.79548	0.0001	0.00110193	AAA+ ATPase domain-containing protein (AHRD V3.3 *-* A0A2U1KZ76_ARTAN)
TCONS_00002382	j	Solyc01g067160.4	2.12743	0.893408	-1.25172	5e-05	0.000581762	AAA+ ATPase domain-containing protein (AHRD V3.3 *-* A0A2U1KZ76_ARTAN)
TCONS_00002724	=	Solyc01g079260.4	4.48504	9.29036	1.05061	5e-05	0.000581762	WRKY transcription factor 23
TCONS_00002758	=	Solyc01g079470.4	14.425	6.32697	-1.18898	5e-05	0.000581762	Unknown protein
TCONS_00002877	j	Solyc01g080240.4	14.4026	3.43589	-2.06757	5e-05	0.000581762	mitogen-activated protein kinase 13
TCONS_00003239	=	Solyc01g087150.3	0.833835	2.09438	1.32869	0.00035	0.00338201	Protein DETOXIFICATION (AHRD V3.3 *** A0A328DUA2_9ASTE)
TCONS_00003400	=	Solyc01g088430.4	9.73547	20.3285	1.06218	5e-05	0.000581762	Fatty acid hydroxylase superfamily (AHRD V3.3 *** A0A2U1L8N4_ARTAN)
TCONS_00003406	j	Solyc01g150146.1	12.332	2.40668	-2.35729	0.00025	0.00251098	Phosphatidylinositol N-acetylglucosaminyltransferase subunit P (AHRD V3.3 *** A0A2G2XT73_CAPBA)
TCONS_00003576	=	Solyc01g090510.2	1.50521	0.581458	-1.37222	0.00115	0.00948087	Pentatricopeptide repeat (AHRD V3.3 *** A0A200QT61_9MAGN)
TCONS_00003702	=	Solyc01g091340.3	2.6906	6.2137	1.20752	0.00175	0.013524	Peptidylprolyl isomerase (AHRD V3.3 *** A0A2G3AH66_CAPAN)
TCONS_00003883	=	Solyc01g094340.3	5.52352	2.53006	-1.12641	0.00085	0.00731566	Acetyl-coenzyme A carboxylase carboxyl transferase subunit alpha (AHRD V3.3 *** B5LAS6_CAPAN)
TCONS_00003944	j	Solyc01g094660.3	4.6677	1.98263	-1.2353	5e-05	0.000581762	Protein kinase domain (AHRD V3.3 *** A0A200QU61_9MAGN)
TCONS_00004044	=	Solyc01g095160.3	2.2207	1.07708	-1.04389	0.0002	0.00205981	Pentatricopeptide repeat-containing protein (AHRD V3.3 *** A0A2G3DBJ5_CAPCH)
TCONS_00004069	=	Solyc01g095320.4	44.0729	4.25079	-3.37409	5e-05	0.000581762	Bag family molecular chaperone regulator 6-like protein (AHRD V3.3 *** A0A2K3PRI9_TRIPR)
TCONS_00004182	=	Solyc01g095960.4	5.90338	20.2003	1.77476	5e-05	0.000581762	O-acyltransferase WSD1-like (AHRD V3.3 *** A0A2I4EG31_9ROSI)
TCONS_00004263	j	Solyc01g096400.4	2.14294	0.396801	-2.4331	5e-05	0.000581762	Transglut_core2 domain-containing protein (AHRD V3.3 *** A0A1Q3C505_CEPFO)
TCONS_00004307	j	Solyc01g096620.4	2.35318	14.8357	2.65639	0.00255	0.0185835	Cilia-and flagella-associated protein 20 (AHRD V3.3 *-* A0A2G2YYL7_CAPAN)
TCONS_00004311	j	Solyc01g096620.4	2.61555	5.29142	1.01654	5e-05	0.000581762	Cilia-and flagella-associated protein 20 (AHRD V3.3 *-* A0A2G2YYL7_CAPAN)
TCONS_00004717	j	Solyc01g098750.3	1.80513	0.511565	-1.81911	0.00095	0.00804915	RING/U-box superfamily protein (AHRD V3.3 *** A0A2U1KJJ9_ARTAN)
TCONS_00005190	=	Solyc01g101260.2	2.79428	6.09948	1.12621	0.0016	0.0125361	hypothetical protein (AHRD V3.3 --* AT5G26620.1)
TCONS_00005207	j	Solyc01g102300.3	2.42207	8.52048	1.81469	0.0007	0.00618881	bHLH transcription factor 006
TCONS_00005216	j	Solyc01g102370.4	2.29523	5.75979	1.32738	0.0001	0.00110193	Flap endonuclease 1 (AHRD V3.3 *** A0A2G2W895_CAPBA)
TCONS_00005277	j	Solyc01g102690.4	1.5187	0.688057	-1.14224	0.00035	0.00338201	Pentatricopeptide repeat-containing protein (AHRD V3.3 *** A0A2G2V0P1_CAPBA)
TCONS_00005278	j	Solyc01g102690.4	1.5764	0.677069	-1.21925	0.0001	0.00110193	Pentatricopeptide repeat-containing protein (AHRD V3.3 *** A0A2G2V0P1_CAPBA)
TCONS_00005324	j	Solyc01g102950.3	0.69653	2.12259	1.60757	0.0001	0.00110193	Lycopene beta/epsilon cyclase protein (AHRD V3.3 *** A0A2U1QDC2_ARTAN)
TCONS_00005326	=	Solyc01g102950.3	2.57291	5.32055	1.04817	0.00015	0.00159156	Lycopene beta/epsilon cyclase protein (AHRD V3.3 *** A0A2U1QDC2_ARTAN)
TCONS_00005327	=	Solyc01g102960.3	18.1911	0.814934	-4.4804	5e-05	0.000581762	22.0 kDa class IV heat shock protein (AHRD V3.3 *** A0A2G3ATG3_CAPCH)
TCONS_00005550	j	Solyc01g103670.4	9.17312	2.24032	-2.03371	0.00045	0.00421223	Alpha/beta-Hydrolases superfamily protein (AHRD V3.3 *** Q9XID7_ARATH)
TCONS_00005572	j	Solyc01g103970.4	3.99024	1.42586	-1.48464	0.0004	0.00380018	E3 ubiquitin-protein ligase RNF170-like protein (DUF 1232) (AHRD V3.3 *** Q0WWX8_ARATH)
TCONS_00005643	=	Solyc01g104350.3	2.74376	0.496737	-2.4656	0.00155	0.0122077	hypothetical protein (AHRD V3.3 *-* AT3G50040.4)
TCONS_00005707	=	Solyc01g104740.3	9.65373	1.38253	-2.80378	5e-05	0.000581762	Multiprotein-bridging factor 1c (AHRD V3.3 *** A0A1U8F6N4_CAPAN)
TCONS_00005833	=	Solyc01g105660.4	15.2546	3.82734	-1.99483	5e-05	0.000581762	2-oxoglutarate (2OG) and Fe(II)-dependent oxygenase superfamily protein (AHRD V3.3 *** F4INZ9_ARATH)
TCONS_00005869	j	Solyc01g105850.3	0.598305	1.76808	1.56323	0.00205	0.0154613	(-)-camphene/tricyclene synthase, chloroplastic (AHRD V3.3 *** A0A2G3AWS7_CAPCH)
TCONS_00006074	j	Solyc01g106590.4	0.715492	2.27151	1.66664	0.00635	0.0394084	Protein trichome birefringence-like 13 (AHRD V3.3 *** A0A1U8E7U9_CAPAN)
TCONS_00006075	j	Solyc01g106590.4	3.34217	0.270038	-3.62955	0.00585	0.036858	Protein trichome birefringence-like 13 (AHRD V3.3 *** A0A1U8E7U9_CAPAN)
TCONS_00006079	=	Solyc01g106620.2	0.675785	8.06798	3.57757	0.0001	0.00110193	pathogenesis-related protein 1-like (AHRD V3.3 *** A0A2I4HRD5_9ROSI)
TCONS_00006179	=	Solyc01g107010.3	1.21725	2.84186	1.22321	0.00475	0.0310934	DNA polymerase kappa (AHRD V3.3 *** A0A2G2V759_CAPBA)
TCONS_00006225	=	Solyc01g107300.4	1.16616	3.82893	1.71517	0.0008	0.00694348	Protein phosphatase 2C family protein (AHRD V3.3 *** A0A2U1MLG3_ARTAN)
TCONS_00006254	j	Solyc01g107510.3	3.09743	7.22352	1.22163	5e-05	0.000581762	DNA repair protein REV1 (AHRD V3.3 *** A0A2G2Y2A0_CAPAN)
TCONS_00006266	j	Solyc01g107580.4	1.75618	4.62501	1.39702	0.00685	0.0419172	Pseudouridine synthase family protein (AHRD V3.3 *** A0A2U1QNN7_ARTAN)
TCONS_00006314	j	Solyc01g107930.3	2.76565	0.498814	-2.47104	0.0006	0.00541564	RING/U-box superfamily protein (AHRD V3.3 *-* A0A1P8B1Z6_ARATH)
TCONS_00006374	=	Solyc01g108100.3	2.72558	0.412052	-2.72566	0.00135	0.0108653	cold regulated protein 27 (AHRD V3.3 *** AT5G42900.2)
TCONS_00006419	=	Solyc01g108300.3	17.9422	8.75834	-1.03463	0.0046	0.0302869	Two-component response regulator ARR18 (AHRD V3.3 *** A0A2G2W9W9_CAPBA)
TCONS_00006605	=	Solyc01g109390.3	5.24111	13.0978	1.32138	5e-05	0.000581762	Bifunctional inhibitor/lipid-transfer protein/seed storage 2S albumin superfamily protein (AHRD V3.3 *** Q8GXG3_ARATH)
TCONS_00006630	o	Solyc01g109660.2	572.486	164.262	-1.80124	5e-05	0.000581762	meloidogyne-induced giant cell protein DB275
TCONS_00006851	j	Solyc01g111530.3	2.72877	8.41166	1.62414	0.0044	0.0291924	E3 ubiquitin-protein ligase UPL3 (AHRD V3.3 *** A0A1U8E9F6_CAPAN)
TCONS_00006906	j	Solyc01g111840.3	4.38337	1.72703	-1.34375	0.00115	0.00948087	Major facilitator superfamily protein (AHRD V3.3 *** A0A1P8BEX6_ARATH)
TCONS_00007064	j	Solyc01g005330.3	1.77624	7.52217	2.08232	0.0031	0.0218487	Microtubule-associated protein 70 (AHRD V3.3 *** A0A200QNX4_9MAGN)
TCONS_00007078	=	Solyc01g005470.3	3.28648	7.97385	1.27874	5e-05	0.000581762	protein PLANT CADMIUM RESISTANCE 2-like (AHRD V3.3 *** A0A1U8ETE7_CAPAN)
TCONS_00007160	=	Solyc01g006020.4	66.2464	32.9064	-1.00948	5e-05	0.000581762	BnaCnng41690D protein (AHRD V3.3 *** A0A078JEK8_BRANA)
TCONS_00007203	j	Solyc01g006190.3	71.5189	35.7142	-1.00183	5e-05	0.000581762	E3 ubiquitin-protein ligase (AHRD V3.3 *** A0A1U8H1Q2_CAPAN)
TCONS_00007237	=	Solyc01g006300.3	1.27478	5.09319	1.99832	5e-05	0.000581762	LECEVI1A
TCONS_00007300	=	Solyc01g006680.4	13.8703	0.959798	-3.85312	5e-05	0.000581762	2-oxoglutarate (2OG) and Fe(II)-dependent oxygenase superfamily protein (AHRD V3.3 *** A0A2U1NBL4_ARTAN)
TCONS_00007378	=	Solyc01g007080.3	0.916503	5.22916	2.51237	5e-05	0.000581762	Aluminum-activated malate transporter (AHRD V3.3 *** A0A2U1PS47_ARTAN)
TCONS_00007408	j	Solyc01g007250.4	4.34187	1.05236	-2.04469	0.00275	0.0197672	U3 small nucleolar ribonucleoprotein imp4 (BRIX domain-containing protein) (AHRD V3.3 *** A0A166XUR7_9PEZI)
TCONS_00007502	j	Solyc01g008220.3	19.5903	8.31165	-1.23693	5e-05	0.000581762	UPF0664 stress-induced protein C29B12.11c (AHRD V3.3 *** A0A1J3H3L4_NOCCA)
TCONS_00007551	=	Solyc01g008670.4	5.97246	13.2619	1.15089	5e-05	0.000581762	Cytochrome (AHRD V3.3 *** A0A1U8F0H8_CAPAN)
TCONS_00007617	=	Solyc01g009070.3	4.01501	8.05771	1.00497	0.0002	0.00205981	gamyb-like 1
TCONS_00007755	j	Solyc01g009970.3	4.52597	1.97613	-1.19555	0.00055	0.0050199	Hydrolase (AHRD V3.3 *** A0A2U1P3E1_ARTAN)
TCONS_00007829	=	Solyc01g010510.4	2.91716	1.32986	-1.13329	0.0063	0.0391563	Pentatricopeptide repeat-containing protein, mitochondrial (AHRD V3.3 *** A0A2G2X910_CAPBA)
TCONS_00007842	=	Solyc01g010650.3	29.8274	12.0407	-1.30872	5e-05	0.000581762	UDP-galactose UDP-glucose transporter 3-like protein (AHRD V3.3 *** A0A2K3NS07_TRIPR)
TCONS_00008344	j	Solyc01g044558.1	2.22879	0.906968	-1.29714	0.0008	0.00694348	Cyclin-A1-1 (AHRD V3.3 *-* A0A1U8GEH4_CAPAN)
TCONS_00008364	j	Solyc01g049880.3	19.6611	8.62187	-1.18927	5e-05	0.000581762	Unknown protein
TCONS_00008554	j	Solyc01g057780.3	5.97268	1.90029	-1.65216	0.0001	0.00110193	Zinc finger protein VAR3, chloroplastic (AHRD V3.3 *** A0A2G3BZA0_CAPCH)
TCONS_00008565	x	Solyc01g057853.1	5.63751	2.66187	-1.08261	0.0048	0.031359	Unknown protein
TCONS_00008681	o	Solyc01g058720.4	4.81982	14.1515	1.55391	0.002	0.0151402	Calcium-binding EF-hand (AHRD V3.3 *** A0A2U1NQC6_ARTAN)
TCONS_00008784	=	Solyc01g060420.2	3.25101	7.12247	1.13149	0.001	0.00841195	Zinc finger protein 8 (AHRD V3.3 *** A0A2G2XR52_CAPBA)
TCONS_00009151	=	Solyc01g067830.3	37.1123	16.4492	-1.17388	5e-05	0.000581762	U1 small nuclear ribonucleoprotein C (AHRD V3.3 *** A0A2G3ALC7_CAPAN)
TCONS_00009275	x	Solyc01g068490.4	2.35078	1.03335	-1.18581	0.00025	0.00251098	RING-type E3 ubiquitin transferase (AHRD V3.3 *** A0A200RD53_9MAGN)
TCONS_00009319	j	Solyc01g079360.4	3.65918	1.65907	-1.14115	0.0046	0.0302869	WRKY transcription factor 37
TCONS_00010052	j	Solyc01g087420.4	4.60839	2.25167	-1.03327	5e-05	0.000581762	Zinc finger, FYVE/PHD-type (AHRD V3.3 *** A0A2U1NX02_ARTAN)
TCONS_00010324	=	Solyc01g089910.4	4.16715	8.34569	1.00197	0.0032	0.0224335	Flotillin-like protein (AHRD V3.3 *** A0A2K3NEM2_TRIPR)
TCONS_00010361	j	Solyc01g090150.1	2.04523	0.546593	-1.90372	0.0083	0.048948	Unknown protein
TCONS_00010469	=	Solyc01g090965.1	9.28133	20.3751	1.1344	5e-05	0.000581762	Bifunctional inhibitor/lipid-transfer protein/seed storage 2S albumin superfamily protein (AHRD V3.3 *** Q9FJS1_ARATH)
TCONS_00010532	j	Solyc01g091260.3	46.5613	5.64548	-3.04396	5e-05	0.000581762	myeloid leukemia factor (AHRD V3.3 *** AT2G45380.4)
TCONS_00010533	=	Solyc01g091260.3	179.582	8.84754	-4.34323	5e-05	0.000581762	myeloid leukemia factor (AHRD V3.3 *** AT2G45380.4)
TCONS_00010728	j	Solyc01g094030.3	9.59029	19.6135	1.0322	0.00235	0.0173466	CLB1
TCONS_00010752	=	Solyc01g094170.3	13.5301	4.00339	-1.75688	5e-05	0.000581762	Digalactosyldiacylglycerol synthase 2, chloroplastic (AHRD V3.3 *** A0A1U8E3X1_CAPAN)
TCONS_00011024	=	Solyc01g095570.3	10.1343	21.8207	1.10645	0.0035	0.0241638	Mitochondrial carrier protein (AHRD V3.3 *** A0A200PUN8_9MAGN)
TCONS_00011048	j	Solyc01g095700.3	7.39764	2.97885	-1.31231	0.00815	0.0482342	Abscisic acid receptor PYL10 (AHRD V3.3 *** A0A2G3BTC1_CAPCH)
TCONS_00011237	j	Solyc01g096710.4	10.1777	4.45057	-1.19335	0.003	0.0212608	Dr1-associated corepressor (AHRD V3.3 *** A0A2G3BTP5_CAPCH)
TCONS_00011359	x	Solyc01g097220.3	2.45816	0.372402	-2.72264	0.0008	0.00694348	Ankyrin repeat family protein (AHRD V3.3 *** A0A2U1L9Z0_ARTAN)
TCONS_00011812	=	Solyc01g100000.3	6.83865	1.08988	-2.64954	5e-05	0.000581762	F-box domain, Phloem protein 2-like protein (AHRD V3.3 *** A0A2U1MNC1_ARTAN)
TCONS_00011854	=	Solyc01g100230.3	62.2425	6.15163	-3.33886	5e-05	0.000581762	DnaJ-like protein subfamily B member 6 (AHRD V3.3 *** A0A2G2V7W8_CAPBA)
TCONS_00012039	=	Solyc01g101130.3	1.57781	6.0459	1.93804	0.00375	0.0255905	Myosin heavy chain, cardiac protein (AHRD V3.3 *** A0A2P5D8H8_PARAD)
TCONS_00012297	j	Solyc01g103510.4	9.63429	21.4943	1.1577	5e-05	0.000581762	60S ribosomal protein L3 (AHRD V3.3 *** A0A2G3AWH4_CAPCH)
TCONS_00012298	j	Solyc01g103510.4	24.4954	11.445	-1.09779	0.00565	0.0358233	60S ribosomal protein L3 (AHRD V3.3 *** A0A2G3AWH4_CAPCH)
TCONS_00012299	=	Solyc01g103510.4	15.2026	36.7288	1.2726	5e-05	0.000581762	60S ribosomal protein L3 (AHRD V3.3 *** A0A2G3AWH4_CAPCH)
TCONS_00012461	j	Solyc01g104160.4	6.84601	2.10996	-1.69805	0.0048	0.031359	arginine/glutamate-rich 1 protein (AHRD V3.3 *-* AT1G10890.4)
TCONS_00012690	j	Solyc01g104770.4	2.42692	1.13727	-1.09355	0.0084	0.0494213	Actin-related protein (AHRD V3.3 *** A0A200RCC6_9MAGN)
TCONS_00012764	j	Solyc01g105120.4	14.4839	31.9779	1.14263	5e-05	0.000581762	protein LNK1 (AHRD V3.3 *** A0A2I4GGH4_9ROSI)
TCONS_00012777	j	Solyc01g105140.3	4.38243	10.6231	1.2774	0.0026	0.0188836	Arginine/serine-rich splicing factor, putative, expressed (AHRD V3.3 *-* Q6AVF4_ORYSJ)
TCONS_00012849	j	Solyc01g105490.4	14.6463	3.91546	-1.90328	0.0002	0.00205981	Unknown protein
TCONS_00012948	j	Solyc01g150166.1	40.9613	10.1296	-2.01569	5e-05	0.000581762	Unknown protein
TCONS_00012949	j	Solyc01g150166.1	38.0344	11.2345	-1.75937	5e-05	0.000581762	Unknown protein
TCONS_00012953	=	Solyc01g150166.1	8.64463	1.35964	-2.66858	5e-05	0.000581762	Unknown protein
TCONS_00013037	j	Solyc01g107070.4	2.16592	0.964313	-1.16741	0.00415	0.0278101	HXXXD-type acyl-transferase family protein (AHRD V3.3 *** A0A2K3MRI0_TRIPR)
TCONS_00013093	j	Solyc01g107450.4	9.09113	19.941	1.13321	0.00155	0.0122077	hypothetical protein (AHRD V3.3 *-* AT4G34265.6)
TCONS_00013096	=	Solyc01g107460.2	3.54784	7.9274	1.15991	5e-05	0.000581762	Neuronal PAS domain protein (AHRD V3.3 *** A0A1P8BBZ0_ARATH)
TCONS_00013286	=	Solyc01g108910.4	29.5732	8.00348	-1.88559	5e-05	0.000581762	maternal effect embryo arrest 14 (AHRD V3.3 *** AT2G15890.1)
TCONS_00013318	=	Solyc01g109120.3	1.67761	3.36252	1.00314	5e-05	0.000581762	Transducin/WD40 repeat-like superfamily protein (AHRD V3.3 *** A0A2U1MAA7_ARTAN)
TCONS_00013398	j	Solyc01g109450.3	6.53961	3.20271	-1.02991	5e-05	0.000581762	Pseudouridine kinase (AHRD V3.3 *** A0A1J3EB77_NOCCA)
TCONS_00013404	=	Solyc01g109450.3	3.52253	8.74595	1.31201	0.0002	0.00205981	Pseudouridine kinase (AHRD V3.3 *** A0A1J3EB77_NOCCA)
TCONS_00013460	o	Solyc01g109690.1	1.5541	3.90775	1.33026	0.0075	0.0450972	Protein RADIALIS-like 6 (AHRD V3.3 *** A0A2G2XX78_CAPAN)
TCONS_00013583	j	Solyc01g110370.4	6.36974	13.7692	1.11214	5e-05	0.000581762	Zinc finger, B-box (AHRD V3.3 *** A0A2U1LAI4_ARTAN)
TCONS_00013654	j	Solyc01g110820.4	3.68642	1.29998	-1.50373	0.00235	0.0173466	U11/U12 small nuclear ribonucleoprotein 65 kDa protein (AHRD V3.3 *** A0A1J3HYT0_NOCCA)
TCONS_00013731	j	Solyc01g111340.4	1.75965	6.04973	1.78159	5e-05	0.000581762	Endo-1,4-beta-xylanase (AHRD V3.3 *** A0A1J3CP06_NOCCA)
TCONS_00013742	j	Solyc01g150177.1	1.72962	3.70171	1.09774	0.00275	0.0197672	Unknown protein
TCONS_00013814	j	Solyc01g111860.4	2.07646	0.929655	-1.15936	0.0072	0.0436382	WD40 repeat (AHRD V3.3 *** A0A200QEI8_9MAGN)
TCONS_00013821	=	Solyc01g111860.4	1.40565	3.47644	1.30637	0.00305	0.0215555	WD40 repeat (AHRD V3.3 *** A0A200QEI8_9MAGN)
TCONS_00013930	=	Solyc01g112260.4	12.8582	31.1651	1.27725	5e-05	0.000581762	hypothetical protein (AHRD V3.3 *-* AT4G35320.1)
TCONS_00014001	j	Solyc02g049108.1	7.8098	3.21723	-1.27947	5e-05	0.000581762	DUF639 domain-containing protein (AHRD V3.3 *** A0A1Q3B335_CEPFO)
TCONS_00014134	=	Solyc02g014030.3	1.47732	3.41329	1.20818	0.00155	0.0122077	Serine/threonine/dual specificity protein kinase, catalytic domain-containing protein (AHRD V3.3 *** A0A2U1M6E8_ARTAN)
TCONS_00014181	j	Solyc02g014520.4	3.35424	0.891101	-1.91232	0.0058	0.0366021	SET domain-containing protein (AHRD V3.3 *** A0A1Q3AV79_CEPFO)
TCONS_00014290	j	Solyc02g021260.3	4.03465	9.17219	1.18482	5e-05	0.000581762	B3 domain-containing protein (AHRD V3.3 *-* A0A1Q3DFU3_CEPFO)
TCONS_00014326	j	Solyc02g021590.3	0.92296	2.59824	1.49319	0.00305	0.0215555	Protein male discoverer 2 (AHRD V3.3 *** A0A1J6KDE9_NICAT)
TCONS_00014485	j	Solyc02g031920.4	1.53934	3.69513	1.26331	0.0006	0.00541564	pathogen-related protein-like (AHRD V3.3 *-* A0A2I4FK57_9ROSI)
TCONS_00014570	=	Solyc02g032650.3	0.282286	1.86516	2.72407	0.00035	0.00338201	Disease resistance protein (TIR-NBS-LRR class) (AHRD V3.3 *** A0A2K3NUH8_TRIPR)
TCONS_00014661	x	Solyc02g037555.1	4.31438	8.97468	1.05671	5e-05	0.000581762	Unknown protein
TCONS_00014755	j	Solyc02g061990.3	3.27863	7.22106	1.13912	0.00625	0.0389007	BZIP transcription factor FD (AHRD V3.3 *** A0A2U1NCD2_ARTAN)
TCONS_00014952	=	Solyc02g063420.3	1.41908	4.51764	1.67061	0.0004	0.00380018	Hydroxyproline-rich glycoprotein family protein (AHRD V3.3 *** A0A2U1M3E1_ARTAN)
TCONS_00015110	=	Solyc02g065510.1	0.914791	2.2016	1.26704	0.0026	0.0188836	Pentatricopeptide repeat-containing protein (AHRD V3.3 *** A0A2G3A5S6_CAPAN)
TCONS_00015238	j	Solyc02g067570.3	6.71742	3.12232	-1.10529	0.0016	0.0125361	Paired amphipathic helix protein Sin3-like 1 (AHRD V3.3 *** A0A2G2XCQ9_CAPBA)
TCONS_00015323	=	Solyc02g068110.4	58.9208	23.3562	-1.33497	5e-05	0.000581762	Transcription and mRNA export factor ENY2 (AHRD V3.3 *** A0A2G3D3N3_CAPCH)
TCONS_00015383	=	Solyc02g068630.1	1.77947	0.849689	-1.06644	0.00045	0.00421223	Pentatricopeptide repeat (AHRD V3.3 *** A0A200QE75_9MAGN)
TCONS_00015444	j	Solyc02g068910.3	1.15214	5.49766	2.2545	5e-05	0.000581762	Trypsin family protein (AHRD V3.3 *** A0A2U1MFG3_ARTAN)
TCONS_00015773	j	Solyc02g070850.1	2.70647	1.03315	-1.38936	0.00145	0.0115372	F-box/kelch-repeat protein At3g23880-like (AHRD V3.3 *-* XP_025884893.1)
TCONS_00015792	j	Solyc02g070860.4	1.67278	0.631253	-1.40596	0.0041	0.0275314	tobamovirus multiplication protein 1-like (AHRD V3.3 *** A0A2I4EJZ3_9ROSI)
TCONS_00015924	j	Solyc02g071680.1	1.15624	3.29988	1.51297	5e-05	0.000581762	GDSL esterase/lipase (AHRD V3.3 *-* A0A2G3A7C5_CAPAN)
TCONS_00016000	j	Solyc02g072160.4	3.63538	1.73853	-1.06424	0.00445	0.0294677	NAD(P)-binding Rossmann-fold superfamily protein (AHRD V3.3 *** A0A2U1LDJ7_ARTAN)
TCONS_00016196	j	Solyc02g077560.3	12.7742	30	1.23173	0.0001	0.00110193	auxin response factor 3
TCONS_00016257	=	Solyc02g077880.3	333.252	137.021	-1.28221	5e-05	0.000581762	Auxin-repressed protein (AHRD V3.3 *** A9YSI8_TOBAC)
TCONS_00016258	=	Solyc02g077900.4	11.6026	5.01554	-1.20997	5e-05	0.000581762	glyoxysomal processing protease, glyoxysomal (AHRD V3.3 *** A0A2I4DWT0_9ROSI)
TCONS_00016298	j	Solyc02g078210.3	5.37401	13.4587	1.32446	0.0005	0.00461646	Ubiquitin-conjugating enzyme (AHRD V3.3 *** A0A200QBL2_9MAGN)
TCONS_00016388	=	Solyc02g078650.4	0.905089	3.21663	1.82942	5e-05	0.000581762	Polyphenol oxidase, chloroplastic (AHRD V3.3 *** A0A2G3D678_CAPCH)
TCONS_00016534	j	Solyc02g079190.3	11.7435	3.51782	-1.73911	0.0002	0.00205981	Protein AUXIN SIGNALING F-BOX 3 (AHRD V3.3 *** A0A2G3D604_CAPCH)
TCONS_00016543	=	Solyc02g079250.4	3.81295	7.75271	1.02379	5e-05	0.000581762	Inositol monophosphatase family protein (3',5'-bisphosphate nucleotidase) (AHRD V3.3 *** A0A166NZV4_9PEZI)
TCONS_00016768	j	Solyc02g080650.3	1.65678	3.75626	1.18091	0.0017	0.013198	ataxin-10-like (AHRD V3.3 *** A0A2I4FM85_9ROSI)
TCONS_00016788	j	Solyc02g080820.3	9.31983	3.18291	-1.54996	0.00425	0.0283614	Peroxisomal membrane protein PMP22 (AHRD V3.3 *** A0A1U8FN47_CAPAN)
TCONS_00016827	j	Solyc02g081120.4	4.45335	10.2966	1.20921	0.0001	0.00110193	class 1 knotted-like homeodomain protein
TCONS_00016851	=	Solyc02g081270.4	1.64983	3.35512	1.02405	0.007	0.0426601	NAC domain-containing protein 53 (AHRD V3.3 *** A0A2G2XFS7_CAPBA)
TCONS_00016864	j	Solyc02g081330.4	5.60379	1.08568	-2.3678	0.00015	0.00159156	phytoene synthase 2,Pfam:PF00494
TCONS_00016881	j	Solyc02g081340.3	0.774457	4.21036	2.44269	5e-05	0.000581762	Glutathione S-transferase (AHRD V3.3 *** E1AWJ7_CAPAN)
TCONS_00016885	=	Solyc02g081340.3	2.84018	16.1618	2.50854	5e-05	0.000581762	Glutathione S-transferase (AHRD V3.3 *** E1AWJ7_CAPAN)
TCONS_00017363	x	Solyc02g083750.1	3.50248	1.5164	-1.20773	0.0001	0.00110193	DNA-binding storekeeper transcriptional regulator (AHRD V3.3 *-* A0A2K3LQD1_TRIPR)
TCONS_00017488	j	Solyc02g084420.3	6.61858	13.7829	1.05829	5e-05	0.000581762	Zinc finger, B-box (AHRD V3.3 *-* A0A2U1LAI4_ARTAN)
TCONS_00017509	j	Solyc02g084490.1	4.29931	13.358	1.63552	5e-05	0.000581762	Golgin candidate 6 (AHRD V3.3 *** A0A2G2XK18_CAPBA)
TCONS_00017581	j	Solyc02g085020.4	2.73943	12.8378	2.22846	5e-05	0.000581762	dihydroflavonol 4-reductase
TCONS_00017615	x	Solyc02g085450.1	1.60887	0.355909	-2.17647	0.0007	0.00618881	F-box protein At5g07610-like (AHRD V3.3 *** A0A2I4F448_9ROSI)
TCONS_00017642	=	Solyc02g085570.4	9.40392	27.693	1.55819	5e-05	0.000581762	U2 snRNP auxiliary factor large subunit (AHRD V3.3 *** A0A2G2XGE1_CAPBA)
TCONS_00018147	=	Solyc02g088180.3	1.83549	3.81585	1.05583	5e-05	0.000581762	NAC domain-containing protein (AHRD V3.3 *** A0A2G2V9A8_CAPBA)
TCONS_00018382	=	Solyc02g089170.4	0.464179	2.88249	2.63456	0.00315	0.0221395	Alpha-1,4-glucan-protein synthase [udp-forming] 1 (AHRD V3.3 *** A0A1J6L3S7_NICAT)
TCONS_00018385	j	Solyc02g089200.4	8.44804	18.716	1.14758	5e-05	0.000581762	TM29
TCONS_00018599	j	Solyc02g090260.3	2.8328	7.30317	1.36629	0.00775	0.0463063	golgin (AHRD V3.3 *** AT3G50430.1)
TCONS_00018604	j	Solyc02g090260.3	1.27819	5.65246	2.14477	5e-05	0.000581762	golgin (AHRD V3.3 *** AT3G50430.1)
TCONS_00018617	=	Solyc02g090290.3	0.532577	1.33629	1.32717	0.0068	0.0416675	Geraniol 8-hydroxylase (AHRD V3.3 *** A0A2G3D8R4_CAPCH)
TCONS_00018628	j	Solyc02g090330.3	3.62165	1.7751	-1.02874	0.0046	0.0302869	Meiotically up-regulated protein (AHRD V3.3 *** F4K264_ARATH)
TCONS_00018710	j	Solyc02g090850.3	25.3624	8.24924	-1.62036	5e-05	0.000581762	CLK4-associating serine/arginine-rich protein (AHRD V3.3 *** A8MS51_ARATH)
TCONS_00018731	j	Solyc02g091030.4	5.91109	1.71133	-1.78831	5e-05	0.000581762	Nuclear transcription factor Y subunit C-2 (AHRD V3.3 *-* A0A2G3D858_CAPCH)
TCONS_00018733	j	Solyc02g091030.4	4.49127	2.02143	-1.15175	5e-05	0.000581762	Nuclear transcription factor Y subunit C-2 (AHRD V3.3 *-* A0A2G3D858_CAPCH)
TCONS_00018845	j	Solyc02g091640.3	8.29227	4.04737	-1.03478	0.0015	0.0118736	Endoribonuclease E-like protein (AHRD V3.3 *** Q656E2_ORYSJ)
TCONS_00018873	j	Solyc02g091730.3	3.62753	1.34405	-1.4324	0.00025	0.00251098	Chromatin SPT2 (AHRD V3.3 *** A0A2U1NKK8_ARTAN)
TCONS_00018947	=	Solyc02g092110.3	9.64229	4.75188	-1.02088	0.0003	0.00295172	Phytosulfokines 3 (AHRD V3.3 *** A0A2I0WHI7_9ASPA)
TCONS_00019055	j	Solyc02g092660.3	2.65634	1.28816	-1.04413	0.002	0.0151402	Major facilitator superfamily protein (AHRD V3.3 *** Q8GXH4_ARATH)
TCONS_00019068	j	Solyc02g092710.3	9.64085	3.47825	-1.4708	0.0003	0.00295172	2-oxoglutarate (2OG) and Fe(II)-dependent oxygenase superfamily protein (AHRD V3.3 *** A0A2U1KVM6_ARTAN)
TCONS_00019235	j	Solyc02g093590.3	11.4724	5.52543	-1.054	0.00095	0.00804915	zinc finger protein CONSTANS-LIKE 16-like (AHRD V3.3 *** A0A2I4E4H9_9ROSI)
TCONS_00019237	o	Solyc02g093620.2	3.50093	7.25256	1.05075	5e-05	0.000581762	Pentatricopeptide repeat-containing protein (AHRD V3.3 *** A0A2G3D9X8_CAPCH)
TCONS_00019267	=	Solyc02g093860.3	4.033	9.04367	1.16506	5e-05	0.000581762	Lysine histidine transporter-like 1 (AHRD V3.3 *** A0A1U8FZ64_CAPAN)
TCONS_00019290	j	Solyc02g094100.4	6.42978	1.64643	-1.96543	0.00275	0.0197672	Fidgetin-like protein 1 (AHRD V3.3 *** A0A2G3ACW9_CAPAN)
TCONS_00019320	=	Solyc02g094260.1	6.68765	2.0445	-1.70975	0.0015	0.0118736	Protein SMG9-like (AHRD V3.3 *** A0A2K3P1Q2_TRIPR)
TCONS_00019410	j	Solyc02g055440.4	3.38632	0.88857	-1.93016	5e-05	0.000581762	E3 ubiquitin-protein ligase%2C putative (DUF177) (AHRD V3.3 *** AT3G19800.2)
TCONS_00019437	j	Solyc02g005200.4	4.65073	1.74759	-1.41209	0.0061	0.0381402	RNA binding protein (AHRD V3.3 *** A0A2U1QF55_ARTAN)
TCONS_00019452	j	Solyc02g005290.4	1.78451	5.44501	1.60941	0.00175	0.013524	Peptidylprolyl isomerase (AHRD V3.3 *** A0A2G3A4Z8_CAPAN)
TCONS_00019762	=	Solyc02g022850.1	2.31881	5.15164	1.15164	5e-05	0.000581762	FAD-binding Berberine family protein (AHRD V3.3 *** A0A1P8ATP1_ARATH)
TCONS_00019875	j	Solyc02g030450.3	6.73057	2.72339	-1.30532	0.00505	0.0326884	Protein ROOT HAIR DEFECTIVE 3 homolog (AHRD V3.3 *** A0A2G3D211_CAPCH)
TCONS_00020062	=	Solyc02g036370.3	3.02159	6.89561	1.19037	5e-05	0.000581762	Protein REVEILLE 7-like (AHRD V3.3 *** A0A2G3A4J4_CAPAN)
TCONS_00020419	=	Solyc02g063000.4	1.0283	6.01699	2.54878	5e-05	0.000581762	Glycosyltransferase (AHRD V3.3 *** A0A2I4ENI5_9ROSI)
TCONS_00020431	j	Solyc02g063060.4	9.22355	3.82028	-1.27164	0.00305	0.0215555	Zinc-finger domain of monoamine-oxidase A repressor R1 (AHRD V3.3 *** A0A2U1N5J3_ARTAN)
TCONS_00020483	=	Solyc02g063290.3	8.38756	3.49362	-1.26353	0.0012	0.00983347	Histone chaperone (AHRD V3.3 *** A9TVI5_PHYPA)
TCONS_00020492	j	Solyc02g063450.4	9.61694	1.88175	-2.3535	0.00215	0.0160951	Glycine-rich domain-containing protein 2 (AHRD V3.3 *** A0A2G3A574_CAPAN)
TCONS_00020555	o	Solyc02g065050.1	4.9678	10.0884	1.02202	5e-05	0.000581762	aspartic proteinase PCS1-like (AHRD V3.3 *** A0A2G3A5E0_CAPAN)
TCONS_00020556	=	Solyc02g065050.1	3.89316	8.56472	1.13747	5e-05	0.000581762	aspartic proteinase PCS1-like (AHRD V3.3 *** A0A2G3A5E0_CAPAN)
TCONS_00020751	=	Solyc02g067230.3	2.49372	8.17109	1.71223	5e-05	0.000581762	Dof zinc finger protein3
TCONS_00020967	j	Solyc02g068270.4	9.00415	3.96989	-1.18149	5e-05	0.000581762	transmembrane protein (AHRD V3.3 *** AT3G51510.1)
TCONS_00021191	o	Solyc02g068870.3	1.86373	0.739837	-1.33292	0.00055	0.0050199	Unknown protein
TCONS_00021312	j	Solyc02g069490.4	41.8648	123.159	1.55671	5e-05	0.000581762	Delta(24)-sterol reductase (AHRD V3.3 *** A0A2G2XDD5_CAPBA)
TCONS_00021313	j	Solyc02g069490.4	203.814	467.214	1.19683	5e-05	0.000581762	Delta(24)-sterol reductase (AHRD V3.3 *** A0A2G2XDD5_CAPBA)
TCONS_00021323	j	Solyc02g069580.3	5.80065	1.38633	-2.06494	0.00255	0.0185835	UDP-glucose 4-epimerase (AHRD V3.3 *** A0A1Y1ITM0_KLENI)
TCONS_00021383	j	Solyc02g069880.4	4.41476	11.7017	1.40631	5e-05	0.000581762	E3 ubiquitin-protein ligase (AHRD V3.3 *** A0A1U8FSK4_CAPAN)
TCONS_00021515	=	Solyc02g070800.2	141.7	50.7628	-1.481	5e-05	0.000581762	DUF561 domain-containing protein (AHRD V3.3 *** A0A1Q3DH97_CEPFO)
TCONS_00021728	j	Solyc02g071870.4	1.09713	0.143843	-2.93116	0.00185	0.0141728	Protein kinase domain (AHRD V3.3 *** A0A200QV78_9MAGN)
TCONS_00021781	j	Solyc02g072120.3	8.66033	4.08796	-1.08304	0.00015	0.00159156	ER lumen protein-retaining receptor (AHRD V3.3 *** A0A1U8FK40_CAPAN)
TCONS_00021836	=	Solyc02g076690.3	29.2703	12.3975	-1.23938	5e-05	0.000581762	Cysteine protease CP14 (AHRD V3.3 *** T2BRA8_TOBAC)
TCONS_00022088	j	Solyc02g078380.3	40.9186	16.7738	-1.28655	5e-05	0.000581762	Stem-specific protein TSJT1 (AHRD V3.3 *** A0A1U8FVZ0_CAPAN)
TCONS_00022092	=	Solyc02g078380.3	25.6068	11.1206	-1.20329	5e-05	0.000581762	Stem-specific protein TSJT1 (AHRD V3.3 *** A0A1U8FVZ0_CAPAN)
TCONS_00022359	=	Solyc02g079930.3	7.89668	1.74376	-2.17905	5e-05	0.000581762	phosphosulfolactate synthase
TCONS_00022360	j	Solyc02g079930.3	3.59664	0.858871	-2.06614	5e-05	0.000581762	phosphosulfolactate synthase
TCONS_00022621	j	Solyc02g081380.3	7.90235	2.04692	-1.94883	5e-05	0.000581762	Ras-related protein Rab-5C (AHRD V3.3 *** A0A2G3A9R5_CAPAN)
TCONS_00022629	=	Solyc02g081390.3	27.5102	13.4922	-1.02784	5e-05	0.000581762	Lysine-specific histone demethylase 1 (AHRD V3.3 *** B6SW44_MAIZE)
TCONS_00022632	=	Solyc02g081400.3	27.4985	13.4402	-1.03279	5e-05	0.000581762	Protein DJ-1 (AHRD V3.3 *** A0A2U1PKX3_ARTAN)
TCONS_00022639	=	Solyc02g081420.3	0.819033	2.56752	1.64838	0.0002	0.00205981	P-loop containing nucleoside triphosphate hydrolase (AHRD V3.3 *** A0A2U1NM30_ARTAN)
TCONS_00022649	j	Solyc02g081520.3	2.27818	0.945827	-1.26823	0.00475	0.0310934	Nijmegen breakage syndrome 1 (AHRD V3.3 *** A0A2U1MCL4_ARTAN)
TCONS_00022674	=	Solyc02g081770.2	2.98606	6.37619	1.09445	0.001	0.00841195	HXXXD-type acyl-transferase family protein (AHRD V3.3 *** F4JBC7_ARATH)
TCONS_00022698	=	Solyc02g081880.3	52.7692	22.4722	-1.23156	5e-05	0.000581762	Molybdenum cofactor sulfurase (AHRD V3.3 *** A0A200QQK0_9MAGN)
TCONS_00022758	o	Solyc02g082160.2	3.20686	0.598707	-2.42124	5e-05	0.000581762	Pentatricopeptide repeat (AHRD V3.3 *** A0A200QWV0_9MAGN)
TCONS_00022973	j	Solyc02g083320.3	30.5989	9.23752	-1.7279	5e-05	0.000581762	RNA-binding (RRM/RBD/RNP motif) family protein (AHRD V3.3 *-* A0A2K3NPI1_TRIPR)
TCONS_00023051	=	Solyc02g083700.4	0.946632	2.32194	1.29445	0.00045	0.00421223	Alpha-mannosidase (AHRD V3.3 *** A0A1U8FVM7_CAPAN)
TCONS_00023095	=	Solyc02g083860.3	49.042	123.087	1.32758	5e-05	0.000581762	2-oxoglutarate (2OG) and Fe(II)-dependent oxygenase superfamily protein (AHRD V3.3 *** A0A2U1QGX7_ARTAN)
TCONS_00023272	=	Solyc02g084910.4	2.08652	5.06039	1.27815	5e-05	0.000581762	P-loop containing nucleoside triphosphate hydrolases superfamily protein (AHRD V3.3 *** A0A2U1NGY3_ARTAN)
TCONS_00023278	o	Solyc02g084940.1	1.21644	0.576492	-1.07729	0.0051	0.0329482	Heavy metal-associated isoprenylated plant protein (AHRD V3.3 *** A0A2R6S2J5_ACTCH)
TCONS_00023352	=	Solyc02g085250.4	15.9264	5.85997	-1.44245	0.0027	0.0194796	FAD dependent oxidoreductase (AHRD V3.3 *** A0A200R7L9_9MAGN)
TCONS_00023415	j	Solyc02g085420.4	18.87	42.0352	1.1555	5e-05	0.000581762	U1 small nuclear ribonucleoprotein 70 kDa (AHRD V3.3 *-* A0A2G3AAH2_CAPAN)
TCONS_00023527	=	Solyc02g086210.4	1.06626	2.83443	1.4105	0.00015	0.00159156	Protein kinase family protein (AHRD V3.3 *-* A0A2U1MH78_ARTAN)
TCONS_00023608	j	Solyc02g086620.3	0.650199	2.56532	1.98018	0.00745	0.0448559	sister chromatid cohesion protein PDS5 homolog B-like isoform X1 (AHRD V3.3 *-* XP_019068668.1)
TCONS_00023627	j	Solyc02g086620.3	0.371773	1.22778	1.72356	0.00145	0.0115372	sister chromatid cohesion protein PDS5 homolog B-like isoform X1 (AHRD V3.3 *-* XP_019068668.1)
TCONS_00023800	=	Solyc02g087840.3	1.72355	3.48049	1.01391	0.00025	0.00251098	Leucine zipper, homeobox-associated, Homeodomain-like protein (AHRD V3.3 *** A0A2U1PPL6_ARTAN)
TCONS_00023942	x	Solyc02g088580.1	1.64227	0.564202	-1.5414	0.003	0.0212608	Plant calmodulin-binding protein-like protein (AHRD V3.3 *-* AT5G39380.5)
TCONS_00023952	j	Solyc02g088630.4	1.54763	3.36987	1.12263	0.00795	0.0472749	Hexosyltransferase (AHRD V3.3 *** A0A1U8FQ34_CAPAN)
TCONS_00024100	=	Solyc02g089540.3	1.84803	6.85299	1.89075	5e-05	0.000581762	CONSTANS 1
TCONS_00024112	j	Solyc02g150147.1	26.3517	76.7852	1.54293	5e-05	0.000581762	S-adenosylmethionine decarboxylase (AHRD V3.3 *-* Q6KC47_PRUPE)
TCONS_00024154	j	Solyc02g089890.4	5.71062	2.51344	-1.18398	0.0001	0.00110193	PQ-loop repeat family protein / transmembrane family protein (AHRD V3.3 *** Q94AH7_ARATH)
TCONS_00024249	=	Solyc02g090390.4	39.1159	16.3149	-1.26157	5e-05	0.000581762	Protein kinase (AHRD V3.3 *** O65765_CRAPL)
TCONS_00024253	j	Solyc02g090390.4	3.75822	1.10692	-1.76349	0.00245	0.0179654	Protein kinase (AHRD V3.3 *** O65765_CRAPL)
TCONS_00024376	j	Solyc02g091090.4	6.74132	2.22688	-1.598	0.00515	0.033213	Valyl-tRNA synthetase (AHRD V3.3 *-* A0A2I0WPG5_9ASPA)
TCONS_00024568	j	Solyc02g092560.3	5.34784	1.41959	-1.91348	0.0012	0.00983347	BTB/POZ domain-containing protein (AHRD V3.3 *** A0A2G2XGY8_CAPBA)
TCONS_00025028	j	Solyc03g005000.4	3.46427	9.38207	1.43736	5e-05	0.000581762	Peptidase M48 (AHRD V3.3 *-* A0A200R452_9MAGN)
TCONS_00025161	j	Solyc03g005960.3	7.08282	15.1729	1.09911	0.00105	0.00877203	protein kinase LESK1
TCONS_00025223	=	Solyc03g006360.3	82.5538	24.4273	-1.75684	5e-05	0.000581762	Auxin-repressed protein (AHRD V3.3 *** A9YSI8_TOBAC)
TCONS_00025224	=	Solyc03g006410.3	2.88542	0.498262	-2.53381	0.00035	0.00338201	PDDEXK-like protein (AHRD V3.3 *** A0A2U1QIN2_ARTAN)
TCONS_00025563	=	Solyc03g025190.4	0.698668	5.73745	3.03773	5e-05	0.000581762	anthocyanin permease
TCONS_00025646	=	Solyc03g025680.3	4.60236	10.4024	1.17647	5e-05	0.000581762	PAR1 (AHRD V3.3 *** A0A2U1P9T7_ARTAN)
TCONS_00025648	=	Solyc03g025720.3	2.81701	5.84275	1.05248	0.0031	0.0218487	Oxalate--CoA ligase (AHRD V3.3 *** A0A2G2X724_CAPBA)
TCONS_00025662	j	Solyc03g025890.2	2.5332	8.65657	1.77284	0.0003	0.00295172	DNA mismatch repair protein MutS (AHRD V3.3 *** A0A200QUI6_9MAGN)
TCONS_00025668	j	Solyc03g025890.2	4.27794	0.929924	-2.20173	0.00225	0.0167207	DNA mismatch repair protein MutS (AHRD V3.3 *** A0A200QUI6_9MAGN)
TCONS_00025672	j	Solyc03g025890.2	2.82625	7.14091	1.33722	0.00015	0.00159156	DNA mismatch repair protein MutS (AHRD V3.3 *** A0A200QUI6_9MAGN)
TCONS_00025788	j	Solyc03g031680.3	3.4784	1.40479	-1.30807	0.001	0.00841195	hypothetical protein (AHRD V3.3 *** AT1G61900.1)
TCONS_00025892	j	Solyc03g033390.3	4.63343	14.5229	1.64818	0.0003	0.00295172	F-box protein (AHRD V3.3 *** A0A2G2WXK3_CAPBA)
TCONS_00025922	j	Solyc03g033450.4	4.12582	9.97839	1.27412	5e-05	0.000581762	S-adenosyl-L-methionine-dependent methyltransferase superfamily protein (AHRD V3.3 *** A0A097PSI6_HOUCO)
TCONS_00025927	j	Solyc03g033470.3	5.04182	10.4715	1.05445	5e-05	0.000581762	Calmodulin-lysine N-methyltransferase (AHRD V3.3 *** A0A1J3EL91_NOCCA)
TCONS_00026100	=	Solyc03g043950.4	13.3225	5.24688	-1.34433	0.0013	0.010529	Amino-acid acetyltransferase-like protein (AHRD V3.3 *** A0A2K3MR62_TRIPR)
TCONS_00026315	j	Solyc03g071560.4	2.16361	5.30802	1.29474	0.003	0.0212608	RNA-binding protein (AHRD V3.3 *-* A0A1Y1HYH4_KLENI)
TCONS_00026407	o	Solyc03g053040.1	1.10096	6.89019	2.64578	0.0006	0.00541564	Unknown protein
TCONS_00026616	=	Solyc03g062740.4	2.56637	0.768751	-1.73914	0.0009	0.00768264	Unknown protein
TCONS_00026666	=	Solyc03g063060.3	25.2581	11.9915	-1.07474	5e-05	0.000581762	Ycf20-like protein (AHRD V3.3 *** A0A2G2VR95_CAPBA)
TCONS_00026958	j	Solyc03g150136.1	2.83981	0.76574	-1.89087	0.0014	0.0112077	Unknown protein
TCONS_00027083	=	Solyc03g082640.3	0.897346	1.82362	1.02307	0.0034	0.0235898	P-loop containing nucleoside triphosphate hydrolases superfamily protein (AHRD V3.3 *** A0A2U1NSJ9_ARTAN)
TCONS_00027261	=	Solyc03g083440.4	2.13879	9.7257	2.18501	5e-05	0.000581762	Glutamate synthase (AHRD V3.3 *** A0A2U1PKW7_ARTAN)
TCONS_00027263	j	Solyc03g083440.4	18.6537	43.4029	1.21833	5e-05	0.000581762	Glutamate synthase (AHRD V3.3 *** A0A2U1PKW7_ARTAN)
TCONS_00027313	o	Solyc03g083770.1	50.5419	6.57552	-2.9423	5e-05	0.000581762	Plant invertase/pectin methylesterase inhibitor superfamily protein, putative (AHRD V3.3 *** A0A061G4U8_THECC)
TCONS_00027314	o	Solyc03g083770.1	33.7219	2.07907	-4.01968	0.00015	0.00159156	Plant invertase/pectin methylesterase inhibitor superfamily protein, putative (AHRD V3.3 *** A0A061G4U8_THECC)
TCONS_00027315	=	Solyc03g083770.1	193.414	25.5714	-2.91909	5e-05	0.000581762	Plant invertase/pectin methylesterase inhibitor superfamily protein, putative (AHRD V3.3 *** A0A061G4U8_THECC)
TCONS_00027398	j	Solyc03g093440.4	3.3674	1.52243	-1.14526	0.0017	0.013198	N-(Beta-N-acetylglucosaminyl)-L-asparaginase (AHRD V3.3 *** A0A166SVP4_9PEZI)
TCONS_00027778	j	Solyc03g097710.4	2.05658	5.49003	1.41656	5e-05	0.000581762	meiosis chromosome segregation family protein (AHRD V3.3 *-* AT3G26890.8)
TCONS_00027836	=	Solyc03g098010.3	2.87404	1.20493	-1.25413	0.0001	0.00110193	phosphate starvation inducible gene TPSI1
TCONS_00027866	=	Solyc03g098240.3	6.16427	2.9767	-1.05021	5e-05	0.000581762	glutamate decarboxylase
TCONS_00027945	j	Solyc03g098640.4	2.96672	0.602403	-2.30007	5e-05	0.000581762	Peroxisomal membrane MPV17/PMP22-like protein (AHRD V3.3 *-* A8J1X1_CHLRE)
TCONS_00027949	j	Solyc03g098640.4	8.66779	3.10886	-1.47928	0.0014	0.0112077	Peroxisomal membrane MPV17/PMP22-like protein (AHRD V3.3 *-* A8J1X1_CHLRE)
TCONS_00027989	j	Solyc03g019860.3	8.28641	22.1131	1.41608	5e-05	0.000581762	Unknown protein
TCONS_00028014	j	Solyc03g019730.4	13.4696	4.64417	-1.53621	0.00395	0.0266982	SUMO activating enzyme 1B (AHRD V3.3 *** A0A2U1QAH6_ARTAN)
TCONS_00028178	=	Solyc03g111710.3	11.6473	4.59217	-1.34275	5e-05	0.000581762	BTB/POZ and TAZ domain-containing protein 2 (AHRD V3.3 *** A0A2G2X8F9_CAPBA)
TCONS_00028333	=	Solyc03g112650.3	8.93675	3.52306	-1.34292	5e-05	0.000581762	heme-binding protein 2-like (AHRD V3.3 *** A0A2I4G1E9_9ROSI)
TCONS_00028464	o	Solyc03g113460.1	4.04848	1.51366	-1.41934	0.0056	0.0355668	Short-chain dehydrogenase reductase 4 (AHRD V3.3 *** A0A2G2WRF5_CAPBA),Pfam:PF13561
TCONS_00028465	=	Solyc03g113460.1	19.2619	9.35705	-1.04162	5e-05	0.000581762	Short-chain dehydrogenase reductase 4 (AHRD V3.3 *** A0A2G2WRF5_CAPBA),Pfam:PF13561
TCONS_00028488	j	Solyc03g113560.4	0.857053	2.74585	1.6798	0.0015	0.0118736	Transcription factor bHLH79 (AHRD V3.3 *-* A0A2G3A1L3_CAPAN)
TCONS_00028520	j	Solyc03g113900.4	3.55857	1.60445	-1.14922	0.0008	0.00694348	alpha-1,2-Mannosidase (AHRD V3.3 *** A0A1U8G656_CAPAN)
TCONS_00028613	j	Solyc03g114300.4	6.74096	14.0101	1.05544	0.0005	0.00461646	4-hydroxybenzoate polyprenyltransferase, mitochondrial (AHRD V3.3 *** A0A2G2WRH2_CAPBA)
TCONS_00028715	j	Solyc03g114930.3	3.89111	9.9989	1.36159	0.0003	0.00295172	PsbP-like protein 1, chloroplastic (AHRD V3.3 *** A0A2G3A242_CAPAN)
TCONS_00028774	j	Solyc03g115330.2	11.1327	2.52608	-2.13983	5e-05	0.000581762	Unknown protein
TCONS_00028816	j	Solyc03g115510.3	4.19163	2.01051	-1.05995	0.0002	0.00205981	S phase cyclin A-associated protein in the endoplasmic reticulum (AHRD V3.3 *** A0A2U1L387_ARTAN)
TCONS_00029035	j	Solyc03g116680.3	5.02199	2.19489	-1.19411	0.00125	0.0101829	Methyl-CpG-binding domain-containing protein 11 (AHRD V3.3 *** A0A2G2WQS8_CAPBA)
TCONS_00029041	j	Solyc03g116780.3	8.24584	1.05904	-2.96091	0.00065	0.00580414	Ubiquitin system component Cue (AHRD V3.3 *** A0A200QTD9_9MAGN)
TCONS_00029158	j	Solyc03g117440.3	4.8341	1.33567	-1.85568	5e-05	0.000581762	RNA helicase DEAD14
TCONS_00029181	o	Solyc03g117600.3	19.1968	40.2891	1.06952	5e-05	0.000581762	Transferase (AHRD V3.3 *** A0A200QII6_9MAGN)
TCONS_00029332	=	Solyc03g118540.4	6.49391	2.42086	-1.42357	5e-05	0.000581762	Jasmonate ZIM domain protein e (AHRD V3.3 *-* I3WTA3_NICAT)
TCONS_00029336	j	Solyc03g118550.3	6.02043	1.57165	-1.93759	0.00075	0.0065685	TPR repeat-containing thioredoxin TDX (AHRD V3.3 *** A0A2G2WQA5_CAPBA)
TCONS_00029341	j	Solyc03g118570.4	4.89667	2.01841	-1.27858	0.0069	0.0421665	Geranylgeranyl transferase type-2 subunit beta (AHRD V3.3 *** A0A2G2WQD8_CAPBA)
TCONS_00029375	j	Solyc03g118800.3	9.20497	4.28149	-1.1043	0.0003	0.00295172	RNA binding protein (AHRD V3.3 *-* A0A1T3CGB7_9HYPO)
TCONS_00029391	j	Solyc03g118890.4	5.51169	2.75486	-1.00051	0.002	0.0151402	Protein phosphatase 2C (PP2C)-like domain (AHRD V3.3 *** A0A200QVQ5_9MAGN)
TCONS_00029433	=	Solyc03g119150.4	22.0096	9.94672	-1.14584	5e-05	0.000581762	Peptidylprolyl isomerase (AHRD V3.3 *** A0A2G3D014_CAPCH)
TCONS_00029527	j	Solyc03g119650.3	8.48943	1.6143	-2.39476	0.0001	0.00110193	DENN domain and WD repeat-containing protein SCD1 (AHRD V3.3 *** A0A2G2WPL9_CAPBA)
TCONS_00029771	=	Solyc03g120990.3	16.143	7.76893	-1.05512	5e-05	0.000581762	Malic enzyme (AHRD V3.3 *** A0A2G3D1G2_CAPCH)
TCONS_00029915	=	Solyc03g121850.3	6.20709	2.51092	-1.3057	5e-05	0.000581762	hypothetical protein (AHRD V3.3 *-* AT1G05950.4)
TCONS_00029942	j	Solyc03g122040.4	2.08159	5.12407	1.2996	0.0016	0.0125361	COP1-interacting protein-like protein (AHRD V3.3 *-* F4IDB4_ARATH)
TCONS_00029998	=	Solyc03g123390.4	7.12134	17.7937	1.32115	5e-05	0.000581762	Alpha/beta-Hydrolases superfamily protein (AHRD V3.3 *** Q9LNR2_ARATH)
TCONS_00030031	j	Solyc03g123560.3	6.1613	1.65302	-1.89813	0.0081	0.0479957	Chaperone protein DnaJ (AHRD V3.3 *-* A0A1J3IS52_NOCCA)
TCONS_00030032	=	Solyc03g123560.3	59.2008	20.2022	-1.5511	5e-05	0.000581762	Chaperone protein DnaJ (AHRD V3.3 *-* A0A1J3IS52_NOCCA)
TCONS_00030043	j	Solyc03g123640.3	8.48173	4.19113	-1.01702	0.00015	0.00159156	Pumilio-like protein 23 (AHRD V3.3 *** A0A2G2WPL0_CAPBA)
TCONS_00030525	=	Solyc03g007370.3	4.44095	10.2401	1.20529	5e-05	0.000581762	Sigma factor (AHRD V3.3 *** A0A0G2STU5_9ROSI)
TCONS_00030559	=	Solyc03g007720.3	4.89671	2.29771	-1.09162	0.0038	0.0258737	membrane-associated kinase regulator (AHRD V3.3 *-* AT1G64080.1)
TCONS_00030591	=	Solyc03g007890.3	34.9423	3.83783	-3.18661	5e-05	0.000581762	class 2 small heat shock protein Le-HSP17.6
TCONS_00030610	o	Solyc03g025125.1	2.6529	1.03914	-1.35218	5e-05	0.000581762	Unknown protein
TCONS_00030661	=	Solyc03g025370.3	3.92959	1.72099	-1.19114	0.00105	0.00877203	NAD(P)-binding Rossmann-fold superfamily protein (AHRD V3.3 *** Q8H1Q6_ARATH)
TCONS_00030665	=	Solyc03g025390.3	53.7719	118.059	1.13458	5e-05	0.000581762	Short-chain dehydrogenase TIC 32, chloroplastic (AHRD V3.3 *** A0A2G2X6Q5_CAPBA)
TCONS_00030698	=	Solyc03g025450.4	2.92797	0.184975	-3.9845	0.0056	0.0355668	Protein kinase domain (AHRD V3.3 *** A0A200QU61_9MAGN)
TCONS_00030746	j	Solyc03g025710.3	1.90408	7.42907	1.96409	5e-05	0.000581762	Acyl-CoA N-acyltransferase (NAT) superfamily protein (AHRD V3.3 *** A0A2K3PIZ7_TRIPR)
TCONS_00030837	=	Solyc03g026240.4	2.76533	10.5102	1.92627	5e-05	0.000581762	Serine/arginine-rich-splicing factor RS40 (AHRD V3.3 *** A0A0M8KTC1_NICAT)
TCONS_00030878	x	Solyc03g031440.4	15.9546	7.16333	-1.15527	5e-05	0.000581762	NAD(P)H dehydrogenase (Quinone) (AHRD V3.3 *** A0A2G2XZH4_CAPAN)
TCONS_00030930	=	Solyc03g031730.3	8.53343	4.22085	-1.01559	0.00105	0.00877203	Beta-glucosidase (AHRD V3.3 *** B6SYQ7_MAIZE)
TCONS_00031829	=	Solyc03g063090.1	21.822	8.13294	-1.42394	5e-05	0.000581762	Unknown protein
TCONS_00032235	=	Solyc03g080190.3	6.93426	3.14497	-1.1407	0.00825	0.0487091	2-oxoglutarate (2OG) and Fe(II)-dependent oxygenase superfamily protein (AHRD V3.3 *** A0A2U1QGX7_ARTAN)
TCONS_00032238	=	Solyc03g081240.3	6.48479	0.990837	-2.71034	0.00825	0.0487091	Two-component response regulator-like APRR9 (AHRD V3.3 *** A0A2G2X7Z8_CAPBA)
TCONS_00032277	=	Solyc03g082380.4	25.3904	11.3079	-1.16696	0.00015	0.00159156	Serine/arginine-rich-splicing factor SR34A (AHRD V3.3 *** A0A0M8KRL2_NICAT)
TCONS_00032278	=	Solyc03g082420.3	20.7439	7.86776	-1.39866	5e-05	0.000581762	Small heat shock protein, chloroplastic (AHRD V3.3 *** HS21C_SOLLC)
TCONS_00032323	=	Solyc03g082680.4	3.81358	1.8652	-1.03182	0.0001	0.00110193	neuroblastoma-amplified sequence protein (AHRD V3.3 *** AT5G24350.3)
TCONS_00032349	=	Solyc03g082800.2	15.1591	5.51614	-1.45845	5e-05	0.000581762	Unknown protein
TCONS_00032370	=	Solyc03g082920.4	81.9694	35.6246	-1.20221	5e-05	0.000581762	Heat shock protein 70 family (AHRD V3.3 *** A0A200QNK9_9MAGN)
TCONS_00032371	j	Solyc03g082920.4	89.5862	39.4566	-1.18301	5e-05	0.000581762	Heat shock protein 70 family (AHRD V3.3 *** A0A200QNK9_9MAGN)
TCONS_00032397	j	Solyc03g083060.3	1.04247	2.19457	1.07393	0.00085	0.00731566	Ribonuclease P protein subunit P38-like protein (AHRD V3.3 *** AT5G53020.9)
TCONS_00032580	=	Solyc03g093550.1	2.81685	0.662539	-2.088	0.0024	0.0176582	Ethylene-responsive transcription factor 5 (AHRD V3.3 *** A0A2G3CVP7_CAPCH)
TCONS_00032627	o	Solyc03g093800.1	19.3418	7.68297	-1.33198	5e-05	0.000581762	glycine-rich cell wall structural protein 2 (AHRD V3.3 *-* XP_004235193.1)
TCONS_00032901	=	Solyc03g096830.4	5.15488	2.23561	-1.20527	5e-05	0.000581762	Pentatricopeptide repeat-containing protein, chloroplastic (AHRD V3.3 *** A0A2G2X7V2_CAPBA)
TCONS_00033509	=	Solyc03g111950.3	0.363561	2.14748	2.56238	0.0002	0.00205981	Cytochrome P450 71A6 (AHRD V3.3 *** A0A2G2ZZF2_CAPAN)
TCONS_00033647	=	Solyc03g112995.1	2.70401	5.76392	1.09195	0.00255	0.0185835	Transcription factor PRE5 (AHRD V3.3 *** A0A2G3CYH0_CAPCH)
TCONS_00033652	j	Solyc03g113000.3	1.13413	3.94501	1.79844	0.00395	0.0266982	RINT1-like protein MAG2 (AHRD V3.3 *** A0A2G2X8L8_CAPBA)
TCONS_00033992	=	Solyc03g114840.3	8.23769	23.095	1.48727	5e-05	0.000581762	MADS-box protein 1
TCONS_00034084	=	Solyc03g115230.3	48.8201	12.6581	-1.94741	5e-05	0.000581762	Solanum lycopersicum heat shock protein
TCONS_00034488	j	Solyc03g117570.3	2.48048	1.05557	-1.2326	0.00075	0.0065685	Pentatricopeptide repeat-containing protein, mitochondrial (AHRD V3.3 *** A0A2G3CZN8_CAPCH)
TCONS_00034491	=	Solyc03g117590.3	41.21	100.839	1.29099	5e-05	0.000581762	Chaperone protein DnaJ (AHRD V3.3 *** A0A2G2WQF7_CAPBA)
TCONS_00034549	=	Solyc03g117870.3	81.4444	172.179	1.08002	5e-05	0.000581762	4-coumarate:CoA ligase (AHRD V3.3 *** Q42879_LITER)
TCONS_00034605	=	Solyc03g118040.3	488.7	202.583	-1.27044	5e-05	0.000581762	calnexin
TCONS_00034717	=	Solyc03g118620.3	8.52777	4.18777	-1.02599	5e-05	0.000581762	Outer arm dynein light chain 1 protein (AHRD V3.3 *-* A0A2U1P5K0_ARTAN)
TCONS_00034722	j	Solyc03g118620.3	1.76192	8.4319	2.25871	0.00025	0.00251098	Outer arm dynein light chain 1 protein (AHRD V3.3 *-* A0A2U1P5K0_ARTAN)
TCONS_00034998	=	Solyc03g120200.2	3.03562	7.95717	1.39027	5e-05	0.000581762	RNA helicase DEAH-box11
TCONS_00035003	=	Solyc03g120290.3	0.881541	4.51774	2.3575	0.00425	0.0283614	To encode a PR protein, Belongs to the plant thionin family with the following members:, putative (AHRD V3.3 *** A0A061GH02_THECC)
TCONS_00035108	=	Solyc03g120870.3	5.29634	15.71	1.56861	5e-05	0.000581762	CASP-like protein (AHRD V3.3 *** A0A2I4G5I1_9ROSI)
TCONS_00035112	j	Solyc03g120880.4	2.35579	5.07226	1.10642	0.00705	0.0429084	Nuclear pore complex protein NUP35 (AHRD V3.3 *** A0A2G3A3R5_CAPAN)
TCONS_00035117	o	Solyc03g120900.3	6.46342	2.99232	-1.11103	5e-05	0.000581762	WD40 repeat (AHRD V3.3 *** A0A200QDT5_9MAGN)
TCONS_00035299	j	Solyc03g121630.3	4.01483	1.83329	-1.1309	0.0008	0.00694348	Protein FAR1-RELATED SEQUENCE 4 (AHRD V3.3 *** A0A2G3D0K3_CAPCH)
TCONS_00035332	=	Solyc03g121900.1	17.8548	111.158	2.63822	5e-05	0.000581762	Bifunctional inhibitor/plant lipid transfer protein/seed storage helical domain containing protein (AHRD V3.3 *** A0A2P5DNS6_PARAD)
TCONS_00035382	=	Solyc03g122140.3	4.02931	8.32087	1.0462	5e-05	0.000581762	Peroxisomal (S)-2-hydroxy-acid oxidase GLO4 (AHRD V3.3 *** A0A2G2WPV6_CAPBA)
TCONS_00035438	=	Solyc03g123540.3	20.2815	4.14767	-2.28979	5e-05	0.000581762	17.4 kDa class III heat shock protein (AHRD V3.3 *** A0A2G3D1F4_CAPCH)
TCONS_00035499	j	Solyc03g123920.3	7.13404	3.42328	-1.05934	0.00105	0.00877203	Ubiquitin-specific protease family C19 protein (AHRD V3.3 *** A0A2K3NKS0_TRIPR)
TCONS_00035545	=	Solyc04g005050.1	1.39221	2.90489	1.0611	0.0019	0.0144993	Metalloendoproteinase 1 (AHRD V3.3 *** A0A1J3IKZ8_NOCCA)
TCONS_00035547	=	Solyc04g005100.3	14.5369	30.9393	1.08972	5e-05	0.000581762	transcription factor MYB1R1-like (AHRD V3.3 *** A0A2I4GKI8_9ROSI)
TCONS_00035609	=	Solyc04g005600.3	5.30672	1.75156	-1.59918	5e-05	0.000581762	Transcription factor (AHRD V3.3 *** A0A2G2Z3S3_CAPAN)
TCONS_00035627	j	Solyc04g005690.4	8.87253	3.48182	-1.3495	0.00085	0.00731566	SWAP (Suppressor-of-White-APricot)/surp domain-containing protein (AHRD V3.3 *** F4HW92_ARATH)
TCONS_00035758	j	Solyc04g007510.4	3.53694	1.34714	-1.39261	0.0008	0.00694348	Helicase (AHRD V3.3 *** A0A200QUR7_9MAGN)
TCONS_00035765	j	Solyc04g007520.3	1.54495	0.278266	-2.47302	0.00175	0.013524	CDP-diacylglycerol--serine O-phosphatidyltransferase 1 (AHRD V3.3 *** A0A2G3CFI4_CAPCH)
TCONS_00035833	j	Solyc04g008040.4	2.50142	5.08245	1.02278	0.00585	0.036858	Microtubule-associated protein 70 (AHRD V3.3 *** A0A200QNX4_9MAGN)
TCONS_00035883	o	Solyc04g008330.1	1.17308	4.05048	1.78779	5e-05	0.000581762	Glycosyltransferase (AHRD V3.3 *** A0A0A1WCD6_NICAT)
TCONS_00035884	=	Solyc04g008330.1	15.3487	31.6201	1.04273	5e-05	0.000581762	Glycosyltransferase (AHRD V3.3 *** A0A0A1WCD6_NICAT)
TCONS_00035925	j	Solyc04g008640.3	7.31979	2.76121	-1.4065	5e-05	0.000581762	conserved oligomeric Golgi complex subunit 3 (AHRD V3.3 *** A0A2I4FHP6_9ROSI)
TCONS_00036091	j	Solyc04g009470.4	0.893697	2.98487	1.73981	0.00305	0.0215555	Unknown protein
TCONS_00036187	=	Solyc04g009870.1	1.7481	4.33548	1.3104	0.00055	0.0050199	Unknown protein
TCONS_00036310	=	Solyc04g011440.4	71.6859	5.0966	-3.81408	5e-05	0.000581762	ethylene-responsive heat shock protein cognate 70
TCONS_00036432	=	Solyc04g014480.3	33.4481	3.1927	-3.38908	5e-05	0.000581762	15.7 kDa heat shock protein, peroxisomal (AHRD V3.3 *** A0A1U8GLK8_CAPAN)
TCONS_00036444	=	Solyc04g014520.1	2.08511	4.31661	1.04977	0.00815	0.0482342	transmembrane protein 45B-like (AHRD V3.3 *** A0A2I4DQK0_9ROSI)
TCONS_00036455	=	Solyc04g014600.3	28.9364	13.5643	-1.09308	5e-05	0.000581762	Adenine nucleotide alpha hydrolases-like superfamily protein (AHRD V3.3 *** A0A2U1NYH2_ARTAN)
TCONS_00036457	j	Solyc04g014613.1	1.12648	2.48565	1.1418	0.00025	0.00251098	Serine/threonine-protein phosphatase 7 long form-like protein (AHRD V3.3 *-* A0A1J3IZ43_NOCCA)
TCONS_00036540	j	Solyc04g015160.3	0.743889	2.2491	1.59619	0.00705	0.0429084	C2 and GRAM domain-containing protein (AHRD V3.3 *** A0A2G2ZFB6_CAPAN)
TCONS_00036615	=	Solyc04g015520.3	1.42167	3.16438	1.15434	0.00045	0.00421223	Remorin (AHRD V3.3 *** A0A200Q6K8_9MAGN)
TCONS_00036758	=	Solyc04g016220.4	6.40459	2.43142	-1.39731	5e-05	0.000581762	Glycosyltransferase (AHRD V3.3 *-* A0A0A1WC49_NICAT)
TCONS_00037166	=	Solyc04g045470.4	1.45727	5.86177	2.00807	5e-05	0.000581762	O-fucosyltransferase (AHRD V3.3 *** A0A2P5CW83_PARAD)
TCONS_00037211	j	Solyc04g047690.4	6.21258	2.81686	-1.14111	0.00025	0.00251098	Vesicle transport protein (AHRD V3.3 *-* S8CPN7_9LAMI)
TCONS_00037276	o	Solyc04g049150.3	5.86762	12.207	1.05686	5e-05	0.000581762	Unknown protein
TCONS_00037336	j	Solyc04g049620.2	8.54262	3.97824	-1.10255	5e-05	0.000581762	2-oxoglutarate (2OG) and Fe(II)-dependent oxygenase superfamily protein (AHRD V3.3 *** F4JT13_ARATH)
TCONS_00038072	o	Solyc04g064660.1	3.33182	1.13742	-1.55054	5e-05	0.000581762	Pentatricopeptide repeat-containing protein (AHRD V3.3 *** A0A2G3CLX2_CAPCH)
TCONS_00038169	j	Solyc04g071140.3	14.1915	6.45935	-1.13556	0.00035	0.00338201	Serine decarboxylase (AHRD V3.3 *** A0A2G3CMP8_CAPCH)
TCONS_00038326	=	Solyc04g071730.3	19.1383	6.89965	-1.47187	5e-05	0.000581762	Syntaxin-81 (AHRD V3.3 *** A0A2G2WXF8_CAPBA)
TCONS_00038330	j	Solyc04g071750.4	5.50723	2.01361	-1.45154	0.00265	0.0191793	Tubby-like F-box protein (AHRD V3.3 *** A0A2G3D7T8_CAPCH)
TCONS_00038660	=	Solyc04g074470.1	0.682456	1.64651	1.27061	0.00805	0.0477574	Protein EXORDIUM-like 2 (AHRD V3.3 *** A0A2G3CNT3_CAPCH)
TCONS_00038800	j	Solyc04g076340.3	7.71912	2.96026	-1.38271	5e-05	0.000581762	hypothetical protein (AHRD V3.3 *-* AT4G38060.4)
TCONS_00038801	j	Solyc04g076340.3	11.0439	4.09676	-1.4307	5e-05	0.000581762	hypothetical protein (AHRD V3.3 *-* AT4G38060.4)
TCONS_00039168	=	Solyc04g078880.3	4.76531	0.43978	-3.43772	0.0001	0.00110193	cold regulated protein 27 (AHRD V3.3 *** AT5G42900.2)
TCONS_00039302	j	Solyc04g079970.3	53.6735	15.8352	-1.76108	0.00095	0.00804915	RUB1 conjugating enzyme
TCONS_00039342	j	Solyc04g080290.3	20.2651	40.6439	1.00404	5e-05	0.000581762	Sec14p-like phosphatidylinositol transfer family protein (AHRD V3.3 *** Q9FRK8_ARATH)
TCONS_00039352	j	Solyc04g080380.3	2.53441	8.41136	1.73069	0.0021	0.0157801	Leucine carboxyl methyltransferase (AHRD V3.3 *** A0A2U1QMA3_ARTAN)
TCONS_00039463	j	Solyc04g081170.3	4.67516	11.8997	1.34783	5e-05	0.000581762	GAGA-binding transcriptional activator (AHRD V3.3 *** H1ZN91_SOLLC)
TCONS_00039464	j	Solyc04g081170.3	16.0764	5.83356	-1.4625	0.0014	0.0112077	GAGA-binding transcriptional activator (AHRD V3.3 *** H1ZN91_SOLLC)
TCONS_00039620	=	Solyc04g082050.3	41.0259	17.0442	-1.26726	5e-05	0.000581762	Cellular retinaldehyde-binding/triple function, C-terminal (AHRD V3.3 *** B6SN40_MAIZE)
TCONS_00039708	j	Solyc04g082590.3	10.4679	3.22594	-1.69818	5e-05	0.000581762	TLR4 regulator/MIR-interacting MSAP protein (AHRD V3.3 *** AT1G42480.1)
TCONS_00039709	=	Solyc04g082590.3	21.7982	8.4069	-1.37456	5e-05	0.000581762	TLR4 regulator/MIR-interacting MSAP protein (AHRD V3.3 *** AT1G42480.1)
TCONS_00039993	j	Solyc04g005653.1	14.3285	7.16241	-1.00037	0.0048	0.031359	Unknown protein
TCONS_00040009	j	Solyc04g005860.3	27.0533	13.4183	-1.0116	0.0003	0.00295172	Protein ENHANCED DISEASE RESISTANCE 2 (AHRD V3.3 *** A0A1J3E5Z2_NOCCA)
TCONS_00040052	=	Solyc04g006970.4	10.6234	5.0309	-1.07836	0.00025	0.00251098	Phosphoenolpyruvate carboxylase (AHRD V3.3 *** A6YM33_RICCO)
TCONS_00040055	=	Solyc04g006980.1	2.35762	4.78611	1.02152	0.0009	0.00768264	TCP transcription factor 22
TCONS_00040229	=	Solyc04g007940.4	4.82973	2.36496	-1.03013	5e-05	0.000581762	Cytochrome P450 (AHRD V3.3 *** A0A2U1Q1Z2_ARTAN)
TCONS_00040296	=	Solyc04g008230.3	22.5887	53.841	1.25311	5e-05	0.000581762	Pectin lyase-like superfamily protein (AHRD V3.3 *** A0A2U1PE89_ARTAN)
TCONS_00040335	j	Solyc04g008400.1	1.389	0.633163	-1.1334	0.0008	0.00694348	G-type lectin S-receptor-like serine/threonine-protein kinase (AHRD V3.3 *** A0A2G3CF44_CAPCH)
TCONS_00040439	=	Solyc04g008840.3	2.32448	6.31342	1.44151	5e-05	0.000581762	FRIGIDA-like protein (AHRD V3.3 *** A0A2G2X9B2_CAPBA)
TCONS_00040449	j	Solyc04g008910.3	7.93326	19.4577	1.29436	5e-05	0.000581762	UPF0481 protein At3g47200-like (AHRD V3.3 *-* A0A2I4HQD7_9ROSI)
TCONS_00040450	=	Solyc04g008900.4	7.55387	15.7022	1.05568	0.005	0.0324278	Transmembrane protein, putative (DUF247) (AHRD V3.3 *** Q9SN03_ARATH)
TCONS_00040500	j	Solyc04g009050.4	2.78833	5.88091	1.07664	0.0038	0.0258737	agglutinin-like protein (AHRD V3.3 *-* AT3G54500.7)
TCONS_00040566	=	Solyc04g009450.1	2.70055	1.19343	-1.17814	0.00025	0.00251098	Ethylene-responsive transcription factor (AHRD V3.3 *** A0A2G3CEN0_CAPCH)
TCONS_00040977	j	Solyc04g015450.3	9.9828	4.73068	-1.0774	0.00015	0.00159156	extensin X55684
TCONS_00040979	=	Solyc04g015450.3	6.82295	15.6852	1.20093	5e-05	0.000581762	extensin X55684
TCONS_00041219	o	Solyc04g018120.1	2.97825	0.914122	-1.70401	5e-05	0.000581762	ARF guanine-nucleotide exchange factor GNOM-like (AHRD V3.3 --* XP_021678898.1)
TCONS_00041335	j	Solyc04g026200.3	1.53613	0.669122	-1.19896	0.0028	0.0200716	Ubiquitin-like-specific protease 1D (AHRD V3.3 *** A0A2G2WSE4_CAPBA)
TCONS_00041629	j	Solyc04g049140.4	4.76213	1.78231	-1.41786	0.00095	0.00804915	Transcription factor jumonji (JmjC) domain-containing protein (AHRD V3.3 *** Q8VYB9_ARATH)
TCONS_00041696	j	Solyc04g049670.4	127.8	51.9111	-1.29978	5e-05	0.000581762	Pseudo-response regulator (AHRD V3.3 *** X5I0R0_IPONI)
TCONS_00041700	j	Solyc04g049690.3	10.3249	4.23881	-1.28439	5e-05	0.000581762	Adenylate kinase (AHRD V3.3 *** A0A2G2VGH6_CAPBA),Pfam:PF00406
TCONS_00041977	j	Solyc04g051280.4	4.0821	1.61279	-1.33976	5e-05	0.000581762	nucleolin (AHRD V3.3 *-* AT1G65090.3)
TCONS_00041979	j	Solyc04g051280.4	6.52743	2.53705	-1.36336	5e-05	0.000581762	nucleolin (AHRD V3.3 *-* AT1G65090.3)
TCONS_00041981	=	Solyc04g051280.4	1.50864	0.684618	-1.13988	0.0044	0.0291924	nucleolin (AHRD V3.3 *-* AT1G65090.3)
TCONS_00042022	=	Solyc04g051660.3	23.8509	11.6834	-1.02959	0.00035	0.00338201	protein SLOW GREEN 1, chloroplastic (AHRD V3.3 *** A0A2I4G7E6_9ROSI)
TCONS_00042110	o	Solyc04g054430.2	6.36262	1.17961	-2.43131	5e-05	0.000581762	Unknown protein
TCONS_00042182	j	Solyc04g055010.3	12.8171	5.04869	-1.34409	5e-05	0.000581762	Protein SCO1-like protein 2, mitochondrial (AHRD V3.3 *** A0A2G2VFW1_CAPBA)
TCONS_00042294	o	Solyc04g057860.3	3.36061	1.43607	-1.2266	0.0063	0.0391563	60S ribosomal protein L27 (AHRD V3.3 *** A0A1U8H3W7_CAPAN)
TCONS_00042357	=	Solyc04g058180.4	2.24939	5.36495	1.25403	0.0005	0.00461646	S-adenosyl-L-methionine-dependent methyltransferases superfamily protein (AHRD V3.3 *** A0A2U1PR33_ARTAN)
TCONS_00042368	j	Solyc04g063210.3	20.1332	7.99494	-1.33242	0.00795	0.0472749	Caffeoyl-CoA O-methyltransferase (AHRD V3.3 *** A0A2G2WYM3_CAPBA)
TCONS_00042450	j	Solyc04g064640.4	1.3279	0.330348	-2.00709	0.0003	0.00295172	Bidirectional sugar transporter SWEET (AHRD V3.3 *** A0A142DVF7_SOLTU)
TCONS_00042458	j	Solyc04g064680.4	14.8863	6.84755	-1.12032	5e-05	0.000581762	Exostosin-like (AHRD V3.3 *** A0A200PUY7_9MAGN)
TCONS_00042617	=	Solyc04g071680.2	1.14099	0.488095	-1.22506	0.0033	0.0230136	Receptor protein kinase, putative (AHRD V3.3 *** B9SAG6_RICCO)
TCONS_00042641	=	Solyc04g071970.4	2.75995	9.82946	1.83247	0.00045	0.00421223	Low affinity potassium transport system protein (AHRD V3.3 *** Q8L8X4_ARATH)
TCONS_00042652	j	Solyc04g071990.3	15.8269	1.97027	-3.00591	5e-05	0.000581762	Protein GIGANTEA (AHRD V3.3 *** A0A2G2ZPW3_CAPAN)
TCONS_00042699	=	Solyc04g072160.3	176.363	13.6724	-3.6892	5e-05	0.000581762	ripening regulated protein DDTFR8
TCONS_00042769	j	Solyc04g072450.3	4.54807	12.1529	1.41798	0.0071	0.0431545	acidic leucine-rich nuclear phosphoprotein 32 family member B (AHRD V3.3 *-* XP_010320137.1)
TCONS_00042828	=	Solyc04g072810.4	13.6053	5.08285	-1.42046	5e-05	0.000581762	Sec14p-like phosphatidylinositol transfer family protein (AHRD V3.3 *** B6T8I8_MAIZE)
TCONS_00042865	=	Solyc04g074030.3	1.19213	2.55884	1.10195	5e-05	0.000581762	Receptor protein kinase, putative (AHRD V3.3 *** A0A061FG24_THECC)
TCONS_00042868	j	Solyc04g074090.4	2.59822	5.8869	1.17999	0.0055	0.0350484	nucleolar complex protein 3 homolog (AHRD V3.3 *** A0A2I4FST4_9ROSI)
TCONS_00043108	j	Solyc04g076460.4	5.64362	2.79606	-1.01323	0.0076	0.0455808	LRR receptor-like serine/threonine-protein kinase GSO1 (AHRD V3.3 *** A0A1U8F0D9_CAPAN)
TCONS_00043167	j	Solyc04g076690.4	11.0274	3.56904	-1.62749	5e-05	0.000581762	Unknown protein
TCONS_00043170	o	Solyc04g076690.4	10.1804	4.46869	-1.18786	0.003	0.0212608	Unknown protein
TCONS_00043173	j	Solyc04g076690.4	21.3379	7.07291	-1.59304	5e-05	0.000581762	Unknown protein
TCONS_00043175	j	Solyc04g076690.4	8.67305	2.6463	-1.71256	5e-05	0.000581762	Unknown protein
TCONS_00043176	o	Solyc04g076690.4	8.39982	2.54675	-1.7217	5e-05	0.000581762	Unknown protein
TCONS_00043177	j	Solyc04g076720.3	9.55111	3.62952	-1.39589	5e-05	0.000581762	autophagy-related protein 18a-like (AHRD V3.3 *-* A0A2I4FUZ0_9ROSI)
TCONS_00043180	j	Solyc04g076720.3	7.75923	2.91884	-1.41052	5e-05	0.000581762	autophagy-related protein 18a-like (AHRD V3.3 *-* A0A2I4FUZ0_9ROSI)
TCONS_00043404	=	Solyc04g077860.4	2.9216	6.64703	1.18595	5e-05	0.000581762	Sigma-B regulation protein RsbQ (AHRD V3.3 *** A0A2T0KZ78_9BURK)
TCONS_00043471	=	Solyc04g078460.3	16.6208	44.4964	1.4207	5e-05	0.000581762	Isoaspartyl peptidase/L-asparaginase (AHRD V3.3 *** A0A1U8GBV5_CAPAN)
TCONS_00043659	j	Solyc04g079750.4	4.60191	1.83498	-1.32646	5e-05	0.000581762	Octanoyltransferase (AHRD V3.3 *** A0A2G2ZRY5_CAPAN)
TCONS_00043821	j	Solyc04g080390.4	6.24989	1.80823	-1.78925	0.00155	0.0122077	plasma membrane fusion protein (AHRD V3.3 *** AT5G42765.1)
TCONS_00043867	j	Solyc04g080700.4	20.9408	9.27181	-1.1754	5e-05	0.000581762	Bifunctional nuclease 2 (AHRD V3.3 *** A0A2G3AX92_CAPCH)
TCONS_00043870	j	Solyc04g080700.4	4.02028	1.56432	-1.36176	0.0072	0.0436382	Bifunctional nuclease 2 (AHRD V3.3 *** A0A2G3AX92_CAPCH)
TCONS_00043933	=	Solyc04g080930.4	2.06802	5.72522	1.46908	0.0005	0.00461646	Peroxisome biogenesis factor 10 (AHRD V3.3 *** A0A2G2YWQ5_CAPAN)
TCONS_00044193	o	Solyc04g082355.1	13.6964	6.16011	-1.15277	0.0046	0.0302869	Unknown protein
TCONS_00044349	x	Solyc05g005100.4	4.17149	10.0519	1.26883	0.0008	0.00694348	Protein trichome birefringence (AHRD V3.3 *** A0A2G3BHS7_CAPCH)
TCONS_00044558	j	Solyc05g006470.4	3.60034	1.45167	-1.31042	0.0019	0.0144993	Actin-related protein 2/3 complex subunit (AHRD V3.3 *** A0A2I4F971_9ROSI)
TCONS_00044617	=	Solyc05g006730.4	1.29991	4.69101	1.85148	5e-05	0.000581762	Glutathione S-transferase (AHRD V3.3 *** A0A200QY01_9MAGN)
TCONS_00044676	j	Solyc05g007150.4	12.9506	4.32693	-1.58161	0.0002	0.00205981	UDP-galactose/UDP-glucose transporter 3 (AHRD V3.3 *** A0A2G2YDQ6_CAPAN)
TCONS_00044824	j	Solyc05g008090.3	5.18	2.19432	-1.23918	0.0003	0.00295172	TPX2 (Targeting protein for Xklp2) protein family (AHRD V3.3 *-* A0A2U1NUC4_ARTAN)
TCONS_00044831	=	Solyc05g008130.4	8.99517	2.38887	-1.91282	5e-05	0.000581762	Unknown protein
TCONS_00045022	=	Solyc05g009310.3	3.93746	0.322918	-3.60803	5e-05	0.000581762	Zinc finger protein CONSTANS-LIKE 7 (AHRD V3.3 *** A0A2G2VK65_CAPBA)
TCONS_00045041	=	Solyc05g009480.1	14.0972	4.14768	-1.76504	5e-05	0.000581762	Unknown protein
TCONS_00045131	=	Solyc05g010240.4	2.04111	0.538387	-1.92264	0.0015	0.0118736	Chaperonin-60 beta4 (AHRD V3.3 *** A0A0F7J500_9ROSI)
TCONS_00045144	=	Solyc05g010320.4	34.9151	78.6322	1.17127	5e-05	0.000581762	Chalcone-flavonone isomerase family protein (AHRD V3.3 *** A0A193AUW5_SOLME)
TCONS_00045294	j	Solyc05g012290.3	3.68986	7.59022	1.04058	0.0049	0.0318946	Protein root UVB sensitive 3 (AHRD V3.3 *** A0A2G2VKX6_CAPBA)
TCONS_00045358	j	Solyc05g012620.4	3.30355	1.11324	-1.56925	0.0026	0.0188836	uvrB/uvrC motif-containing protein (AHRD V3.3 *** AT2G03390.4)
TCONS_00045420	o	Solyc05g012950.3	4.90501	15.0075	1.61336	5e-05	0.000581762	Sulfotransferase (AHRD V3.3 *-* A0A200QN29_9MAGN)
TCONS_00045426	=	Solyc05g013010.3	9.21166	21.5591	1.22676	5e-05	0.000581762	Sulfotransferase (AHRD V3.3 *** A0A2I4HG22_9ROSI)
TCONS_00045490	=	Solyc05g013450.4	8.62229	22.1537	1.3614	5e-05	0.000581762	Protein DETOXIFICATION (AHRD V3.3 *** A0A1Q3CW99_CEPFO)
TCONS_00045527	j	Solyc05g013740.3	8.92464	3.56352	-1.32449	0.00165	0.012868	Coilin-like protein (AHRD V3.3 *-* U6BQ51_NICBE)
TCONS_00045864	j	Solyc05g015735.1	4.89132	2.3872	-1.0349	5e-05	0.000581762	Unknown protein
TCONS_00045872	=	Solyc05g015800.3	1.2321	6.34884	2.36537	5e-05	0.000581762	Alcohol acyl transferase (AHRD V3.3 *** Q6QLX4_SOLLC)
TCONS_00045900	j	Solyc05g015840.3	83.6124	185.058	1.14619	5e-05	0.000581762	Squamosa promoter binding protein 13
TCONS_00045947	j	Solyc05g016230.3	5.4734	2.23266	-1.29367	0.00665	0.0409191	Protein BREAST CANCER SUSCEPTIBILITY 1-like protein (AHRD V3.3 *** A0A1J3EMZ5_NOCCA)
TCONS_00046032	j	Solyc05g017955.1	10.0063	3.13496	-1.6744	0.00115	0.00948087	Unknown protein
TCONS_00046060	j	Solyc05g018130.3	1.30694	3.42098	1.38822	0.0005	0.00461646	2-oxoglutarate (2OG) and Fe(II)-dependent oxygenase superfamily protein (AHRD V3.3 *** B4FBV2_MAIZE)
TCONS_00046233	=	Solyc05g024010.3	15.4728	6.00499	-1.3655	5e-05	0.000581762	Zinc finger protein CONSTANS-LIKE 15 (AHRD V3.3 *** A0A2G2VMU9_CAPBA)
TCONS_00046456	o	Solyc05g032620.1	11.2365	4.35923	-1.36605	0.007	0.0426601	Unknown protein
TCONS_00046527	j	Solyc05g041530.3	13.5614	6.05614	-1.16303	5e-05	0.000581762	Alpha/beta-Hydrolases superfamily protein (AHRD V3.3 *** A0A2U1LLS3_ARTAN)
TCONS_00046674	j	Solyc05g150145.1	1.75756	0.73578	-1.25622	0.0022	0.016409	Unknown protein
TCONS_00046741	=	Solyc05g047680.4	0.300612	1.27066	2.0796	0.00245	0.0179654	Cytochrome P450 (AHRD V3.3 *** A0A2U1MQN4_ARTAN)
TCONS_00046867	j	Solyc05g050530.3	12.3	5.56199	-1.14498	0.00045	0.00421223	Pyridoxine/pyridoxamine 5'-phosphate oxidase 2 (AHRD V3.3 *** A0A1U8GPA2_CAPAN)
TCONS_00046950	=	Solyc05g051010.4	0.807292	1.94134	1.26589	0.0024	0.0176582	Dihydroflavonol-4-reductase (AHRD V3.3 *** A0A2K3N028_TRIPR)
TCONS_00047119	=	Solyc05g052240.3	60.9573	136.152	1.15934	5e-05	0.000581762	Chalcone-flavonone isomerase family protein (AHRD V3.3 *** A0A2G2ZJB2_CAPAN)
TCONS_00047205	=	Solyc05g053100.3	35.5068	15.202	-1.22383	5e-05	0.000581762	Dihydrolipoyl dehydrogenase-like protein (AHRD V3.3 *** A0A2K3PDU3_TRIPR)
TCONS_00047325	j	Solyc05g053800.3	3.14622	1.10472	-1.50995	0.00805	0.0477574	DNA repair protein RAD50 (AHRD V3.3 *** A0A2G2ZJV2_CAPAN)
TCONS_00047471	j	Solyc05g054720.3	31.5299	3.70589	-3.08883	5e-05	0.000581762	Protein TIC 20-I, chloroplastic (AHRD V3.3 *** A0A2G2X086_CAPBA)
TCONS_00047482	=	Solyc05g054750.3	6.64128	3.30252	-1.00789	0.0017	0.013198	Plant protein 1589 of Uncharacterized protein function (AHRD V3.3 *** A0A061FM19_THECC)
TCONS_00047565	j	Solyc05g055340.4	5.81727	2.6293	-1.14566	0.0011	0.00912792	Plant tudor-like RNA-binding protein (AHRD V3.3 *** A0A072UR05_MEDTR)
TCONS_00047634	=	Solyc05g055940.3	3.3079	8.87604	1.424	0.0003	0.00295172	Protein PHR1-LIKE 1 (AHRD V3.3 *** A0A2G3CIW3_CAPCH)
TCONS_00047657	=	Solyc05g056170.3	9.1444	23.9769	1.39069	5e-05	0.000581762	Phenylalanine ammonia-lyase (AHRD V3.3 *** A0A2G2WVC6_CAPBA)
TCONS_00047662	j	Solyc05g056270.3	30.3075	14.671	-1.04671	5e-05	0.000581762	Phosphoenolpyruvate carboxylase family protein (AHRD V3.3 *** A0A2U1PPT0_ARTAN)
TCONS_00047699	=	Solyc05g056390.2	141.093	63.2353	-1.15784	5e-05	0.000581762	10 kDa chaperonin (AHRD V3.3 *** A0A1U8F6X5_CAPAN)
TCONS_00047816	o	Solyc05g005320.1	6.45381	14.5994	1.17768	0.00285	0.0203716	Unknown protein
TCONS_00047835	=	Solyc05g005540.4	4.99903	10.4116	1.05846	0.0071	0.0431545	Polygalacturonase-1 non-catalytic subunit beta (AHRD V3.3 *** GP1_SOLLC)
TCONS_00047955	=	Solyc05g006220.3	3.62005	8.5225	1.23527	5e-05	0.000581762	IAA-amino acid hydrolase ILR1-like 1 (AHRD V3.3 *** A0A2G3B8H5_CAPCH)
TCONS_00048122	j	Solyc05g007090.4	1.79346	0.318623	-2.49282	0.0064	0.039663	Zinc knuckle (CCHC-type) family protein (AHRD V3.3 *** A0A1P8BB42_ARATH)
TCONS_00048236	o	Solyc05g007580.1	1.70897	3.82744	1.16325	0.002	0.0151402	Zinc-finger homeodomain protein 11 (AHRD V3.3 *** A0A2G2VLP7_CAPBA)
TCONS_00048267	j	Solyc05g007880.4	1.63393	6.32746	1.95328	0.0001	0.00110193	cyclic dof factor 2-like (AHRD V3.3 *** A0A2I4E3P6_9ROSI)
TCONS_00048269	=	Solyc05g007895.1	21.0733	10.2833	-1.03512	0.0002	0.00205981	RING/U-box superfamily protein (AHRD V3.3 *-* Q9LJE9_ARATH)
TCONS_00048327	=	Solyc05g008120.4	20.1692	0.74832	-4.75235	5e-05	0.000581762	DnaJ-like protein subfamily B member 6 (AHRD V3.3 *-* A0A2G3B5R9_CAPCH)
TCONS_00048369	=	Solyc05g008290.4	14.1778	6.64466	-1.09337	5e-05	0.000581762	Multicopper oxidase LPR1 (AHRD V3.3 *-* A0A2G2VKE3_CAPBA)
TCONS_00048411	j	Solyc05g008580.3	6.00119	2.35082	-1.35208	0.0005	0.00461646	CDP-diacylglycerol--serine O-phosphatidyltransferase 1 (AHRD V3.3 *** A0A1U8EJL5_CAPAN)
TCONS_00048451	j	Solyc05g008810.4	10.5614	3.87534	-1.44641	5e-05	0.000581762	Lipid phosphate phosphatase (AHRD V3.3 *** A0A2R6PGX1_ACTCH)
TCONS_00048526	=	Solyc05g009140.3	3.39501	1.12576	-1.59251	0.0003	0.00295172	Metallo-beta-lactamase superfamily protein (AHRD V3.3 *** A0A2K3NNB2_TRIPR)
TCONS_00048665	j	Solyc05g009780.3	7.74786	3.38023	-1.19668	5e-05	0.000581762	Methionine aminopeptidase (AHRD V3.3 *** A0A2G2VA22_CAPBA)
TCONS_00048686	j	Solyc05g009870.4	1.43195	0.340309	-2.07307	0.0027	0.0194796	Transmembrane Fragile-X-F-associated protein (AHRD V3.3 *** Q94K50_ARATH)
TCONS_00048831	=	Solyc05g010710.3	0.529433	1.25085	1.24039	0.00595	0.0373712	UDP-glycosyltransferase 89A2-like (AHRD V3.3 *** A0A2I4HJA4_9ROSI)
TCONS_00048892	=	Solyc05g011850.1	2.19872	9.94644	2.17752	0.0026	0.0188836	Sulfotransferase (AHRD V3.3 *** A0A2G3B6Y1_CAPCH)
TCONS_00048893	=	Solyc05g011860.1	1.64409	7.15323	2.12131	0.00215	0.0160951	Sulfotransferase (AHRD V3.3 *-* A0A2G3B6Y2_CAPCH)
TCONS_00048961	=	Solyc05g012230.4	0.337176	1.30492	1.95239	0.00515	0.033213	hypothetical protein (AHRD V3.3 *-* AT5G61040.1)
TCONS_00049035	=	Solyc05g012510.3	117.667	49.9393	-1.23646	5e-05	0.000581762	Alpha-1,4 glucan phosphorylase (AHRD V3.3 *** A0A2G2VL62_CAPBA)
TCONS_00049150	o	Solyc05g013300.1	17.5225	6.98415	-1.32706	0.0038	0.0258737	Pseudomonas syringae pv tomato resis.
TCONS_00049167	j	Solyc05g013400.4	2.00188	4.63999	1.21277	0.0014	0.0112077	Pentatricopeptide repeat (AHRD V3.3 *** A0A200R9A2_9MAGN)
TCONS_00049178	=	Solyc05g013440.3	54.3379	128.208	1.23846	5e-05	0.000581762	Amine oxidase (AHRD V3.3 *** A0A2G2VMP6_CAPBA)
TCONS_00049188	j	Solyc05g013510.4	10.8273	22.9777	1.08556	5e-05	0.000581762	Phosphate transporter (AHRD V3.3 *** Q6J2Q8_SOLTU)
TCONS_00049262	j	Solyc05g013770.4	0.668129	2.70462	2.01723	0.00525	0.0337419	PK12 protein kinase (AHRD V3.3 *** O49967_TOBAC)
TCONS_00049315	j	Solyc05g014130.3	6.49144	3.05657	-1.08662	0.00335	0.0233009	COP1-interacting protein 4 (AHRD V3.3 *-* A0A1P8BDL0_ARATH)
TCONS_00049383	j	Solyc05g014560.3	2.47904	0.396108	-2.64582	0.0022	0.016409	3-oxoacyl-[acyl-carrier-protein] reductase, chloroplastic (AHRD V3.3 *** A0A2I0XGI5_9ASPA),Pfam:PF13561
TCONS_00049508	=	Solyc05g015530.3	116.114	44.7327	-1.37614	5e-05	0.000581762	Endoplasmic reticulum, stress-associated Ramp4 (AHRD V3.3 *** A0A2U1N8N8_ARTAN)
TCONS_00049747	=	Solyc05g018520.3	19.7706	9.34396	-1.08125	5e-05	0.000581762	NADH-cytochrome b5 reductase (AHRD V3.3 *** K4BZA6_SOLLC)
TCONS_00049765	j	Solyc05g018640.3	18.4519	8.39561	-1.13606	0.0002	0.00205981	Ultraviolet-B receptor UVR8 (AHRD V3.3 *-* A0A1U8F2B3_CAPAN)
TCONS_00049827	j	Solyc05g020020.4	8.10551	2.70776	-1.5818	5e-05	0.000581762	Zinc finger protein CONSTANS-LIKE 9 (AHRD V3.3 *** A0A2G3BZP6_CAPCH)
TCONS_00050099	j	Solyc05g026217.1	9.92042	4.66452	-1.08867	5e-05	0.000581762	40S ribosomal protein s14-like (AHRD V3.3 *-* A0A2K3LU38_TRIPR)
TCONS_00050212	x	Solyc05g041750.1	13.6469	6.66645	-1.03358	5e-05	0.000581762	Unknown protein
TCONS_00050256	o	Solyc05g042070.4	2.20042	0.676749	-1.70109	5e-05	0.000581762	Unknown protein
TCONS_00050368	x	Solyc05g045953.1	7.6967	2.77451	-1.47201	5e-05	0.000581762	Unknown protein
TCONS_00050373	=	Solyc05g046140.3	2.23367	9.33964	2.06395	5e-05	0.000581762	Kirola (AHRD V3.3 *** A0A2G3B0M8_CAPCH)
TCONS_00050431	j	Solyc05g047640.3	4.94961	1.52122	-1.70209	0.0014	0.0112077	S-acyltransferase (AHRD V3.3 *** A0A2G3CFY8_CAPCH)
TCONS_00050515	j	Solyc05g050210.4	3.7793	9.87014	1.38495	5e-05	0.000581762	GDSL esterase/lipase (AHRD V3.3 *** A0A2G2ZIE8_CAPAN)
TCONS_00050641	=	Solyc05g051250.3	1.84929	0.782894	-1.24008	0.0016	0.0125361	Glutamine synthetase (AHRD V3.3 *** A0A1U8GYF5_CAPAN)
TCONS_00050658	j	Solyc05g051425.2	1.01435	2.92562	1.52818	0.00015	0.00159156	Dihydrofolate reductase-like protein (AHRD V3.3 *** A0A2K3MS55_TRIPR)
TCONS_00050734	=	Solyc05g051990.3	7.34031	3.55734	-1.04504	0.00015	0.00159156	Unknown protein
TCONS_00050834	j	Solyc05g052630.4	16.7386	6.90372	-1.27773	5e-05	0.000581762	flocculation protein (AHRD V3.3 *** AT2G39950.8)
TCONS_00050886	=	Solyc05g052830.3	4.91978	1.85103	-1.41026	0.00825	0.0487091	Proline transporter 1 (AHRD V3.3 *** A0A1U8GQ37_CAPAN)
TCONS_00050917	j	Solyc05g052920.4	3.16669	1.40395	-1.17349	0.00035	0.00338201	Folylpolyglutamate synthase (AHRD V3.3 *** A0A2G3CHR0_CAPCH)
TCONS_00050985	=	Solyc05g053400.3	6.68629	33.6585	2.33169	5e-05	0.000581762	Glycosyltransferase (AHRD V3.3 *** A0A0A1WC49_NICAT)
TCONS_00051027	j	Solyc05g053770.4	3.58941	7.45047	1.05358	5e-05	0.000581762	myb-like protein X (AHRD V3.3 *-* A0A2I4GJJ9_9ROSI)
TCONS_00051271	=	Solyc05g055010.4	20.5721	6.34574	-1.69683	5e-05	0.000581762	RNA-binding protein 42 (AHRD V3.3 *** A0A2I4E3H6_9ROSI)
TCONS_00051535	j	Solyc05g056320.3	3.68783	8.10974	1.13688	5e-05	0.000581762	Smr (Small MutS-related) domain protein (AHRD V3.3 *** A0A2K3NNB3_TRIPR)
TCONS_00051537	=	Solyc05g056320.3	2.86629	10.5145	1.87512	5e-05	0.000581762	Smr (Small MutS-related) domain protein (AHRD V3.3 *** A0A2K3NNB3_TRIPR)
TCONS_00051577	j	Solyc05g056560.3	35.0381	14.4015	-1.2827	5e-05	0.000581762	Protein Hikeshi (AHRD V3.3 *** A0A1J3IID3_NOCCA)
TCONS_00051669	=	Solyc06g005490.3	15.1655	6.57924	-1.2048	5e-05	0.000581762	Triosephosphate isomerase (AHRD V3.3 *** A0A200R1E9_9MAGN)
TCONS_00051675	j	Solyc06g005550.3	2.33494	0.653083	-1.83805	5e-05	0.000581762	XH/XS domain protein (AHRD V3.3 *** A0A2K3NHW6_TRIPR)
TCONS_00051758	=	Solyc06g006080.3	16.0047	4.32063	-1.88918	5e-05	0.000581762	Phosphomethylpyrimidine synthase (AHRD V3.3 *** A0A2G3C580_CAPCH)
TCONS_00051816	=	Solyc06g007370.1	6.58966	2.71473	-1.2794	0.0041	0.0275314	6,7-dimethyl-8-ribityllumazine synthase (AHRD V3.3 *** A0A061GZ51_THECC)
TCONS_00051865	j	Solyc06g007780.3	6.83658	0.906581	-2.91477	5e-05	0.000581762	Nuclear transport factor 2 (NTF2) family protein with RNA binding (RRM-RBD-RNP motifs) domain-containing protein (AHRD V3.3 *** F4J8X6_ARATH)
TCONS_00051914	j	Solyc06g008150.3	27.1916	11.7289	-1.2131	5e-05	0.000581762	Peptidyl-prolyl cis-trans isomerase PASTICCINO1 (AHRD V3.3 *-* A0A2G2VE40_CAPBA)
TCONS_00051930	j	Solyc06g008200.3	2.32467	0.743476	-1.64467	0.0009	0.00768264	Transcription repressor KAN1 (AHRD V3.3 *** A0A2G2X4M7_CAPBA)
TCONS_00052039	j	Solyc06g008740.3	7.37028	16.1393	1.13079	5e-05	0.000581762	Zinc finger transcription factor 40
TCONS_00052143	j	Solyc06g009170.3	2.72003	6.51686	1.26056	5e-05	0.000581762	Epoxide hydrolase 2 (AHRD V3.3 *** B6T857_MAIZE)
TCONS_00052170	j	Solyc06g009340.4	1.16788	0.388254	-1.58881	0.0004	0.00380018	Chaperone DnaJ-domain superfamily protein (AHRD V3.3 *** A0A2U1QET4_ARTAN)
TCONS_00052190	=	Solyc06g009500.1	2.19283	1.03682	-1.08063	0.00125	0.0101829	Pentatricopeptide repeat (AHRD V3.3 *** A0A200QRY0_9MAGN)
TCONS_00052293	j	Solyc06g011400.2	25.1456	5.66235	-2.15084	5e-05	0.000581762	Chaperone protein ClpB (AHRD V3.3 *** B2IUM0_NOSP7)
TCONS_00052304	j	Solyc06g011530.3	6.29167	13.2773	1.07745	0.00135	0.0108653	Hydroxymethylglutaryl-CoA lyase (AHRD V3.3 *-* B6U7B9_MAIZE)
TCONS_00052309	j	Solyc06g011530.3	9.96675	3.36241	-1.56763	0.00135	0.0108653	Hydroxymethylglutaryl-CoA lyase (AHRD V3.3 *-* B6U7B9_MAIZE)
TCONS_00052436	j	Solyc06g034100.4	9.96919	4.17345	-1.25624	0.0001	0.00110193	Ubiquinol-cytochrome c chaperone (AHRD V3.3 *** A0A2U1NXA3_ARTAN)
TCONS_00052494	=	Solyc06g035790.3	5.83911	2.81442	-1.05291	5e-05	0.000581762	S-adenosyl-L-methionine-dependent methyltransferases superfamily protein (AHRD V3.3 *** A0A2U1NSE2_ARTAN)
TCONS_00052537	=	Solyc06g036290.3	144.094	7.4663	-4.27048	5e-05	0.000581762	heat shock protein 90
TCONS_00052707	j	Solyc06g048940.4	3.60612	9.62046	1.41566	5e-05	0.000581762	Transmembrane 9 superfamily member (AHRD V3.3 *** A0A1U8GL93_CAPAN)
TCONS_00052722	=	Solyc06g049050.3	32.0446	64.6982	1.01365	5e-05	0.000581762	expansin 2
TCONS_00053153	=	Solyc06g054240.3	2.78721	5.86442	1.07317	0.0039	0.0264176	5'-nucleotidase SurE (AHRD V3.3 *** A0A1J3EZG0_NOCCA)
TCONS_00053299	=	Solyc06g060050.1	3.23134	1.3441	-1.26549	5e-05	0.000581762	Pentatricopeptide repeat-containing protein, mitochondrial (AHRD V3.3 *** A0A2G3C785_CAPCH)
TCONS_00053377	j	Solyc06g060390.3	5.57392	0.954314	-2.54616	5e-05	0.000581762	Histone-lysine N-methyltransferase ASHR1 (AHRD V3.3 *** A0A1U8GVL2_CAPAN)
TCONS_00053552	=	Solyc06g061230.3	3.31558	7.68156	1.21214	0.00135	0.0108653	metallocarboxypeptidase inhibitor precursor (AHRD V3.3 -** NP_001275375.1)
TCONS_00053728	=	Solyc06g063190.3	0.616213	1.58803	1.36573	5e-05	0.000581762	glutamate receptor-like 2.3
TCONS_00053759	j	Solyc06g063340.3	4.34067	0.718351	-2.59515	0.0001	0.00110193	DUF1666 family protein (DUF1666) (AHRD V3.3 *** Q8L795_ARATH)
TCONS_00053949	=	Solyc06g065970.1	156.813	329.357	1.0706	5e-05	0.000581762	Bifunctional inhibitor/lipid-transfer protein/seed storage 2S albumin superfamily protein (AHRD V3.3 *** A0A2U1PU47_ARTAN)
TCONS_00054056	=	Solyc06g066630.1	3.13368	6.98254	1.1559	5e-05	0.000581762	MBOAT (Membrane bound O-acyl transferase) family protein (AHRD V3.3 *** A0A2U1LYZ9_ARTAN)
TCONS_00054262	j	Solyc06g069020.4	20.743	3.1687	-2.71066	0.0008	0.00694348	Elongation factor (AHRD V3.3 *** A0A200PY18_9MAGN)
TCONS_00054378	=	Solyc06g069730.3	29.6881	65.8062	1.14834	5e-05	0.000581762	Chlorophyll a-b binding protein, chloroplastic (AHRD V3.3 *** A0A1U8GPF4_CAPAN)
TCONS_00054383	j	Solyc06g069820.4	13.9738	5.4785	-1.35087	0.00445	0.0294677	DUF674 family protein (AHRD V3.3 *** A0A2K3NL09_TRIPR)
TCONS_00054385	=	Solyc06g069820.4	75.6679	28.0427	-1.43206	5e-05	0.000581762	DUF674 family protein (AHRD V3.3 *** A0A2K3NL09_TRIPR)
TCONS_00054698	=	Solyc06g072220.1	2.77812	6.23889	1.16718	0.00025	0.00251098	miraculin-like (AHRD V3.3 *** A0A2I4HMC5_9ROSI)
TCONS_00054713	=	Solyc06g072430.3	17.5923	3.81402	-2.20556	5e-05	0.000581762	BAG family molecular chaperone regulator 5, mitochondrial (AHRD V3.3 *-* A0A2I0XHJ2_9ASPA)
TCONS_00054748	=	Solyc06g072740.1	2.86789	5.99431	1.06361	5e-05	0.000581762	Inositol-tetrakisphosphate 1-kinase (AHRD V3.3 *** A0A1U8H3S2_CAPAN)
TCONS_00054754	=	Solyc06g072770.3	2.81582	5.68678	1.01405	5e-05	0.000581762	Binding partner of acd11 1 (AHRD V3.3 *** A0A314L950_NICAT)
TCONS_00054942	j	Solyc06g073820.3	2.88352	0.649663	-2.15007	5e-05	0.000581762	Ubiquitin carboxyl-terminal hydrolase 12 (AHRD V3.3 *** A0A2G2XWY4_CAPAN)
TCONS_00055007	=	Solyc06g074090.3	63.6693	136.884	1.10428	5e-05	0.000581762	7-dehydrocholesterol reductase (AHRD V3.3 *** A0A2G2WMN4_CAPBA)
TCONS_00055016	=	Solyc06g074180.3	1.89648	0.685294	-1.46853	0.0001	0.00110193	Cytochrome P450 (AHRD V3.3 *** A0A200R6R8_9MAGN)
TCONS_00055230	j	Solyc06g075590.4	8.64627	17.463	1.01415	0.0014	0.0112077	NOT2/NOT3/NOT5-like protein (AHRD V3.3 *** A0A2U1KP40_ARTAN)
TCONS_00055237	=	Solyc06g075650.3	1.2291	2.64048	1.1032	0.00395	0.0266982	tonoplast intrinsic protein 1.2
TCONS_00055329	=	Solyc06g076560.2	15.3886	3.97269	-1.95367	5e-05	0.000581762	Class I heat shock protein (AHRD V3.3 *** A0A2K3M3P7_TRIPR)
TCONS_00055354	=	Solyc06g076670.3	64.0716	1.71	-5.22762	5e-05	0.000581762	RNA-binding (RRM/RBD/RNP motifs) family protein (AHRD V3.3 *-* A0A1P8AVT0_ARATH)
TCONS_00055365	j	Solyc06g076830.2	1.64119	0.670925	-1.29052	0.0035	0.0241638	GDP-mannose transporter GONST2 (AHRD V3.3 *** A0A2G2ZE83_CAPAN)
TCONS_00055418	=	Solyc06g082030.3	2.17977	0.489422	-2.15502	0.008	0.0475179	2-oxoglutarate (2OG) and Fe(II)-dependent oxygenase superfamily protein (AHRD V3.3 *** Q9LUZ1_ARATH)
TCONS_00055591	=	Solyc06g083270.3	44.9084	13.0731	-1.78039	5e-05	0.000581762	ER lumen protein retaining receptor (AHRD V3.3 *** A0A200QBW0_9MAGN)
TCONS_00055616	j	Solyc06g150138.1	78.6505	5.13602	-3.93673	5e-05	0.000581762	Unknown protein
TCONS_00055617	j	Solyc06g150138.1	27.316	11.9866	-1.18832	5e-05	0.000581762	Unknown protein
TCONS_00055633	j	Solyc06g083440.3	4.68517	9.86009	1.0735	0.0026	0.0188836	Cytochrome b5 (AHRD V3.3 *** A0A2G3CCB6_CAPCH)
TCONS_00055745	=	Solyc06g084140.4	2.23481	4.51879	1.01578	5e-05	0.000581762	Sulfate transporter (AHRD V3.3 *** Q70BL1_BRAOL)
TCONS_00055787	=	Solyc06g084280.1	3.81905	17.805	2.221	5e-05	0.000581762	Fantastic four-like protein (AHRD V3.3 *-* A0A2K3NF15_TRIPR)
TCONS_00055825	j	Solyc06g084530.3	4.33101	1.96643	-1.13912	0.00135	0.0108653	P-loop containing nucleoside triphosphate hydrolases superfamily protein (AHRD V3.3 *** A0A2U1N2C4_ARTAN)
TCONS_00055855	=	Solyc06g084590.4	21.7113	9.2126	-1.23677	5e-05	0.000581762	Heparan-alpha-glucosaminide N-acetyltransferase-like protein (DUF1624) (AHRD V3.3 *** B3H4C1_ARATH)
TCONS_00055880	j	Solyc06g005080.4	6.21699	13.402	1.10815	0.0015	0.0118736	vacuolar protein sorting-associated protein 18 homolog (AHRD V3.3 *** A0A2I4DYA6_9ROSI)
TCONS_00055950	o	Solyc06g005450.1	5.89024	12.2299	1.05401	5e-05	0.000581762	Unknown protein
TCONS_00056006	j	Solyc06g005750.3	30.2395	99.9942	1.72541	5e-05	0.000581762	Methylsterol monooxygenase 2-1 (AHRD V3.3 *** A0A1U8H5Y5_CAPAN)
TCONS_00056034	j	Solyc06g005940.3	397.957	149.83	-1.40928	5e-05	0.000581762	Protein disulfide-isomerase (AHRD V3.3 *** A0A1U8GX36_CAPAN)
TCONS_00056035	=	Solyc06g005940.3	33.2262	14.367	-1.20956	0.0012	0.00983347	Protein disulfide-isomerase (AHRD V3.3 *** A0A1U8GX36_CAPAN)
TCONS_00056061	=	Solyc06g006000.3	37.645	3.09381	-3.605	5e-05	0.000581762	Maternal effect embryo arrest 59 (AHRD V3.3 *** B6T4K8_MAIZE)
TCONS_00056205	j	Solyc06g007530.2	5.4786	2.1999	-1.31637	0.0035	0.0241638	B3 domain-containing protein (AHRD V3.3 *** A0A1Q3AS81_CEPFO)
TCONS_00056206	j	Solyc06g007530.2	1.74136	9.27449	2.41305	5e-05	0.000581762	B3 domain-containing protein (AHRD V3.3 *** A0A1Q3AS81_CEPFO)
TCONS_00056428	j	Solyc06g008810.3	4.58227	1.94771	-1.23429	0.00015	0.00159156	Transport inhibitor response 1 (AHRD V3.3 *-* C7E4R3_TOBAC)
TCONS_00056534	=	Solyc06g009620.1	11.5942	5.33131	-1.12085	5e-05	0.000581762	Pentatricopeptide repeat (AHRD V3.3 *** A0A200Q0B6_9MAGN)
TCONS_00056645	j	Solyc06g010260.3	6.3134	2.06062	-1.61534	0.0025	0.0182755	SNF1-related protein kinase regulatory subunit beta-3 (AHRD V3.3 *** A0A1U8GVS2_CAPAN)
TCONS_00056784	j	Solyc06g019200.4	4.47609	1.58718	-1.49577	0.0002	0.00205981	Ethylene-dependent gravitropism-deficient and yellow-green-like 2 (AHRD V3.3 *** F4K0T6_ARATH)
TCONS_00056803	x	Solyc06g030490.3	3.26471	1.31018	-1.31719	0.0001	0.00110193	Serine/threonine-protein phosphatase (AHRD V3.3 *** A0A1U8FJZ4_CAPAN)
TCONS_00057173	=	Solyc06g048900.1	2.36696	0.99933	-1.244	5e-05	0.000581762	Pentatricopeptide repeat-containing protein (AHRD V3.3 *** A0A2G2Y9A8_CAPAN)
TCONS_00057243	=	Solyc06g050230.4	8.20122	2.47687	-1.72732	5e-05	0.000581762	Phosphoglucan phosphatase LSF2, chloroplastic (AHRD V3.3 *** A0A2G2WIB1_CAPBA)
TCONS_00057281	j	Solyc06g050510.3	14.7758	6.21301	-1.24987	5e-05	0.000581762	SNF2 domain-containing protein CLASSY 1 (AHRD V3.3 *** A0A1U8GWM4_CAPAN)
TCONS_00057326	o	Solyc06g050760.1	29.5768	14.552	-1.02325	5e-05	0.000581762	Wound-induced protein 1 (AHRD V3.3 *** A0A2G2Z8C8_CAPAN)
TCONS_00057459	o	Solyc06g051660.1	16.0496	7.38603	-1.11967	5e-05	0.000581762	Protein EARLY FLOWERING 4 (AHRD V3.3 *** A0A2G2WA22_CAPBA)
TCONS_00057464	j	Solyc06g051720.3	1.93254	7.15635	1.88873	0.0017	0.013198	GDSL esterase/lipase CPRD49 (AHRD V3.3 *** A0A2G2XS51_CAPBA)
TCONS_00057593	j	Solyc06g053560.4	3.39763	1.00268	-1.76066	0.00485	0.0316271	Casein kinase I isoform epsilon (AHRD V3.3 *** A0A1U8F4P3_CAPAN)
TCONS_00057635	=	Solyc06g053850.4	4.66442	1.77998	-1.38984	5e-05	0.000581762	Pentatricopeptide repeat (AHRD V3.3 *** A0A200QTR8_9MAGN)
TCONS_00057827	j	Solyc06g060310.3	5.67829	12.8416	1.17729	0.0007	0.00618881	Chlorophyllide a oxygenase, chloroplastic (AHRD V3.3 *** A0A2G3C7C2_CAPCH)
TCONS_00058013	=	Solyc06g061280.3	0.610115	1.83519	1.58877	0.0047	0.030828	NAD(P)-binding Rossmann-fold superfamily protein (AHRD V3.3 *** A0A2U1LGD5_ARTAN)
TCONS_00058052	=	Solyc06g062460.3	5.2371	2.6135	-1.00278	5e-05	0.000581762	bHLH transcription factor136
TCONS_00058508	o	Solyc06g066300.1	2.04943	5.32709	1.37812	5e-05	0.000581762	2-(3-amino-3-carboxypropyl)histidine synthase subunit 1 (AHRD V3.3 *** A0A2G3C7T2_CAPCH)
TCONS_00058583	=	Solyc06g066750.3	52.7102	109.457	1.05421	5e-05	0.000581762	To encode a PR protein, Belongs to the plant thionin family with the following members:, putative (AHRD V3.3 *** A0A061GH02_THECC)
TCONS_00058665	j	Solyc06g068320.3	3.23357	12.696	1.97318	0.00555	0.0353076	Proline-tRNA ligase (AHRD V3.3 *** X8JBM9_9HOMO)
TCONS_00058716	=	Solyc06g068600.3	3.83132	1.61913	-1.24262	5e-05	0.000581762	Phosphate ABC transporter ATP-binding protein PstB (AHRD V3.3 *** A0A365XJ19_9ACTN)
TCONS_00058724	=	Solyc06g068650.4	17.311	39.0037	1.17192	5e-05	0.000581762	4-coumarate:CoA ligase (AHRD V3.3 *** Q42879_LITER)
TCONS_00058746	j	Solyc06g068810.4	2.41857	1.08696	-1.15385	5e-05	0.000581762	Pentatricopeptide repeat-containing protein (AHRD V3.3 *** A0A2G3C962_CAPCH)
TCONS_00058803	=	Solyc06g068970.3	13.6855	34.6333	1.33951	5e-05	0.000581762	3-oxo-5-alpha-steroid 4-dehydrogenase (DUF1295) (AHRD V3.3 *** F4HRY1_ARATH)
TCONS_00058927	=	Solyc06g069760.3	11.5633	23.1575	1.00192	5e-05	0.000581762	Dof zinc finger protein (AHRD V3.3 *** A0A2K3MQ38_TRIPR)
TCONS_00059011	j	Solyc06g071330.4	15.2773	6.23388	-1.29319	5e-05	0.000581762	Nucleobase-ascorbate transporter 8 (AHRD V3.3 *** A0A2G3C9N0_CAPCH)
TCONS_00059059	=	Solyc06g071820.3	29.0855	7.76514	-1.90521	5e-05	0.000581762	BTB/POZ and TAZ domain-containing protein 1 (AHRD V3.3 *** A0A2G3BFP5_CAPCH)
TCONS_00059179	j	Solyc06g072660.4	2.75768	10.7806	1.96691	0.002	0.0151402	DEK (AHRD V3.3 *-* A0A200R412_9MAGN)
TCONS_00059227	=	Solyc06g073080.4	4.62704	0.729095	-2.66591	5e-05	0.000581762	2-oxoglutarate (2OG) and Fe(II)-dependent oxygenase superfamily protein (AHRD V3.3 *** A0A2U1QGX7_ARTAN)
TCONS_00059269	=	Solyc06g073240.3	21.9912	9.93283	-1.14665	5e-05	0.000581762	Carbohydrate esterase, putative (DUF303) (AHRD V3.3 *** Q0WNN6_ARATH)
TCONS_00059271	j	Solyc06g073240.3	4.29282	9.77112	1.1866	0.00075	0.0065685	Carbohydrate esterase, putative (DUF303) (AHRD V3.3 *** Q0WNN6_ARATH)
TCONS_00059435	o	Solyc06g074050.3	5.28989	12.922	1.28852	0.002	0.0151402	Late embryogenesis abundant hydroxyproline-rich glycoprotein (AHRD V3.3 *** A0A2K3L117_TRIPR)
TCONS_00059480	j	Solyc06g074260.4	131.497	278.864	1.08453	5e-05	0.000581762	senescence regulator (Protein of unknown function%2C DUF584) (AHRD V3.3 *** AT3G15040.1)
TCONS_00059615	j	Solyc06g074960.4	7.46168	3.11442	-1.26054	0.0041	0.0275314	Dolichol kinase (AHRD V3.3 *** A0A1J3I6T5_NOCCA)
TCONS_00059633	j	Solyc06g075080.4	2.87786	10.7236	1.89772	0.0029	0.0206665	NADH pyrophosphatase-like, NUDIX hydrolase domain-like protein (AHRD V3.3 *** A0A2U1PJU9_ARTAN)
TCONS_00059674	j	Solyc06g075510.4	1.2384	2.80846	1.1813	0.00355	0.024453	APETALA2e
TCONS_00059739	=	Solyc06g076020.3	72.2874	7.5409	-3.26094	5e-05	0.000581762	heat shock protein 70 kD
TCONS_00059764	=	Solyc06g076240.1	7.27805	3.5508	-1.03541	5e-05	0.000581762	Unknown protein
TCONS_00059801	o	Solyc06g076520.1	10.8425	3.25393	-1.73644	5e-05	0.000581762	Class I heat shock protein (AHRD V3.3 *** A0A2K3M3P7_TRIPR)
TCONS_00059802	=	Solyc06g076520.1	97.5477	27.0591	-1.84999	5e-05	0.000581762	Class I heat shock protein (AHRD V3.3 *** A0A2K3M3P7_TRIPR)
TCONS_00060029	j	Solyc06g082920.3	3.87293	1.09216	-1.82624	0.00785	0.0467915	Receptor-like kinase (AHRD V3.3 *** D4QD70_DIACA)
TCONS_00060083	=	Solyc06g083190.4	207.044	84.8635	-1.28672	5e-05	0.000581762	Peptidylprolyl isomerase (AHRD V3.3 *** A0A2G3CCB5_CAPCH)
TCONS_00060211	j	Solyc06g084000.4	8.91364	21.1437	1.24614	5e-05	0.000581762	RNA-binding KH domain-containing protein (AHRD V3.3 *** A0A2U1LYS9_ARTAN)
TCONS_00060265	o	Solyc06g084200.2	6.44857	2.47674	-1.38054	0.0001	0.00110193	flocculation FLO11-like protein (AHRD V3.3 *** AT4G02715.2)
TCONS_00060287	j	Solyc06g084460.4	20.8062	9.54911	-1.12357	5e-05	0.000581762	Shikimate dehydrogenase (AHRD V3.3 *** B6TSW1_MAIZE)
TCONS_00060401	=	Solyc07g005390.3	17.6727	49.1308	1.4751	5e-05	0.000581762	Aldehyde dehydrogenase 11A3 (AHRD V3.3 *** A0A2H1ZE23_ARATH)
TCONS_00060527	=	Solyc07g006120.3	4.12876	1.95767	-1.07657	0.00235	0.0173466	Autophagy-related protein 18b (AHRD V3.3 *** A0A2G3BX89_CAPCH)
TCONS_00060537	j	Solyc07g006160.3	14.031	6.83615	-1.03736	5e-05	0.000581762	AFG1-like ATPase family protein (AHRD V3.3 *** A0A2U1Q7V4_ARTAN)
TCONS_00060568	=	Solyc07g006360.1	2.46411	5.88842	1.25681	0.00055	0.0050199	RING-H2 finger protein ATL13-like (AHRD V3.3 *** A0A2I4FHA6_9ROSI)
TCONS_00060702	=	Solyc07g007260.4	7.86525	28.0574	1.83481	5e-05	0.000581762	Metallocarboxypeptidase inhibitor (AHRD V3.3 *-* A0A2G3BXM1_CAPCH)
TCONS_00061028	=	Solyc07g009380.4	5.67345	13.6749	1.26923	5e-05	0.000581762	xyloglucan endotransglucosylase-hydrolase 2
TCONS_00061125	x	Solyc07g150110.1	1.95791	0.69833	-1.48733	0.00675	0.0414185	Unknown protein
TCONS_00061167	=	Solyc07g017510.3	4.51886	1.40064	-1.68987	0.00235	0.0173466	1-phosphatidylinositol-3-phosphate 5-kinase FAB1B (AHRD V3.3 *** A0A2G2WC08_CAPBA)
TCONS_00061187	j	Solyc07g017640.2	6.0208	2.01832	-1.5768	5e-05	0.000581762	Lariat debranching enzyme (AHRD V3.3 *** A0A2G3BR26_CAPCH)
TCONS_00061193	j	Solyc07g017640.2	1.59985	0.360748	-2.14888	0.0013	0.010529	Lariat debranching enzyme (AHRD V3.3 *** A0A2G3BR26_CAPCH)
TCONS_00061261	j	Solyc07g018180.3	3.80738	1.50319	-1.34077	5e-05	0.000581762	Leucine-rich receptor-like kinase family protein (AHRD V3.3 *** G7KRB1_MEDTR)
TCONS_00061278	o	Solyc07g018230.2	5.06912	1.66793	-1.60367	5e-05	0.000581762	Protein YIPF (AHRD V3.3 *** A0A2G3BKA5_CAPCH)
TCONS_00061288	j	Solyc07g018350.2	16.8671	6.82706	-1.30487	5e-05	0.000581762	DNA mismatch repair protein MutS (AHRD V3.3 *** A0A200PNX5_9MAGN)
TCONS_00061504	j	Solyc07g032070.3	1.84084	0.901285	-1.03031	0.00705	0.0429084	Unknown protein
TCONS_00061547	j	Solyc07g032220.3	5.08048	17.041	1.74597	0.0002	0.00205981	Phospholipase A2-gamma (AHRD V3.3 *** A0A2G3BYR8_CAPCH)
TCONS_00061548	j	Solyc07g032220.3	26.9909	13.1182	-1.0409	0.0015	0.0118736	Phospholipase A2-gamma (AHRD V3.3 *** A0A2G3BYR8_CAPCH)
TCONS_00061571	o	Solyc07g032390.2	20.4722	6.48271	-1.659	5e-05	0.000581762	Unknown protein
TCONS_00061719	=	Solyc07g040960.1	5.7697	1.52875	-1.91614	5e-05	0.000581762	Harbinger transposase-derived nuclease (AHRD V3.3 *** A0A200QD47_9MAGN)
TCONS_00061773	=	Solyc07g041280.4	4.22812	0.641637	-2.72019	0.00535	0.0342654	Carbon-nitrogen hydrolase (AHRD V3.3 *** A0A200QEN6_9MAGN)
TCONS_00061821	j	Solyc07g041760.3	1.46996	3.60561	1.29447	5e-05	0.000581762	Unknown protein
TCONS_00061828	j	Solyc07g041760.3	5.42924	13.1697	1.2784	0.0032	0.0224335	Unknown protein
TCONS_00061893	=	Solyc07g042250.3	316.494	156.627	-1.01484	5e-05	0.000581762	chaperonin 21 precursor
TCONS_00061940	=	Solyc07g042580.3	22.306	9.76251	-1.19211	5e-05	0.000581762	microtubule-associated protein TORTIFOLIA1 (AHRD V3.3 *** A0A2I4EH42_9ROSI)
TCONS_00062039	j	Solyc07g043390.4	474.411	998.592	1.07376	5e-05	0.000581762	Cellulose synthase (AHRD V3.3 *** A0A200Q4F9_9MAGN)
TCONS_00062040	=	Solyc07g043420.3	1632.1	4112.88	1.33342	5e-05	0.000581762	2-oxoglutarate-dependent dioxygenase 2
TCONS_00062047	=	Solyc07g043490.1	177.355	373.863	1.07587	5e-05	0.000581762	Glycosyltransferase (AHRD V3.3 *** P93789_SOLTU)
TCONS_00062048	=	Solyc07g043500.1	128.766	407.899	1.66345	5e-05	0.000581762	Glycosyltransferase (AHRD V3.3 *** C5NN15_CATRO)
TCONS_00062259	j	Solyc07g045380.3	5.02409	1.29846	-1.95206	5e-05	0.000581762	Pentatricopeptide repeat-containing protein (AHRD V3.3 *** A0A2G2WC64_CAPBA)
TCONS_00062287	o	Solyc07g045470.3	5.54787	2.28394	-1.28041	0.00335	0.0233009	alpha-1,6-mannosyl-glycoprotein 2-beta-N-acetylglucosaminyltransferase (AHRD V3.3 *** A0A2I4EZ32_9ROSI)
TCONS_00062314	o	Solyc07g047690.1	1.42929	3.36018	1.23324	0.00025	0.00251098	DnaJ domain-containing protein (AHRD V3.3 *** A0A2U1M065_ARTAN)
TCONS_00062322	j	Solyc07g047720.3	0.329122	2.3779	2.853	0.0027	0.0194796	Membrin (AHRD V3.3 *** A0A2G3ALS8_CAPAN)
TCONS_00062405	j	Solyc07g049310.3	4.60838	2.20645	-1.06253	0.0057	0.0360824	Major facilitator superfamily protein (AHRD V3.3 *** A0A2U1QGR0_ARTAN)
TCONS_00062457	=	Solyc07g049440.3	15.6063	55.7056	1.8357	5e-05	0.000581762	GDSL esterase/lipase (AHRD V3.3 *** A0A2G2Z2Z1_CAPAN)
TCONS_00062608	=	Solyc07g052400.3	4.1488	1.30189	-1.67208	0.0007	0.00618881	glutamate receptor-like 3.2
TCONS_00062623	s	Solyc07g052560.3	5.23081	2.58536	-1.01667	5e-05	0.000581762	traB domain-containing protein-like (AHRD V3.3 *** A0A2I4HRB9_9ROSI)
TCONS_00062710	=	Solyc07g052960.3	2.04616	5.19691	1.34474	5e-05	0.000581762	GRAS family TF
TCONS_00062885	=	Solyc07g054310.3	32.6741	67.3198	1.04288	5e-05	0.000581762	Cell wall protein (AHRD V3.3 *** I6QN83_HELAN)
TCONS_00062997	j	Solyc07g055050.3	18.6268	4.06939	-2.1945	5e-05	0.000581762	ATP synthase protein I-related protein (AHRD V3.3 *** A0A2U1Q771_ARTAN)
TCONS_00063229	=	Solyc07g061730.3	3.30592	1.3397	-1.30314	0.0006	0.00541564	gibberellin 2-oxidase 5
TCONS_00063251	j	Solyc07g061780.4	20.8857	10.0754	-1.05168	5e-05	0.000581762	Ubiquitin carboxyl-terminal hydrolase 19 (AHRD V3.3 *** A0A1U8EZE1_CAPAN)
TCONS_00063350	=	Solyc07g062490.1	7.43775	20.1909	1.44077	5e-05	0.000581762	Epidermis-specific secreted glycoprotein EP1 (AHRD V3.3 *** A0A2G2WG47_CAPBA)
TCONS_00063361	j	Solyc07g062520.3	5.90894	13.4351	1.18504	0.0006	0.00541564	Cytochrome (AHRD V3.3 *** A0A2G2WF27_CAPBA)
TCONS_00063364	=	Solyc07g062520.3	13.9876	27.9981	1.00118	5e-05	0.000581762	Cytochrome (AHRD V3.3 *** A0A2G2WF27_CAPBA)
TCONS_00063625	j	Solyc07g063770.3	1.1513	3.35504	1.54306	5e-05	0.000581762	G-type lectin S-receptor-like serine/threonine-protein kinase (AHRD V3.3 *** A0A1U8HJC3_CAPAN)
TCONS_00063652	j	Solyc07g063960.3	28.1023	13.4075	-1.06765	0.00725	0.0438845	50S ribosomal protein L24, chloroplastic (AHRD V3.3 *** A0A1U8EMT5_CAPAN)
TCONS_00063678	=	Solyc07g064160.3	286.624	68.8546	-2.05754	5e-05	0.000581762	Thiamine thiazole synthase, chloroplastic (AHRD V3.3 *** A0A2G2WFN7_CAPBA),Pfam:PF01946
TCONS_00063967	j	Solyc07g066070.3	1.18671	6.4917	2.45163	5e-05	0.000581762	KH domain-containing protein (AHRD V3.3 *** A0A1U8HDP0_CAPAN)
TCONS_00064052	=	Solyc07g066620.3	9.64504	4.66706	-1.04727	5e-05	0.000581762	ATP-dependent zinc metalloprotease (AHRD V3.3 *** Q9C7J3_ARATH)
TCONS_00064154	j	Solyc07g005305.1	3.91722	1.6213	-1.27268	0.004	0.0269739	Unknown protein
TCONS_00064346	=	Solyc07g006040.3	6.2604	14.3053	1.19222	0.00275	0.0197672	DNA-directed RNA polymerase subunit beta (AHRD V3.3 *** AT4G30845.1)
TCONS_00064430	=	Solyc07g006480.4	1.1981	3.01338	1.33063	0.00025	0.00251098	Receptor-like kinase (AHRD V3.3 *** D4QD70_DIACA)
TCONS_00064512	=	Solyc07g007130.1	8.10484	3.34807	-1.27545	0.0011	0.00912792	NHL domain protein (AHRD V3.3 *** A0A1P8BDM5_ARATH)
TCONS_00064530	=	Solyc07g007280.4	7.40209	3.46027	-1.09705	5e-05	0.000581762	Chlororespiratory reduction 6 (AHRD V3.3 *** A0A0F7CZ65_9ROSI)
TCONS_00064571	=	Solyc07g007560.3	5.72578	12.5009	1.12649	5e-05	0.000581762	Phosphate transporter 45 (AHRD V3.3 *** A0A1P8BAK7_ARATH)
TCONS_00064605	=	Solyc07g007780.3	1.74569	4.91269	1.49272	5e-05	0.000581762	Calmodulin-binding receptor-like cytoplasmic kinase 3 (AHRD V3.3 *** A0A1U8HFI8_CAPAN)
TCONS_00064728	=	Solyc07g008280.4	1.53134	4.05999	1.40668	0.00385	0.0261402	cytochrome P450 family protein (AHRD V3.3 -** AT3G15760.1)
TCONS_00065011	j	Solyc07g014740.3	1.43846	0.644299	-1.15872	0.00685	0.0419172	Sodium Bile acid symporter family (AHRD V3.3 *** A0A1I9LPI7_ARATH)
TCONS_00065059	j	Solyc07g017250.4	2.04316	4.88333	1.25706	0.00425	0.0283614	tRNA pseudouridine synthase (AHRD V3.3 *-* A0A328E723_9ASTE)
TCONS_00065098	j	Solyc07g017520.4	6.58487	2.4564	-1.42261	5e-05	0.000581762	conserved oligomeric Golgi complex subunit 3 (AHRD V3.3 *-* A0A2I4FHP6_9ROSI)
TCONS_00065102	j	Solyc07g017520.4	3.87225	1.44171	-1.42539	0.00365	0.0250256	conserved oligomeric Golgi complex subunit 3 (AHRD V3.3 *-* A0A2I4FHP6_9ROSI)
TCONS_00065243	=	Solyc07g019460.3	80.6425	168.565	1.06369	5e-05	0.000581762	NADPH--cytochrome P450 reductase (AHRD V3.3 *** A0A2G2WCH2_CAPBA)
TCONS_00065425	j	Solyc07g022860.4	0.988842	4.03587	2.02907	5e-05	0.000581762	Regulator of Vps4 activity in the MVB pathway protein (AHRD V3.3 *-* Q8RXT2_ARATH)
TCONS_00065743	=	Solyc07g039510.4	20.2638	9.00333	-1.17037	5e-05	0.000581762	Alpha/beta-Hydrolases superfamily protein (AHRD V3.3 *** Q9SN82_ARATH)
TCONS_00065917	=	Solyc07g041900.3	19.7706	4.601	-2.10334	5e-05	0.000581762	cysteine proteinase
TCONS_00065918	j	Solyc07g041920.4	1.15648	0.306769	-1.91452	0.00645	0.0399119	Cysteine protease (AHRD V3.3 *** Q9LRI2_TOBAC)
TCONS_00066022	=	Solyc07g042550.3	12.8304	6.00103	-1.09628	5e-05	0.000581762	sucrose synthase
TCONS_00066115	=	Solyc07g043410.1	3.20075	7.27702	1.18494	5e-05	0.000581762	Glycosyltransferase (AHRD V3.3 *** E5L3S0_SOLLC)
TCONS_00066120	=	Solyc07g043560.4	68.8288	32.4931	-1.08288	5e-05	0.000581762	Heat shock protein 70 kDa (AHRD V3.3 *** A0A2K3NQB8_TRIPR)
TCONS_00066212	=	Solyc07g045370.3	4.30823	2.14184	-1.00825	0.00235	0.0173466	Las1-like family protein (AHRD V3.3 *** A0A2U1M3X1_ARTAN)
TCONS_00066215	j	Solyc07g045420.4	0.74296	3.17476	2.09529	0.0001	0.00110193	Protein kinase superfamily protein (AHRD V3.3 *** A0A2U1MTH5_ARTAN)
TCONS_00066398	o	Solyc07g049230.1	20.596	7.64075	-1.43057	5e-05	0.000581762	RmlC-like cupins superfamily protein (AHRD V3.3 *** AT2G32650.2)
TCONS_00066426	=	Solyc07g049450.3	115.449	50.1	-1.20438	5e-05	0.000581762	Protein disulfide-isomerase like 2-2 (AHRD V3.3 *** A0A2G3C063_CAPCH)
TCONS_00066487	=	Solyc07g052060.2	1.32053	5.26177	1.99443	5e-05	0.000581762	Pelargonidin 3-o-(6-caffeoylglucoside) 5-o-(6-o-malonylglucoside) 4'''-malonyltransferase (AHRD V3.3 *** G9HTF6_NICAT)
TCONS_00066718	=	Solyc07g053700.4	6.36126	13.2804	1.06192	0.00015	0.00159156	Reticulon-like protein (AHRD V3.3 *** A0A2G2V8C1_CAPBA)
TCONS_00066857	=	Solyc07g054280.1	6.27417	17.7626	1.50135	5e-05	0.000581762	Tyrosine/DOPA decarboxylase 3 (AHRD V3.3 *** A0A2G2Z3G9_CAPAN)
TCONS_00066935	=	Solyc07g054760.1	27.8049	11.9133	-1.22277	0.0051	0.0329482	Wound-responsive family protein (AHRD V3.3 *** A0A2K3L288_TRIPR)
TCONS_00067062	j	Solyc07g055530.3	12.2039	5.8259	-1.06679	5e-05	0.000581762	Cytochrome (AHRD V3.3 *** A0A2G3C1H9_CAPCH)
TCONS_00067095	=	Solyc07g055710.3	0.611947	1.43347	1.22803	0.004	0.0269739	Heat stress transcription factor A-5 (AHRD V3.3 *** A0A2G2Z4R4_CAPAN)
TCONS_00067112	o	Solyc07g055880.1	2.8634	5.84754	1.0301	0.00585	0.036858	vitellogenin-2 protein (AHRD V3.3 *-* AT1G31460.1)
TCONS_00067448	o	Solyc07g063070.1	2.4478	8.57718	1.80902	0.00305	0.0215555	VQ motif-containing protein 4 (AHRD V3.3 *** A0A2G2Z542_CAPAN)
TCONS_00067458	j	Solyc07g063120.4	3.66968	14.3373	1.96604	0.0004	0.00380018	Protein SPA1-RELATED 3 (AHRD V3.3 *** A0A2G2VZ51_CAPBA)
TCONS_00067647	=	Solyc07g064410.1	0.342249	2.09228	2.61196	0.00215	0.0160951	Fatty acid desaturase 4, chloroplastic (AHRD V3.3 *** A0A1U8FLY9_CAPAN)
TCONS_00067680	j	Solyc07g064640.3	4.84721	1.79231	-1.43534	0.00425	0.0283614	NADH dehydrogenase [ubiquinone] 1 alpha subcomplex subunit 12 (AHRD V3.3 *** A0A2G3C2V0_CAPCH)
TCONS_00067757	=	Solyc07g065130.3	2.92432	1.45149	-1.01056	0.00025	0.00251098	Mo25-like (AHRD V3.3 *** A0A200QFJ7_9MAGN)
TCONS_00067869	o	Solyc07g065500.2	16.7689	6.58582	-1.34836	5e-05	0.000581762	Nuclear transcription factor Y subunit B-3 (AHRD V3.3 *** A0A2G2WFH7_CAPBA)
TCONS_00067915	=	Solyc07g065730.1	3.14676	1.38413	-1.18489	5e-05	0.000581762	Pentatricopeptide repeat (AHRD V3.3 *** A0A200R9Y9_9MAGN)
TCONS_00068182	j	Solyc08g005333.1	3.34237	0.947793	-1.81823	0.0015	0.0118736	Histidinol-phosphate aminotransferase, chloroplastic (AHRD V3.3 *** A0A2G2XLG4_CAPBA)
TCONS_00068199	=	Solyc08g005420.3	7.96633	3.64307	-1.12876	5e-05	0.000581762	cell division cycle 20.2, cofactor of APC complex-like (AHRD V3.3 *** A0A2I4FBA0_9ROSI)
TCONS_00068236	j	Solyc08g005580.3	1.3105	3.23234	1.30246	5e-05	0.000581762	ABC transporter G family member 14 (AHRD V3.3 *** A0A2G2W3Y1_CAPBA)
TCONS_00068255	=	Solyc08g005640.4	7.92829	18.5809	1.22874	5e-05	0.000581762	Terpene synthase (AHRD V3.3 *** G5CV51_SOLLC)
TCONS_00068268	o	Solyc08g005700.1	0.799459	2.22704	1.47803	0.00645	0.0399119	Unknown protein
TCONS_00068335	o	Solyc08g006170.1	2.91885	1.40613	-1.05368	0.00455	0.030012	Pentatricopeptide repeat-containing protein (AHRD V3.3 *** A0A2G3ANR7_CAPAN)
TCONS_00068523	j	Solyc08g006910.4	0.363494	1.86287	2.35752	0.0004	0.00380018	transcriptional corepressor LEUNIG-like (AHRD V3.3 *** A0A2I4H8H0_9ROSI)
TCONS_00068577	=	Solyc08g007130.4	1.95962	4.09044	1.06168	0.0007	0.00618881	Beta-amylase (AHRD V3.3 *** A0A2G3DCL2_CAPCH)
TCONS_00068581	j	Solyc08g007240.4	6.42654	2.89687	-1.14954	5e-05	0.000581762	Nudix hydrolase 8 (AHRD V3.3 *** A0A1U8EVF7_CAPAN)
TCONS_00068586	=	Solyc08g007240.4	23.3334	7.92529	-1.55786	5e-05	0.000581762	Nudix hydrolase 8 (AHRD V3.3 *** A0A1U8EVF7_CAPAN)
TCONS_00068609	j	Solyc08g007370.3	4.79469	2.16475	-1.14724	0.0063	0.0391563	RNA-binding protein (AHRD V3.3 *-* A0A1Y1IGF8_KLENI)
TCONS_00068612	j	Solyc08g007390.2	1.18515	2.55148	1.10627	0.00195	0.0148231	Vesicle-associated protein 1-1 (AHRD V3.3 *** A0A2G3BPQ3_CAPCH)
TCONS_00068670	j	Solyc08g007770.4	79.1816	25.3208	-1.64484	5e-05	0.000581762	PGRL1A transmembrane protein (AHRD V3.3 *** A0A0F7GZ28_9ROSI)
TCONS_00068812	j	Solyc08g013760.1	5.28707	1.53167	-1.78736	0.00465	0.0305566	F-box family protein (AHRD V3.3 *-* A0A2K3MZH1_TRIPR)
TCONS_00069003	=	Solyc08g016720.1	2.74992	6.24217	1.18266	5e-05	0.000581762	9-cis-epoxycarotenoid dioxygenase2
TCONS_00069038	o	Solyc08g036600.3	6.97329	3.29105	-1.08329	5e-05	0.000581762	Aladin (AHRD V3.3 *** A0A1J3JTW2_NOCCA)
TCONS_00069065	j	Solyc08g048450.4	5.91508	1.8006	-1.71592	0.0036	0.0247402	ornithine aminotransferase
TCONS_00069246	j	Solyc08g023645.1	5.8967	2.56999	-1.19815	0.00765	0.0458266	Unknown protein
TCONS_00069427	j	Solyc08g059715.1	2.79577	0.636898	-2.13411	0.0036	0.0247402	PttA' (AHRD V3.3 *** O22369_PETHY)
TCONS_00069699	j	Solyc08g065350.4	2.33623	0.760298	-1.61955	0.00065	0.00580414	Histone deacetylase (AHRD V3.3 *** A0A2G2Z7K8_CAPAN)
TCONS_00069733	=	Solyc08g065470.4	23.3659	11.606	-1.00953	0.00705	0.0429084	ATP synthase subunit G mitochondrial-like (AHRD V3.3 *** A0A2K3PQ81_TRIPR)
TCONS_00069760	j	Solyc08g065870.4	1.76109	0.746995	-1.23729	0.0083	0.048948	protein EARLY FLOWERING 3 (AHRD V3.3 *** A0A2I4FS73_9ROSI)
TCONS_00069814	=	Solyc08g066220.4	1.04789	2.4833	1.24477	0.00015	0.00159156	Serine decarboxylase (AHRD V3.3 *** A0A2G3AU85_CAPCH)
TCONS_00069846	=	Solyc08g066420.1	25.5881	61.3419	1.2614	5e-05	0.000581762	Polyketide cyclase/dehydrase and lipid transport superfamily protein (AHRD V3.3 *** A0A2U1PZR8_ARTAN)
TCONS_00070081	j	Solyc08g067840.3	3.45884	0.90679	-1.93145	0.00195	0.0148231	Photosystem II reaction center PsbP family protein (AHRD V3.3 *** A0A0F7GYP2_9ROSI)
TCONS_00070096	j	Solyc08g067960.3	8.02687	2.93056	-1.45366	5e-05	0.000581762	CHY-type/CTCHY-type/RING-type Zinc finger protein (AHRD V3.3 *** A0A2U1Q2D4_ARTAN)
TCONS_00070097	j	Solyc08g067960.3	6.9147	1.67666	-2.04407	5e-05	0.000581762	CHY-type/CTCHY-type/RING-type Zinc finger protein (AHRD V3.3 *** A0A2U1Q2D4_ARTAN)
TCONS_00070098	=	Solyc08g067960.3	24.6771	8.7616	-1.49391	5e-05	0.000581762	CHY-type/CTCHY-type/RING-type Zinc finger protein (AHRD V3.3 *** A0A2U1Q2D4_ARTAN)
TCONS_00070184	j	Solyc08g068380.3	1.56689	0.483761	-1.69554	0.0051	0.0329482	Unknown protein
TCONS_00070381	o	Solyc08g074570.1	8.43147	3.04121	-1.47114	0.00395	0.0266982	G-patch domain (AHRD V3.3 *-* A0A200RB68_9MAGN)
TCONS_00070597	=	Solyc08g075780.4	81.1043	37.743	-1.10357	5e-05	0.000581762	Ubiquitin-fold modifier 1 (AHRD V3.3 *** A0A2G3B4L7_CAPCH)
TCONS_00070746	j	Solyc08g076790.3	1.70457	4.84836	1.50809	0.00015	0.00159156	NAD(P)-binding Rossmann-fold superfamily protein (AHRD V3.3 *** A0A2U1LGD5_ARTAN)
TCONS_00070747	=	Solyc08g076790.3	0.374605	1.64514	2.13477	0.00315	0.0221395	NAD(P)-binding Rossmann-fold superfamily protein (AHRD V3.3 *** A0A2U1LGD5_ARTAN)
TCONS_00070781	=	Solyc08g077050.3	26.6204	11.0552	-1.2678	0.0014	0.0112077	Ferredoxin (AHRD V3.3 *** A0A1U8GXA1_CAPAN)
TCONS_00070871	j	Solyc08g077510.4	0.788252	2.36933	1.58775	0.0002	0.00205981	Poly(U)-specific endoribonuclease-B-like protein (AHRD V3.3 *** A0A2K3PLY2_TRIPR)
TCONS_00070946	=	Solyc08g077800.4	8.07609	3.437	-1.23251	5e-05	0.000581762	DNA repair endonuclease UVH1 (AHRD V3.3 *** A0A2G3AF37_CAPAN)
TCONS_00071001	=	Solyc08g078190.2	2.80212	1.09767	-1.35207	0.0002	0.00205981	Ethylene-responsive transcription factor 5 (AHRD V3.3 *** A0A2G2XL45_CAPBA)
TCONS_00071063	=	Solyc08g078480.3	2.57464	6.70616	1.38112	0.00235	0.0173466	transmembrane protein (AHRD V3.3 *** AT4G16695.1)
TCONS_00071065	j	Solyc08g078490.4	6.42807	3.09794	-1.05308	5e-05	0.000581762	Formyltetrahydrofolate deformylase-like protein (AHRD V3.3 *** A0A2K3NLL3_TRIPR)
TCONS_00071103	=	Solyc08g078700.2	79.3013	1.49803	-5.7262	5e-05	0.000581762	mitochondrial small heat shock protein
TCONS_00071121	=	Solyc08g078940.1	61.1797	136.333	1.15601	5e-05	0.000581762	Bifunctional inhibitor/lipid-transfer protein/seed storage 2S albumin superfamily protein (AHRD V3.3 *** F4IC43_ARATH)
TCONS_00071161	j	Solyc08g079260.3	38.9084	17.0953	-1.18648	0.00135	0.0108653	TPR repeat-containing thioredoxin TDX (AHRD V3.3 *-* A0A2G2XKR1_CAPBA)
TCONS_00071278	=	Solyc08g079870.3	0.510136	2.87557	2.49489	5e-05	0.000581762	subtilisin
TCONS_00071280	=	Solyc08g079880.2	0.43764	1.34375	1.61845	0.0082	0.0484724	Subtilisin-like protease (AHRD V3.3 *** Q9LWA3_SOLLC)
TCONS_00071284	=	Solyc08g079900.3	0.367075	3.49079	3.24941	0.00735	0.0443794	Subtilisin-like protease (AHRD V3.3 *** Q9LWA4_SOLLC)
TCONS_00071395	=	Solyc08g080620.1	6.38114	3.15064	-1.01817	0.0001	0.00110193	PR-5x
TCONS_00071396	o	Solyc08g080640.2	0.593183	2.55573	2.10718	0.0006	0.00541564	NP24 protein precursor
TCONS_00071397	=	Solyc08g080640.2	1.28858	13.9045	3.4317	5e-05	0.000581762	NP24 protein precursor
TCONS_00071398	=	Solyc08g080650.3	1.3573	7.49788	2.46574	5e-05	0.000581762	PATHOGENESIS RELATED PROTEIN P23
TCONS_00071513	=	Solyc08g081480.3	7.89858	17.3211	1.13287	5e-05	0.000581762	Pectin lyase-like superfamily protein (AHRD V3.3 *** O81746_ARATH)
TCONS_00071672	x	Solyc08g082460.4	1.59493	0.738875	-1.11009	0.00485	0.0316271	Protein kinase domain (AHRD V3.3 *-* A0A200QL53_9MAGN)
TCONS_00071712	j	Solyc08g082630.3	32.202	14.8754	-1.11422	5e-05	0.000581762	Auxin Response Factor 9A
TCONS_00071818	=	Solyc08g083210.3	2.60524	5.60781	1.10602	0.0047	0.030828	endo-1,4-beta-glucanase (cel5)
TCONS_00071926	j	Solyc08g005470.4	5.14333	15.1338	1.55699	0.0043	0.0286384	Serine/threonine-protein kinase MAK (AHRD V3.3 *** A0A2G2XLD7_CAPBA)
TCONS_00071951	=	Solyc08g005630.3	6.72867	14.5678	1.11439	5e-05	0.000581762	Long-chain-alcohol oxidase (AHRD V3.3 *** R9R6I9_SOLLC)
TCONS_00072160	j	Solyc08g006830.3	8.62896	3.69665	-1.22297	5e-05	0.000581762	Caffeoyl-CoA O-methyltransferase (AHRD V3.3 *** A0A1Y1IA85_KLENI)
TCONS_00072370	j	Solyc08g007750.4	3.97774	1.31222	-1.59994	5e-05	0.000581762	YTH domain-containing protein (AHRD V3.3 *** A0A1Q3CHK8_CEPFO)
TCONS_00072372	=	Solyc08g007730.2	3.66209	1.54022	-1.24954	0.00095	0.00804915	YTH domain-containing protein (AHRD V3.3 *** A0A1Q3CHK8_CEPFO)
TCONS_00072433	j	Solyc08g008030.3	5.44739	10.9958	1.01331	0.0079	0.047034	AT-hook motif nuclear-localized protein 10 (AHRD V3.3 *** A0A2G3AP54_CAPAN)
TCONS_00072494	=	Solyc08g008310.3	1.88634	0.727114	-1.37534	0.00675	0.0414185	Long chain acyl-CoA synthetase 2 (AHRD V3.3 *** A0A2G2W2V7_CAPBA)
TCONS_00072625	=	Solyc08g014000.3	2.80578	6.48005	1.2076	5e-05	0.000581762	lipoxygenase A
TCONS_00072901	j	Solyc08g016587.1	5.88231	12.1351	1.04473	5e-05	0.000581762	Unknown protein
TCONS_00073233	o	Solyc08g022060.2	8.14117	3.53031	-1.20544	0.0025	0.0182755	Unknown protein
TCONS_00073285	o	Solyc08g029160.1	26.5834	11.793	-1.1726	5e-05	0.000581762	Membrane steroid binding protein (AHRD V3.3 *** A0A1Y1HVR8_KLENI)
TCONS_00073345	j	Solyc08g059760.3	7.87505	2.74065	-1.52277	5e-05	0.000581762	Peroxidase (AHRD V3.3 *** A0A2P5YQP5_GOSBA)
TCONS_00073551	=	Solyc08g062180.3	2.15627	5.17766	1.26376	5e-05	0.000581762	protein BIG GRAIN 1-like A (AHRD V3.3 *** A0A2I4FTX4_9ROSI)
TCONS_00073579	=	Solyc08g062437.1	115.371	1.16459	-6.63032	5e-05	0.000581762	17.9 kDa class II heat shock protein (AHRD V3.3 *** A0A2G3CY92_CAPCH)
TCONS_00073652	=	Solyc08g062960.4	10.4893	0.205803	-5.67151	0.00485	0.0316271	Heat shock transcription factor (AHRD V3.3 *-* A0A1Y1I763_KLENI)
TCONS_00073654	j	Solyc08g062960.4	9.06709	1.3042	-2.79748	0.00685	0.0419172	Heat shock transcription factor (AHRD V3.3 *-* A0A1Y1I763_KLENI)
TCONS_00073741	=	Solyc08g065760.3	21.3113	9.4839	-1.16806	0.0004	0.00380018	Ribosomal L28 family (AHRD V3.3 *** A0A2U1PUF0_ARTAN)
TCONS_00073743	j	Solyc08g065760.3	10.0487	23.607	1.2322	5e-05	0.000581762	Ribosomal L28 family (AHRD V3.3 *** A0A2U1PUF0_ARTAN)
TCONS_00073760	j	Solyc08g065800.1	2.13379	0.951522	-1.16511	0.0067	0.0411692	MATH domain and coiled-coil domain-containing protein At3g58360-like isoform X1 (AHRD V3.3 *-* XP_022872251.1)
TCONS_00073818	=	Solyc08g066310.3	0.579386	1.45276	1.3262	5e-05	0.000581762	Receptor-like protein kinase (AHRD V3.3 *-* A0A2D1PG71_9ROSI)
TCONS_00074133	=	Solyc08g068150.4	16.9019	43.0941	1.3503	5e-05	0.000581762	BURP domain-containing protein (AHRD V3.3 *-* A0A2U1QID7_ARTAN)
TCONS_00074186	j	Solyc08g068580.4	4.83165	1.96596	-1.29728	0.0052	0.0334768	phospholipase D Z-like (AHRD V3.3 *** A0A2I4G6P1_9ROSI)
TCONS_00074236	=	Solyc08g068870.3	1.47014	4.97534	1.75884	5e-05	0.000581762	Eukaryotic aspartyl protease family protein, expressed (AHRD V3.3 *** Q2R8V2_ORYSJ)
TCONS_00074395	=	Solyc08g074680.3	0.893198	3.67858	2.0421	5e-05	0.000581762	partialpolyphenol oxidase A
TCONS_00074471	=	Solyc08g075210.2	10.3795	22.308	1.10382	5e-05	0.000581762	HXXXD-type acyl-transferase family protein (AHRD V3.3 *** F4JBC7_ARATH)
TCONS_00074519	j	Solyc08g075500.4	1.30908	0.589729	-1.15043	0.008	0.0475179	Pentatricopeptide repeat-containing protein (AHRD V3.3 *** A0A2K3N651_TRIPR)
TCONS_00074534	j	Solyc08g075520.4	6.28642	2.23905	-1.48935	0.0004	0.00380018	transglutaminase family protein (AHRD V3.3 *** AT4G19160.2)
TCONS_00074702	j	Solyc08g076310.3	2.06523	5.627	1.44606	0.00575	0.036344	ERD (Early-responsive to dehydration stress) family protein (AHRD V3.3 *** A0A2U1KPJ9_ARTAN)
TCONS_00074806	=	Solyc08g076880.3	6.86544	2.90201	-1.2423	5e-05	0.000581762	Succinate dehydrogenase [ubiquinone] iron-sulfur subunit, mitochondrial (AHRD V3.3 *-* A0A2G2XLC0_CAPBA)
TCONS_00074846	=	Solyc08g077080.1	0.721195	2.2751	1.65747	0.00015	0.00159156	Glycosyltransferase (AHRD V3.3 *** E5L3R9_SOLLC)
TCONS_00074850	j	Solyc08g077090.3	2.35702	0.727284	-1.69637	0.0065	0.0401626	Eyes absent-like protein (AHRD V3.3 *** A0A2K3PED3_TRIPR)
TCONS_00074870	j	Solyc08g077230.3	10.054	24.3211	1.27444	5e-05	0.000581762	Two-component response regulator APRR2-like protein (AHRD V3.3 *** A0A2K3PF46_TRIPR)
TCONS_00075100	j	Solyc08g078640.3	11.2804	4.3538	-1.37347	0.00015	0.00159156	Pectinesterase (AHRD V3.3 *** A0A2G3DBT2_CAPCH)
TCONS_00075151	=	Solyc08g078900.1	45.374	123.856	1.44872	5e-05	0.000581762	Bifunctional inhibitor/lipid-transfer protein/seed storage 2S albumin superfamily protein (AHRD V3.3 *** A0A2U1PU47_ARTAN)
TCONS_00075284	=	Solyc08g080040.4	0.873691	7.04907	3.01224	5e-05	0.000581762	2-oxoglutarate (2OG) and Fe(II)-dependent oxygenase superfamily protein (AHRD V3.3 *** F4J670_ARATH)
TCONS_00075291	j	Solyc08g080170.3	60.1584	191.679	1.67185	5e-05	0.000581762	3-hydroxy-3-methylglutaryl coenzyme A synthase (AHRD V3.3 *** A0A2G3DBH4_CAPCH)
TCONS_00075292	=	Solyc08g080170.3	52.6735	162.736	1.62739	5e-05	0.000581762	3-hydroxy-3-methylglutaryl coenzyme A synthase (AHRD V3.3 *** A0A2G3DBH4_CAPCH)
TCONS_00075325	j	Solyc08g080220.3	7.67797	2.09134	-1.87629	5e-05	0.000581762	DNA-directed RNA polymerase subunit (AHRD V3.3 *** A0A1U8G9I3_CAPAN)
TCONS_00075372	=	Solyc08g080540.3	10.0538	2.48114	-2.01867	5e-05	0.000581762	Heat stress transcription factor B-2b (AHRD V3.3 *** A0A2G3DB98_CAPCH)
TCONS_00075375	=	Solyc08g080570.4	13.8621	30.0668	1.11703	5e-05	0.000581762	UDP-glucose 4-epimerase-like protein (AHRD V3.3 *** A0A2K3NI12_TRIPR)
TCONS_00075672	=	Solyc08g082000.4	2.56068	5.21799	1.02697	0.0006	0.00541564	hypothetical protein (AHRD V3.3 *-* AT5G53220.7)
TCONS_00075684	=	Solyc08g082160.3	47.324	99.4832	1.07188	5e-05	0.000581762	subtilisin-like serine protease 3 (AHRD V3.3 --* AT2G19170.2)
TCONS_00075984	j	Solyc09g007055.1	2.27263	0.914876	-1.31271	5e-05	0.000581762	Unknown protein
TCONS_00076002	j	Solyc09g007150.3	1.76446	5.85609	1.73071	0.0052	0.0334768	Glutathione S-transferase (AHRD V3.3 *** A0A200QHH9_9MAGN)
TCONS_00076008	=	Solyc09g007150.3	34.7764	82.0004	1.23752	5e-05	0.000581762	Glutathione S-transferase (AHRD V3.3 *** A0A200QHH9_9MAGN)
TCONS_00076103	=	Solyc09g007630.3	27.8644	12.9209	-1.10872	5e-05	0.000581762	P58IPK
TCONS_00076107	=	Solyc09g007640.4	8.38149	2.991	-1.48658	0.001	0.00841195	Serine carboxypeptidase-like 50 (AHRD V3.3 *** A0A2G2YQA0_CAPAN)
TCONS_00076133	=	Solyc09g007910.4	17.9394	39.5836	1.14177	0.00035	0.00338201	Phenylalanine ammonia-lyase (AHRD V3.3 *** A0A2G2YQ27_CAPAN)
TCONS_00076175	o	Solyc09g008060.4	4.64472	9.69292	1.06134	0.00025	0.00251098	Glycosyltransferase (AHRD V3.3 *** A0A2I4E3P4_9ROSI)
TCONS_00076258	=	Solyc09g008670.3	41.632	103.472	1.31347	5e-05	0.000581762	threonine deaminase
TCONS_00076286	=	Solyc09g008970.1	78.7133	11.3333	-2.79604	5e-05	0.000581762	plant/protein (AHRD V3.3 *** AT3G10020.1)
TCONS_00076296	j	Solyc09g009040.3	6.84503	16.4752	1.26717	0.00015	0.00159156	Delta(14)-sterol reductase (AHRD V3.3 *** A0A2G2VX21_CAPBA)
TCONS_00076688	j	Solyc09g011160.4	3.16631	1.15664	-1.45286	0.00055	0.0050199	Regulator of chromosome condensation (RCC1) family protein (AHRD V3.3 *** A0A1I9LSN5_ARATH)
TCONS_00076689	j	Solyc09g011160.4	11.0246	1.40804	-2.96897	5e-05	0.000581762	Regulator of chromosome condensation (RCC1) family protein (AHRD V3.3 *** A0A1I9LSN5_ARATH)
TCONS_00076696	j	Solyc09g011160.4	11.6581	1.98146	-2.5567	5e-05	0.000581762	Regulator of chromosome condensation (RCC1) family protein (AHRD V3.3 *** A0A1I9LSN5_ARATH)
TCONS_00076713	j	Solyc09g011270.4	4.42482	11.1462	1.33286	0.0001	0.00110193	Cysteine/histidine-rich C1 domain protein (AHRD V3.3 *** A0A1P8AY95_ARATH)
TCONS_00076782	=	Solyc09g011560.3	1.12005	3.97866	1.82871	0.00345	0.023879	Glutathione S-transferase (AHRD V3.3 *** C0LF68_CAPAN)
TCONS_00076783	j	Solyc09g011560.3	1.20367	3.63893	1.59608	0.0038	0.0258737	Glutathione S-transferase (AHRD V3.3 *** C0LF68_CAPAN)
TCONS_00076890	=	Solyc09g014380.3	1.36904	3.96554	1.53435	0.0021	0.0157801	SlLAX1
TCONS_00076951	=	Solyc09g015000.4	18.1472	6.07403	-1.57902	5e-05	0.000581762	Class I heat shock protein (AHRD V3.3 *** A0A2K3KSJ8_TRIPR)
TCONS_00076952	=	Solyc09g015020.1	20.4618	3.99486	-2.35672	5e-05	0.000581762	Class I heat shock protein (AHRD V3.3 *** A0A2K3KSJ8_TRIPR)
TCONS_00077043	j	Solyc09g016940.4	8.21007	3.55787	-1.20638	0.0076	0.0455808	binder of USO1 and GRH1 protein 1 isoform X9 (AHRD V3.3 *** A0A2I4EIZ1_9ROSI)
TCONS_00077083	=	Solyc09g018280.1	3.2209	9.6253	1.57937	5e-05	0.000581762	Non-specific serine/threonine protein kinase (AHRD V3.3 *** A0A2G3DDH8_CAPCH)
TCONS_00077545	=	Solyc09g057880.3	7.26182	2.93886	-1.30507	0.0001	0.00110193	protein FAR1-RELATED SEQUENCE 5 (AHRD V3.3 *** A0A2I4HVM5_9ROSI)
TCONS_00077657	j	Solyc09g059600.4	3.60736	1.20172	-1.58585	0.0058	0.0366021	GPI transamidase component PIG-S (AHRD V3.3 *** A0A1J3IF58_NOCCA)
TCONS_00077777	=	Solyc09g061860.4	10.2228	33.9772	1.73278	5e-05	0.000581762	Sterol 3-beta-glucosyltransferase (AHRD V3.3 *** B6U4Q7_MAIZE)
TCONS_00078049	=	Solyc09g065660.4	25.4835	1.13645	-4.48696	5e-05	0.000581762	Heat shock transcription factor (AHRD V3.3 *-* A0A1Y1I763_KLENI)
TCONS_00078117	j	Solyc09g066010.3	1.15142	3.34471	1.53846	0.002	0.0151402	WRKY transcription factor 24
TCONS_00078196	j	Solyc09g072650.4	1.3848	3.01669	1.12329	0.0049	0.0318946	tetratricopeptide repeat protein 7A-like (AHRD V3.3 *** A0A2I4F6F8_9ROSI)
TCONS_00078307	=	Solyc09g074475.1	6.2294	1.79696	-1.79354	5e-05	0.000581762	Unknown protein
TCONS_00078428	j	Solyc09g074950.3	1.89253	4.15231	1.13359	0.0025	0.0182755	P-loop containing nucleoside triphosphate hydrolases superfamily protein (AHRD V3.3 *** A0A2U1N2C4_ARTAN)
TCONS_00078684	=	Solyc09g082660.3	1.78362	17.8822	3.32564	5e-05	0.000581762	Caffeoyl-CoA O-methyltransferase (AHRD V3.3 *** Q2YHM9_PLAMJ)
TCONS_00078685	j	Solyc09g082660.3	0.884493	11.2722	3.67177	0.00365	0.0250256	Caffeoyl-CoA O-methyltransferase (AHRD V3.3 *** Q2YHM9_PLAMJ)
TCONS_00078706	=	Solyc09g098610.2	0.678116	1.65112	1.28384	0.00045	0.00421223	Geraniol 8-hydroxylase (AHRD V3.3 *** A0A2G3CSN3_CAPCH)
TCONS_00078720	j	Solyc09g083000.3	1.877	5.39006	1.52187	0.0007	0.00618881	Armadillo repeat-containing protein LFR (AHRD V3.3 *** A0A2G2W133_CAPBA)
TCONS_00079001	j	Solyc09g090830.4	3.86545	1.59173	-1.28004	0.00325	0.0227237	BolA protein (AHRD V3.3 *-* A0A200Q3B2_9MAGN)
TCONS_00079092	=	Solyc09g091510.3	45.0975	95.8384	1.08756	5e-05	0.000581762	chalcone synthase 1
TCONS_00079135	=	Solyc09g091700.4	1.12252	2.71389	1.27362	0.001	0.00841195	2-alkenal reductase (NADP(+)-dependent)-like (AHRD V3.3 *** A0A2I4HQE7_9ROSI)
TCONS_00079220	=	Solyc09g092110.4	47.6684	12.7094	-1.90714	5e-05	0.000581762	Light-regulated protein (AHRD V3.3 *** A0A2G3CRI7_CAPCH)
TCONS_00079237	=	Solyc09g092235.1	1.03725	3.11225	1.58519	0.0076	0.0455808	Rapid ALkalinization Factor (AHRD V3.3 *** A0A200Q5M2_9MAGN)
TCONS_00079272	=	Solyc09g092440.1	5.86657	2.68411	-1.12807	0.0001	0.00110193	Pentatricopeptide repeat (AHRD V3.3 *** A0A200Q5C6_9MAGN)
TCONS_00079300	=	Solyc09g092690.3	12.3327	4.26123	-1.53315	5e-05	0.000581762	Peptidylprolyl isomerase (AHRD V3.3 *** A0A2G2W2H8_CAPBA)
TCONS_00079306	=	Solyc09g092725.1	1.22982	3.39921	1.46675	0.0006	0.00541564	FAM10 family protein At4g22670-like (AHRD V3.3 *-* XP_010326878.1)
TCONS_00079337	j	Solyc09g097830.4	9.70155	20.4102	1.073	0.0017	0.013198	Tetratricopeptide repeat (TPR)-like superfamily protein (AHRD V3.3 *** A0A2U1Q1B2_ARTAN)
TCONS_00079569	=	Solyc09g005120.3	17.4134	3.71221	-2.22985	5e-05	0.000581762	DnaJ protein ERDJ3A (AHRD V3.3 *** A0A2G2VZ69_CAPBA)
TCONS_00079691	j	Solyc09g005650.1	1.2758	3.56146	1.48106	0.00085	0.00731566	HAT transposon superfamily protein (AHRD V3.3 *** Q9LDK4_ARATH)
TCONS_00079862	j	Solyc09g007530.3	4.85888	2.40355	-1.01546	5e-05	0.000581762	RING/U-box superfamily protein (AHRD V3.3 *** A0A1P8AZH1_ARATH)
TCONS_00080154	o	Solyc09g009100.4	3.66865	0.465803	-2.97746	0.0004	0.00380018	Heat stress transcription factor A3 (AHRD V3.3 *** Q9LLF2_SOLPE)
TCONS_00080198	=	Solyc09g009400.4	10.0086	4.57612	-1.12905	0.00815	0.0482342	APO domain (AHRD V3.3 *** A0A200QVA6_9MAGN)
TCONS_00080404	=	Solyc09g010360.3	2.3376	5.65629	1.27483	0.0001	0.00110193	WAT1-related protein (AHRD V3.3 *** K4CR63_SOLLC)
TCONS_00080453	j	Solyc09g010600.1	2.62375	0.484507	-2.43704	5e-05	0.000581762	RING/U-box superfamily protein (AHRD V3.3 *-* A0A1I9LQQ9_ARATH)
TCONS_00080552	=	Solyc09g011080.3	112.424	30.2897	-1.89205	5e-05	0.000581762	Ribulose bisphosphate carboxylase/oxygenase activase, chloroplastic (AHRD V3.3 *** A0A2G2VP29_CAPBA)
TCONS_00080603	=	Solyc09g011660.3	16.9284	5.26885	-1.68389	5e-05	0.000581762	Adenine nucleotide alpha hydrolases-like superfamily protein (AHRD V3.3 *** A0A2U1NYH2_ARTAN)
TCONS_00080605	=	Solyc09g011670.4	27.4491	12.2848	-1.15988	5e-05	0.000581762	Adenine nucleotide alpha hydrolases-like superfamily protein (AHRD V3.3 *** A0A2U1NYH2_ARTAN)
TCONS_00080728	j	Solyc09g014410.3	0.974779	3.97744	2.02869	5e-05	0.000581762	Unknown protein
TCONS_00080762	=	Solyc09g014550.3	1.91018	5.08088	1.41137	0.0017	0.013198	MLP-like protein 43 (AHRD V3.3 *** A0A2U1L1T0_ARTAN)
TCONS_00080814	=	Solyc09g015070.3	0.829505	1.89394	1.19107	0.00535	0.0342654	NAD(P)-linked oxidoreductase superfamily protein (AHRD V3.3 *** A0A2U1N452_ARTAN)
TCONS_00080965	j	Solyc09g018690.4	1.80595	0.278806	-2.69542	0.00025	0.00251098	ATP-dependent DNA helicase (AHRD V3.3 *** A0A2G2YTX4_CAPAN)
TCONS_00081358	j	Solyc09g055940.3	4.05882	1.19687	-1.76179	5e-05	0.000581762	Bile acid:sodium symporter (AHRD V3.3 *** A0A200PU00_9MAGN)
TCONS_00081361	=	Solyc09g055940.3	8.39483	1.95896	-2.09942	5e-05	0.000581762	Bile acid:sodium symporter (AHRD V3.3 *** A0A200PU00_9MAGN)
TCONS_00081509	j	Solyc09g057900.3	1.4977	0.591935	-1.33924	0.00225	0.0167207	myosin-J heavy chain-like isoform X1 (AHRD V3.3 --* XP_024926360.1)
TCONS_00081525	=	Solyc09g059030.4	25.0097	11.6286	-1.10481	5e-05	0.000581762	Quinone-oxidoreductase chloroplastic-like (AHRD V3.3 *** A0A2K3P901_TRIPR)
TCONS_00081577	j	Solyc09g059340.2	4.50037	1.92897	-1.22222	0.00015	0.00159156	Unknown protein
TCONS_00081604	j	Solyc09g059510.3	5.34507	12.6497	1.24282	5e-05	0.000581762	Ethylene-responsive transcription factor-like protein (AHRD V3.3 *** A0A1U8EE68_CAPAN)
TCONS_00081625	=	Solyc09g059650.4	16.5304	7.01894	-1.2358	5e-05	0.000581762	Unknown protein
TCONS_00081681	j	Solyc09g061280.4	7.95842	26.4071	1.73037	0.001	0.00841195	p27KIP1-related-protein 2
TCONS_00081883	j	Solyc09g064380.3	19.7038	6.12022	-1.68682	5e-05	0.000581762	Tetratricopeptide repeat (TPR)-like superfamily protein (AHRD V3.3 *** F4I456_ARATH)
TCONS_00082078	j	Solyc09g065520.4	1.28459	18.9736	3.88461	5e-05	0.000581762	Homocysteine S-methyltransferase (AHRD V3.3 *** A0A200QYH8_9MAGN)
TCONS_00082293	=	Solyc09g072700.4	1.59216	6.12842	1.94453	5e-05	0.000581762	Peroxidase (AHRD V3.3 *** K4CUU6_SOLLC)
TCONS_00082430	=	Solyc09g074430.4	5.92219	12.635	1.09322	5e-05	0.000581762	Flavin-containing monooxygenase (AHRD V3.3 *** D2IGV5_SOLLC)
TCONS_00082624	=	Solyc09g075470.2	18.2833	7.78642	-1.2315	5e-05	0.000581762	DnaJ-like protein subfamily B member 6 (AHRD V3.3 *** A0A2G2W0L3_CAPBA)
TCONS_00082643	=	Solyc09g075590.1	2.28769	5.91953	1.37159	0.00385	0.0261402	leucine-rich repeat extensin-like protein 1 (AHRD V3.3 *** XP_010326561.1)
TCONS_00082676	=	Solyc09g075820.3	0.868774	1.82592	1.07157	0.00055	0.0050199	Sugar transporter protein 2
TCONS_00082681	=	Solyc09g075890.3	4.08611	1.18572	-1.78496	0.0001	0.00110193	Haloacid dehalogenase-like hydrolase (HAD) superfamily protein (AHRD V3.3 *** A0A2U1N6A2_ARTAN),Pfam:PF13419
TCONS_00082826	=	Solyc09g082790.4	16.0319	4.97577	-1.68795	5e-05	0.000581762	DNA repair (Rad51) family protein (AHRD V3.3 *** A0A1I9LT97_ARATH)
TCONS_00082962	j	Solyc09g083390.3	5.87336	12.1602	1.0499	5e-05	0.000581762	zinc knuckle (CCHC-type) family protein (AHRD V3.3 *-* AT5G43630.4)
TCONS_00082996	j	Solyc09g089560.4	0.301636	1.0869	1.84934	0.00755	0.0453374	MATH domain-containing protein (AHRD V3.3 *-* A0A1Q3BTU7_CEPFO)
TCONS_00083151	=	Solyc09g090730.2	1.92783	4.05015	1.071	5e-05	0.000581762	AMT1
TCONS_00083231	j	Solyc09g091100.4	0.752955	4.80333	2.6734	0.0014	0.0112077	7-hydroxymethyl chlorophyll a reductase, chloroplastic (AHRD V3.3 *** A0A2G2VZY5_CAPBA)
TCONS_00083293	j	Solyc09g091440.3	4.99464	11.8537	1.24688	0.00055	0.0050199	Histone deacetylase (AHRD V3.3 *** A0A1U8GVA3_CAPAN)
TCONS_00083532	j	Solyc09g098330.3	9.34823	4.20023	-1.15422	5e-05	0.000581762	Transducin/WD40 repeat-like superfamily protein (AHRD V3.3 *** F4K6D8_ARATH)
TCONS_00083554	j	Solyc09g098510.3	2.19834	7.20875	1.71334	5e-05	0.000581762	Extensin-3 (AHRD V3.3 *-* A0A2G2ZT41_CAPAN)
TCONS_00083615	=	Solyc10g005370.3	2.21976	4.87399	1.1347	0.00415	0.0278101	Pyruvate, phosphate dikinase regulatory protein, chloroplastic (AHRD V3.3 *** A0A2U1Q502_ARTAN)
TCONS_00083675	j	Solyc10g005840.4	6.17338	2.90425	-1.08789	5e-05	0.000581762	Farnesyl pyrophosphate synthase (AHRD V3.3 *** S4S9J9_MANIN)
TCONS_00083683	=	Solyc10g005870.4	8.82654	3.61112	-1.2894	0.0044	0.0291924	Peptidylprolyl isomerase (AHRD V3.3 *** A0A1U8EF45_CAPAN)
TCONS_00083762	=	Solyc10g006330.3	5.33573	10.911	1.03202	5e-05	0.000581762	protein PLASTID MOVEMENT IMPAIRED 1 (AHRD V3.3 *** A0A2I4GWL2_9ROSI)
TCONS_00083834	o	Solyc10g006730.1	3.11162	0.666256	-2.22352	0.00475	0.0310934	Pentatricopeptide repeat-containing protein (AHRD V3.3 *** A0A1U8EMW9_CAPAN)
TCONS_00083948	j	Solyc10g007440.3	2.43924	0.945007	-1.36803	0.00585	0.036858	Zinc finger protein (AHRD V3.3 *-* A0A200PU12_9MAGN)
TCONS_00084008	=	Solyc10g007860.3	8.11852	28.983	1.83592	5e-05	0.000581762	Cytochrome P450 (AHRD V3.3 *** A0A200PPF3_9MAGN)
TCONS_00084033	=	Solyc10g008040.4	0.417535	1.26686	1.60129	5e-05	0.000581762	Seed biotin-containing protein SBP65 (AHRD V3.3 *-* SBP65_PEA)
TCONS_00084161	=	Solyc10g008680.3	2.14843	4.56005	1.08576	5e-05	0.000581762	HXXXD-type acyl-transferase family protein (AHRD V3.3 *** A0A2U1NMZ6_ARTAN)
TCONS_00084242	j	Solyc10g009220.3	21.6028	6.72068	-1.68454	0.00045	0.00421223	RNA-binding (RRM/RBD/RNP motifs) family protein (AHRD V3.3 *** A0A2U1MU52_ARTAN)
TCONS_00084789	=	Solyc10g045240.2	7.54357	1.96238	-1.94264	5e-05	0.000581762	Beta-glucosidase (AHRD V3.3 *** F8R893_9MAGN)
TCONS_00084844	o	Solyc10g046770.3	4.38487	1.70521	-1.36259	0.00055	0.0050199	Trehalose-6-phosphate synthase 6 (AHRD V3.3 *-* B8AZZ8_ORYSI)
TCONS_00084867	=	Solyc10g046920.1	39.8917	109.896	1.46198	5e-05	0.000581762	Unknown protein
TCONS_00084875	j	Solyc10g047050.2	2.05177	0.711513	-1.52791	0.0036	0.0247402	Dynamin (AHRD V3.3 *** A0A200Q6U4_9MAGN)
TCONS_00084906	=	Solyc10g047300.2	8.25028	2.96625	-1.4758	0.0037	0.0253095	Outer envelope protein 64, mitochondrial (AHRD V3.3 *** A0A2G2YL85_CAPAN)
TCONS_00084949	j	Solyc10g047660.1	3.19888	1.18994	-1.42667	0.0074	0.0446221	CHCH (AHRD V3.3 *-* A0A200PNI6_9MAGN)
TCONS_00084999	=	Solyc10g049210.3	12.8069	6.35025	-1.01203	5e-05	0.000581762	Serine carboxypeptidase (AHRD V3.3 *** A0A2U1P833_ARTAN)
TCONS_00085096	=	Solyc10g050110.1	30.2128	61.1783	1.01786	5e-05	0.000581762	Leucine-rich repeat family protein (AHRD V3.3 *** G3CHK6_PONTR)
TCONS_00085165	=	Solyc10g051090.3	3.32476	1.52357	-1.12579	5e-05	0.000581762	Serine/threonine-protein phosphatase 7 long form-like protein (AHRD V3.3 *-* A0A1J3DHF8_NOCCA)
TCONS_00085186	j	Solyc10g051377.1	73.3475	245.085	1.74046	5e-05	0.000581762	RNA-binding protein (AHRD V3.3 *** O24106_NICGU)
TCONS_00085309	o	Solyc10g055400.1	1.22508	4.422	1.85182	0.0002	0.00205981	Unknown protein
TCONS_00085494	j	Solyc10g074970.1	11.3227	3.03606	-1.89894	5e-05	0.000581762	Transmembrane receptor (AHRD V3.3 *** A0A200Q182_9MAGN)
TCONS_00085498	j	Solyc10g074980.2	35.0792	16.1293	-1.12093	5e-05	0.000581762	Vacuolar sorting receptor protein (AHRD V3.3 *** C6KI57_LILLO)
TCONS_00085627	j	Solyc10g076860.2	1.11515	4.23294	1.92442	0.0023	0.0170325	FH protein interacting protein FIP2 (AHRD V3.3 *** A0A1U8EL11_CAPAN)
TCONS_00085776	j	Solyc10g078920.3	29.0564	4.52425	-2.6831	5e-05	0.000581762	Thioredoxin-like 3-1, chloroplastic (AHRD V3.3 *** A0A2G3BHN6_CAPCH)
TCONS_00085905	=	Solyc10g079910.2	0.767197	2.37043	1.62748	0.0076	0.0455808	Nucleotide-sugar transporter family protein (AHRD V3.3 *** A0A2U1PWK4_ARTAN)
TCONS_00086208	j	Solyc10g081810.3	11.3044	3.51284	-1.68618	5e-05	0.000581762	MD-2-related lipid recognition domain-containing protein / ML domain-containing protein (AHRD V3.3 *** A0A2U1NF61_ARTAN)
TCONS_00086223	=	Solyc10g150145.1	9.39819	19.0327	1.01802	5e-05	0.000581762	Late embryogenesis abundant (LEA) hydroxyproline-rich glycoprotein family (AHRD V3.3 *** Q9SVC8_ARATH)
TCONS_00086283	=	Solyc10g083440.2	55.263	131.066	1.2459	5e-05	0.000581762	Glycosyltransferase (AHRD V3.3 *** A0A2G3BGM7_CAPCH)
TCONS_00086396	=	Solyc10g084170.1	4.11624	0.981502	-2.06826	0.0059	0.0371165	Bag family molecular chaperone regulator mitochondrial-like (AHRD V3.3 *** A0A2K3P7D1_TRIPR)
TCONS_00086451	=	Solyc10g087030.1	0.902296	2.46192	1.44811	0.0001	0.00110193	Cytochrome (AHRD V3.3 *** A0A1U8F0H8_CAPAN)
TCONS_00086669	j	Solyc10g085950.2	24.6295	11.9982	-1.03757	0.0004	0.00380018	ABC transporter protein (AHRD V3.3 *** A0A1L4BHU2_ORYSI)
TCONS_00086690	=	Solyc10g086180.2	107.047	283.066	1.40289	5e-05	0.000581762	Phenylalanine ammonia-lyase (AHRD V3.3 *** A0A2G2VU16_CAPBA)
TCONS_00086737	=	Solyc10g086500.1	48.8006	114.104	1.22538	5e-05	0.000581762	steroid 5 alpha reductase DET2
TCONS_00086779	j	Solyc10g005080.3	7.10167	46.6304	2.71504	5e-05	0.000581762	Late elongated hypocotyl (AHRD V3.3 *** J9PV71_NICAT)
TCONS_00086780	j	Solyc10g005080.3	1.57468	5.07801	1.68921	0.0067	0.0411692	Late elongated hypocotyl (AHRD V3.3 *** J9PV71_NICAT)
TCONS_00086782	=	Solyc10g005080.3	3.82461	86.4872	4.4991	5e-05	0.000581762	Late elongated hypocotyl (AHRD V3.3 *** J9PV71_NICAT)
TCONS_00086783	j	Solyc10g005080.3	1.33749	9.79983	2.87323	0.00705	0.0429084	Late elongated hypocotyl (AHRD V3.3 *** J9PV71_NICAT)
TCONS_00086833	j	Solyc10g005340.3	0.558937	1.70429	1.60841	0.00775	0.0463063	CRIB domain-containing protein RIC10 (AHRD V3.3 *** A0A2G2VSE7_CAPBA)
TCONS_00087030	j	Solyc10g006190.4	5.89935	2.68366	-1.13635	5e-05	0.000581762	Cell differentiation protein RCD1-like protein (AHRD V3.3 *** A0A2G3CUT5_CAPCH),Pfam:PF04078
TCONS_00087058	j	Solyc10g006220.4	2.07705	4.81939	1.21431	0.0014	0.0112077	Cell differentiation protein RCD1-like protein (AHRD V3.3 *-* A0A1J3G0M4_NOCCA)
TCONS_00087126	=	Solyc10g006700.1	11.3992	4.72249	-1.27131	0.004	0.0269739	Calcium-binding protein PBP1 (AHRD V3.3 *** A0A1U8EDM6_CAPAN)
TCONS_00087158	=	Solyc10g006820.4	2.68498	6.53827	1.284	0.00805	0.0477574	Myosin-2 (AHRD V3.3 *** A0A2G2V352_CAPBA)
TCONS_00087386	j	Solyc10g007850.3	8.67097	17.9052	1.04611	5e-05	0.000581762	GPI-anchor transamidase (AHRD V3.3 *** A0A1U8GLL8_CAPAN)
TCONS_00087557	j	Solyc10g009040.4	4.22326	2.014	-1.06829	0.00015	0.00159156	defensin-like protein (AHRD V3.3 *-* AT4G21720.3)
TCONS_00087565	j	Solyc10g009040.4	1.95569	4.12706	1.07744	0.0073	0.0441343	defensin-like protein (AHRD V3.3 *-* AT4G21720.3)
TCONS_00087594	o	Solyc10g009100.3	2.23032	0.409535	-2.44519	5e-05	0.000581762	Unknown protein
TCONS_00087606	=	Solyc10g009190.1	34.1304	70.9495	1.05573	5e-05	0.000581762	glycine-rich protein (AHRD V3.3 *-* AT4G21620.2)
TCONS_00087609	=	Solyc10g009240.3	1.89974	3.83146	1.01209	5e-05	0.000581762	3-ketoacyl-CoA synthase (AHRD V3.3 *** A0A1U8ENL9_CAPAN)
TCONS_00087630	j	Solyc10g009400.3	3.41495	0.97682	-1.8057	0.00045	0.00421223	S-adenosyl-L-methionine-dependent methyltransferases superfamily protein (AHRD V3.3 *** AT5G27400.1)
TCONS_00087636	j	Solyc10g009490.2	3.9527	1.95463	-1.01595	0.0018	0.0138492	PAP/OAS1 substrate-binding domain superfamily (AHRD V3.3 *-* A0A1I9LP98_ARATH)
TCONS_00087817	x	Solyc10g017835.1	36.2099	11.5193	-1.65233	5e-05	0.000581762	Unknown protein
TCONS_00087931	j	Solyc10g018870.2	13.6194	6.47062	-1.07369	0.00035	0.00338201	Melanoma-associated antigen G1-like protein (AHRD V3.3 *** A0A1P8AQU0_ARATH)
TCONS_00088304	j	Solyc10g047140.2	3.64683	1.38307	-1.39876	0.00095	0.00804915	Receptor-like kinase (AHRD V3.3 *** A0A0K9PIY0_ZOSMR)
TCONS_00088360	=	Solyc10g048030.2	103.235	208.317	1.01284	5e-05	0.000581762	MLP-like protein 43 (AHRD V3.3 *** A0A2U1KXS7_ARTAN)
TCONS_00088394	o	Solyc10g049580.2	4.32732	9.75824	1.17315	0.001	0.00841195	classical arabinogalactan protein 9-like (AHRD V3.3 *-* XP_004248771.3)
TCONS_00088507	j	Solyc10g050540.2	5.10264	0.453591	-3.49178	0.0001	0.00110193	Cleavage stimulation factor subunit 77 (AHRD V3.3 *** A0A1J3CDQ4_NOCCA)
TCONS_00088527	=	Solyc10g050690.2	0.245349	1.90305	2.95541	0.00845	0.049653	Cupredoxin (AHRD V3.3 *** A0A2U1P8C5_ARTAN)
TCONS_00088741	j	Solyc10g054100.3	2.34902	6.97059	1.56922	0.00015	0.00159156	Protein DETOXIFICATION (AHRD V3.3 *** S8CW50_9LAMI)
TCONS_00088802	j	Solyc10g054730.1	2.06948	1.01222	-1.03174	0.00015	0.00159156	Pentatricopeptide repeat (AHRD V3.3 *** A0A200QQW1_9MAGN)
TCONS_00088812	=	Solyc10g054820.2	1.51408	5.69422	1.91106	5e-05	0.000581762	X-intrinsic protein 1.2
TCONS_00088813	=	Solyc10g054840.2	3.41005	7.91703	1.21517	5e-05	0.000581762	X-intrinsic protein 1.1
TCONS_00088878	=	Solyc10g055740.2	5.16419	1.33745	-1.94906	5e-05	0.000581762	lysine histidine transporter-like 8 (AHRD V3.3 *** A0A2I4HTG9_9ROSI)
TCONS_00088888	=	Solyc10g055800.2	8.32409	24.9543	1.58392	5e-05	0.000581762	Chitinase (AHRD V3.3 *** B9VRK7_CAPAN)
TCONS_00088915	o	Solyc10g074540.1	43.2165	18.7641	-1.2036	5e-05	0.000581762	Protein EXORDIUM-like 3 (AHRD V3.3 *** A0A1U8DVK9_CAPAN)
TCONS_00089015	j	Solyc10g075050.2	5.6637	1.44742	-1.96826	0.00375	0.0255905	Non-specific lipid-transfer protein (AHRD V3.3 *** K4D1U7_SOLLC)
TCONS_00089025	j	Solyc10g075110.2	187.027	88.9085	-1.07285	0.00625	0.0389007	Non-specific lipid-transfer protein (AHRD V3.3 *** M1AVB9_SOLTU)
TCONS_00089026	j	Solyc10g075110.2	144.563	71.4636	-1.01642	5e-05	0.000581762	Non-specific lipid-transfer protein (AHRD V3.3 *** M1AVB9_SOLTU)
TCONS_00089050	=	Solyc10g076410.1	1.61397	4.01812	1.31591	0.0035	0.0241638	Abscisic acid receptor PYL6 (AHRD V3.3 *** A0A2G3BE77_CAPCH)
TCONS_00089060	j	Solyc10g076560.1	1.5467	3.78751	1.29205	0.00445	0.0294677	Wall-associated receptor kinase 1 (AHRD V3.3 *-* A0A2G2Y6I2_CAPAN)
TCONS_00089172	=	Solyc10g078310.2	8.24239	2.26043	-1.86647	5e-05	0.000581762	Two-component response regulator ARR1 (AHRD V3.3 *** A0A2G3BIG6_CAPCH)
TCONS_00089277	j	Solyc10g078860.2	2.32088	7.76373	1.74208	5e-05	0.000581762	DNA-directed RNA polymerase subunit beta (AHRD V3.3 *** A0A2G3BHQ3_CAPCH)
TCONS_00089282	=	Solyc10g078930.2	183.483	78.8455	-1.21855	5e-05	0.000581762	Activator of 90 kDa heat shock protein ATPase-like protein 1 (AHRD V3.3 *** A0A1J3GDI7_NOCCA)
TCONS_00089498	j	Solyc10g079990.3	14.2844	6.60709	-1.11235	5e-05	0.000581762	Transcription initiation factor IIB (AHRD V3.3 *** A0A2G3BH71_CAPCH)
TCONS_00089610	=	Solyc10g080490.2	7.51696	2.20512	-1.76929	5e-05	0.000581762	Plastid-lipid associated protein PAP / fibrillin family protein (AHRD V3.3 *** A8MRU9_ARATH)
TCONS_00089648	j	Solyc10g080680.3	0.71398	2.05056	1.52206	0.00455	0.030012	Adenylyl-sulfate kinase (AHRD V3.3 *** A0A2U1MP59_ARTAN),Pfam:PF01583
TCONS_00089672	=	Solyc10g080720.2	11.0325	4.97195	-1.14987	0.0003	0.00295172	polypyrimidine tract-binding protein homolog 3 (AHRD V3.3 *** A0A2I4DWZ5_9ROSI)
TCONS_00089784	j	Solyc10g081430.2	2.46129	0.832272	-1.56429	0.0015	0.0118736	Exostosin-like (AHRD V3.3 *** A0A200QEG6_9MAGN)
TCONS_00089937	=	Solyc10g082064.1	18.3904	4.92237	-1.90153	5e-05	0.000581762	furry (AHRD V3.3 *** AT5G08060.1)
TCONS_00089999	j	Solyc10g083290.4	3.05754	6.60963	1.1122	0.0041	0.0275314	invertase 6
TCONS_00090192	j	Solyc10g084370.3	4.82765	13.3825	1.47095	0.00035	0.00338201	Homeodomain-like superfamily protein (AHRD V3.3 *** A0A1I9LS15_ARATH)
TCONS_00090194	=	Solyc10g084370.3	10.9745	36.3584	1.72813	5e-05	0.000581762	Homeodomain-like superfamily protein (AHRD V3.3 *** A0A1I9LS15_ARATH)
TCONS_00090196	j	Solyc10g084400.2	48.9101	16.1081	-1.60234	5e-05	0.000581762	Glutathione S-transferase (AHRD V3.3 *** Q76KW1_PEA)
TCONS_00090244	j	Solyc10g084740.3	4.31465	1.89122	-1.18993	0.00275	0.0197672	rRNA-processing PIN domain protein (AHRD V3.3 *** A0A2K3MY48_TRIPR)
TCONS_00090284	=	Solyc10g084890.3	2.23242	4.51838	1.01719	5e-05	0.000581762	UDP-glycosyltransferase 76E1 (AHRD V3.3 *** U76E1_SOLLC)
TCONS_00090308	=	Solyc10g085080.3	0.76334	1.9395	1.34529	0.00595	0.0373712	8-amino-7-oxononanoate synthase (AHRD V3.3 *** AT3G09050.1)
TCONS_00090649	=	Solyc11g005190.3	3.77487	9.34221	1.30734	5e-05	0.000581762	WD40 repeat (AHRD V3.3 *** A0A200QUE5_9MAGN)
TCONS_00091347	=	Solyc11g010350.2	0.632348	4.27835	2.75826	0.00075	0.0065685	'putative glucan 1,3-beta-glucosidase (AHRD V3.3 *** Q5W708_ORYSJ)
TCONS_00091464	=	Solyc11g010930.2	1.99378	5.0872	1.35136	0.00835	0.0491814	HVA22-like protein (AHRD V3.3 *** A0A2G3B0A8_CAPCH)
TCONS_00091512	=	Solyc11g011380.2	129.032	272.986	1.0811	5e-05	0.000581762	glutamine synthetase
TCONS_00091514	=	Solyc11g011390.3	5.18344	1.99849	-1.375	0.0004	0.00380018	Tetratricopeptide repeat (TPR)-like superfamily protein (AHRD V3.3 *** F4K786_ARATH)
TCONS_00091558	j	Solyc11g011533.1	4.39677	2.01702	-1.12421	5e-05	0.000581762	F-box domain-containing protein/FBD domain-containing protein (AHRD V3.3 *** A0A1Q3BUG5_CEPFO)
TCONS_00091667	=	Solyc11g012130.2	48.265	153.262	1.66695	5e-05	0.000581762	Early nodulin-like protein 2-like (AHRD V3.3 *** A0A2K3MQQ9_TRIPR)
TCONS_00091676	=	Solyc11g012220.1	3.85519	7.81043	1.0186	5e-05	0.000581762	MBOAT (Membrane bound O-acyl transferase) family protein (AHRD V3.3 *** A0A2U1LYZ9_ARTAN)
TCONS_00091699	=	Solyc11g012385.1	2.13256	5.10955	1.26061	0.00145	0.0115372	Cysteine proteinase inhibitor (AHRD V3.3 *** A0A2G2Y4E8_CAPAN)
TCONS_00091728	j	Solyc11g012540.2	3.80856	1.66326	-1.19523	0.00045	0.00421223	F-box/kelch-repeat protein (AHRD V3.3 *-* A0A2G3B5C9_CAPCH)
TCONS_00091734	j	Solyc11g012550.3	7.92729	3.64522	-1.12082	0.00125	0.0101829	F-box/kelch-repeat protein (AHRD V3.3 *-* A0A2G3B5C9_CAPCH)
TCONS_00091857	=	Solyc11g013110.2	106.33	246.313	1.21195	5e-05	0.000581762	2-oxoglutarate (2OG) and Fe(II)-dependent oxygenase superfamily protein (AHRD V3.3 *** AT1G49390.1)
TCONS_00092095	j	Solyc11g018740.3	8.65671	4.2601	-1.02293	5e-05	0.000581762	ALBINO3-like protein 2, chloroplastic (AHRD V3.3 *** A0A1U8G0A5_CAPAN)
TCONS_00092097	j	Solyc11g018740.3	1.43544	4.36321	1.60389	0.00615	0.0383966	ALBINO3-like protein 2, chloroplastic (AHRD V3.3 *** A0A1U8G0A5_CAPAN)
TCONS_00092218	j	Solyc11g020590.2	5.53348	2.48186	-1.15676	0.00335	0.0233009	Peptide chain release factor 2 (AHRD V3.3 *** A0A2G3CLZ3_CAPCH)
TCONS_00092492	j	Solyc11g032120.2	1.14747	2.48274	1.11348	0.00765	0.0458266	histone H3-like centromeric protein HTR12 (AHRD V3.3 *-* XP_004250682.1)
TCONS_00092894	j	Solyc11g040040.2	4.1377	9.44444	1.19064	0.00035	0.00338201	Phototropic-responsive NPH3 family protein (AHRD V3.3 *** A0A2U1NLD8_ARTAN)
TCONS_00092897	=	Solyc11g040040.2	1.94628	5.03477	1.37121	0.00065	0.00580414	Phototropic-responsive NPH3 family protein (AHRD V3.3 *** A0A2U1NLD8_ARTAN)
TCONS_00093435	=	Solyc11g066580.3	0.859693	6.77789	2.97894	5e-05	0.000581762	Flavonoid 3`,5`-hydroxylase (AHRD V3.3 *** D3W9H7_SOLLC)
TCONS_00093439	=	Solyc11g066590.2	0.864299	2.62279	1.6015	0.0051	0.0329482	Serine carboxypeptidase S28 family protein (AHRD V3.3 *** A0A2U1Q514_ARTAN)
TCONS_00093481	=	Solyc11g066830.2	78.7601	11.3339	-2.79683	5e-05	0.000581762	Zinc finger transcription factor 68
TCONS_00093751	j	Solyc11g069340.2	1.45531	4.82876	1.73032	0.0023	0.0170325	Zinc finger transcription factor 69
TCONS_00093870	j	Solyc11g070100.2	11.0131	3.72286	-1.56474	5e-05	0.000581762	protein EARLY FLOWERING 3 (AHRD V3.3 *** A0A2I4FS73_9ROSI)
TCONS_00093926	=	Solyc11g071370.1	3.69355	1.00599	-1.8764	0.00065	0.00580414	Pentatricopeptide repeat (AHRD V3.3 *** A0A200QJM0_9MAGN)
TCONS_00094120	j	Solyc11g072340.2	40.0413	16.4754	-1.28118	5e-05	0.000581762	Serine/arginine-rich-splicing factor RS40 (AHRD V3.3 *** A0A0N0RI43_NICAT)
TCONS_00094227	j	Solyc11g072940.2	11.7878	1.58056	-2.89878	5e-05	0.000581762	NOT2/NOT3/NOT5-like protein (AHRD V3.3 *** A0A2U1KP40_ARTAN)
TCONS_00094406	j	Solyc11g005450.3	4.22969	13.699	1.69545	0.00445	0.0294677	Transcription elongation factor (TFIIS) family protein (AHRD V3.3 *** A0A2U1PD57_ARTAN)
TCONS_00094469	j	Solyc11g005870.2	2.94609	1.21876	-1.27338	0.00045	0.00421223	O-fucosyltransferase (AHRD V3.3 *** A0A2P5E9J2_TREOI)
TCONS_00094476	=	Solyc11g005870.2	4.38889	1.75868	-1.31936	5e-05	0.000581762	O-fucosyltransferase (AHRD V3.3 *** A0A2P5E9J2_TREOI)
TCONS_00094545	j	Solyc11g006230.3	21.433	8.11604	-1.40098	5e-05	0.000581762	GRF1-interacting factor 1 (AHRD V3.3 *-* A0A2G2Y6I7_CAPAN)
TCONS_00094559	j	Solyc11g006300.2	5.04088	14.3473	1.50903	5e-05	0.000581762	3-oxo-5-alpha-steroid 4-dehydrogenase (AHRD V3.3 *** A0A200PYH0_9MAGN)
TCONS_00094615	j	Solyc11g006550.3	13.2512	4.89508	-1.43672	0.00025	0.00251098	urate oxidase
TCONS_00094702	j	Solyc11g007110.2	0.907689	6.35473	2.80756	0.00075	0.0065685	R3H domain-containing protein (AHRD V3.3 *** A0A2K3NQ24_TRIPR)
TCONS_00094745	x	Solyc11g007550.1	2.93973	1.11737	-1.39557	5e-05	0.000581762	S-adenosyl-L-methionine-dependent methyltransferases superfamily protein (AHRD V3.3 *** F4JWB9_ARATH)
TCONS_00095229	j	Solyc11g010850.2	14.4904	37.7697	1.38213	5e-05	0.000581762	1-deoxy-d-xylulose-5-phosphate synthase 1 (AHRD V3.3 *** A0A2U1PQH9_ARTAN)
TCONS_00095484	=	Solyc11g012240.1	2.02944	5.26472	1.37528	5e-05	0.000581762	MBOAT (Membrane bound O-acyl transferase) family protein (AHRD V3.3 *** A0A2U1LYZ9_ARTAN)
TCONS_00095659	j	Solyc11g013190.2	1.90885	4.21805	1.14387	0.0018	0.0138492	Oxysterol-binding protein (AHRD V3.3 *** A0A200QNE7_9MAGN)
TCONS_00095732	j	Solyc11g013810.3	3.72268	8.5503	1.19963	0.00025	0.00251098	Nitrate reductase (AHRD V3.3 *** Q8LT13_SOLTU)
TCONS_00095999	o	Solyc11g020670.1	1.37928	4.2307	1.61698	0.00115	0.00948087	TCP transcription factor 12
TCONS_00096160	j	Solyc11g030380.2	6.19171	2.27729	-1.44302	0.0026	0.0188836	Elongation factor (AHRD V3.3 *** B3H607_ARATH)
TCONS_00096350	j	Solyc11g045370.1	6.99928	2.86614	-1.2881	5e-05	0.000581762	D-lactate dehydrogenase [cytochrome], mitochondrial (AHRD V3.3 *** A0A2G2VN45_CAPBA)
TCONS_00096435	j	Solyc11g045100.2	0.601221	2.70595	2.17017	0.0005	0.00461646	tropomyosin (AHRD V3.3 *** AT1G33500.3)
TCONS_00096632	j	Solyc11g042620.3	2.88498	1.07493	-1.42431	0.0025	0.0182755	Nuclear transport factor 2 (NTF2)-like protein (AHRD V3.3 *-* Q67TV5_ORYSJ)
TCONS_00096767	j	Solyc11g039950.3	4.71542	13.2207	1.48734	0.0027	0.0194796	Splicing factor 3B subunit 4 (AHRD V3.3 *-* A0A1J3HL99_NOCCA)
TCONS_00096777	o	Solyc11g039910.2	16.8658	7.84545	-1.10417	5e-05	0.000581762	Mitochondrial import inner membrane translocase subunit TIM17-2 (AHRD V3.3 *** A0A2G2X9K8_CAPBA)
TCONS_00096860	j	Solyc11g062070.3	10.9617	2.97843	-1.87985	0.0015	0.0118736	Outer envelope protein 80, chloroplastic (AHRD V3.3 *** A0A2G2V0H4_CAPBA)
TCONS_00096893	j	Solyc11g062360.2	1.2377	4.1389	1.74158	0.00045	0.00421223	transferring glycosyl group transferase (AHRD V3.3 *** AT5G12260.1)
TCONS_00097155	=	Solyc11g066100.2	59.902	15.1663	-1.98173	5e-05	0.000581762	Heat shock protein 70 (AHRD V3.3 *** S8C6K2_9LAMI)
TCONS_00097257	=	Solyc11g066890.1	19.4308	39.0062	1.00536	5e-05	0.000581762	Arogenate dehydratase (AHRD V3.3 *** A0A2G3BBC7_CAPCH)
TCONS_00097456	j	Solyc11g068980.2	9.90472	23.5775	1.25123	5e-05	0.000581762	Mitochondrial import inner membrane translocase subunit TIM22 (AHRD V3.3 *** A0A2K3PIN2_TRIPR),Pfam:PF02466
TCONS_00097457	=	Solyc11g068980.2	15.65	5.1812	-1.5948	5e-05	0.000581762	Mitochondrial import inner membrane translocase subunit TIM22 (AHRD V3.3 *** A0A2K3PIN2_TRIPR),Pfam:PF02466
TCONS_00097517	j	Solyc11g069260.2	5.88838	2.2499	-1.38801	5e-05	0.000581762	ABC transporter ATP-binding protein (AHRD V3.3 *** A0A1E7VIK9_9BURK)
TCONS_00097648	j	Solyc11g069790.2	145.052	60.6231	-1.25863	0.00145	0.0115372	60 kDa chaperonin (AHRD V3.3 *** B2IXD2_NOSP7)
TCONS_00097650	=	Solyc11g069790.2	342.36	139.882	-1.29131	5e-05	0.000581762	60 kDa chaperonin (AHRD V3.3 *** B2IXD2_NOSP7)
TCONS_00097708	j	Solyc11g070060.2	5.19641	2.10049	-1.30679	0.0014	0.0112077	hypothetical protein (AHRD V3.3 *** AT4G32930.1)
TCONS_00097809	j	Solyc11g071460.2	4.40495	1.38375	-1.67054	0.0004	0.00380018	NAD(P)-binding Rossmann-fold superfamily protein (AHRD V3.3 *** A0A2U1PI79_ARTAN)
TCONS_00097862	j	Solyc11g071830.2	24.2756	5.4421	-2.15727	0.0002	0.00205981	DnaJ protein like (AHRD V3.3 *** A0A2I0X6P9_9ASPA)
TCONS_00097865	=	Solyc11g071830.2	23.0627	10.022	-1.20239	5e-05	0.000581762	DnaJ protein like (AHRD V3.3 *** A0A2I0X6P9_9ASPA)
TCONS_00098004	j	Solyc11g072430.3	4.60685	1.83874	-1.32506	5e-05	0.000581762	RNAligase (AHRD V3.3 *** AT1G07910.2)
TCONS_00098100	=	Solyc11g072910.1	0.486765	1.12658	1.21065	0.0005	0.00461646	Receptor-like protein kinase THESEUS 1 (AHRD V3.3 *** A0A2G2VN90_CAPBA)
TCONS_00098236	j	Solyc12g005390.2	6.68043	1.67747	-1.99366	0.00205	0.0154613	Vesicle-associated protein 4-1 (AHRD V3.3 *** A0A2G2Z5C6_CAPAN)
TCONS_00098239	o	Solyc12g005430.1	2.45589	8.74922	1.83291	0.0008	0.00694348	HXXXD-type acyl-transferase family protein (AHRD V3.3 *** F4JBC7_ARATH)
TCONS_00098240	=	Solyc12g005430.1	32.9264	68.8764	1.06477	5e-05	0.000581762	HXXXD-type acyl-transferase family protein (AHRD V3.3 *** F4JBC7_ARATH)
TCONS_00098282	j	Solyc12g005795.1	1.43615	4.11269	1.51787	0.0041	0.0275314	Transcription factor TRY (AHRD V3.3 *** A0A1U8HG22_CAPAN)
TCONS_00098310	=	Solyc12g006020.1	0.495584	1.22936	1.3107	0.005	0.0324278	Receptor protein kinase, putative (AHRD V3.3 *** B9SKP2_RICCO)
TCONS_00098339	j	Solyc12g006310.2	9.96326	4.72262	-1.07703	0.00035	0.00338201	Endoplasmic reticulum-Golgi intermediate compartment protein 3 (AHRD V3.3 *** A0A1J3HP52_NOCCA)
TCONS_00098355	=	Solyc12g006470.2	365.037	823.992	1.17459	5e-05	0.000581762	viroid RNA-binding protein
TCONS_00098458	=	Solyc12g007070.2	6.15485	2.54139	-1.2761	5e-05	0.000581762	Heat shock transcription factor (AHRD V3.3 *-* A0A1Y1I763_KLENI)
TCONS_00098540	j	Solyc12g008420.3	9.19022	19.2093	1.06364	0.00325	0.0227237	RNA-dependent RNA polymerase (AHRD V3.3 *** A0A328CYP7_9ASTE)
TCONS_00098614	j	Solyc12g008750.3	33.0414	13.9465	-1.24437	5e-05	0.000581762	U2 snRNP auxiliary factor large subunit (AHRD V3.3 *** A0A2I4F464_9ROSI)
TCONS_00098673	=	Solyc12g009000.1	1.58225	0.681528	-1.21514	0.0034	0.0235898	Harbinger transposase-derived nuclease (AHRD V3.3 *** A0A2U1Q453_ARTAN)
TCONS_00098801	=	Solyc12g009930.3	17.2639	35.9524	1.05833	5e-05	0.000581762	Glycosyltransferase (AHRD V3.3 *** A0A288W8G2_GARJA)
TCONS_00099192	j	Solyc12g014280.2	6.52832	2.78279	-1.23018	0.00105	0.00877203	RNA-binding CRS1 / YhbY (CRM) domain protein (AHRD V3.3 *** A0A2U1NZ44_ARTAN)
TCONS_00099394	j	Solyc12g017420.2	6.73846	1.69424	-1.99178	0.0007	0.00618881	ABC transporter-like (AHRD V3.3 *** A0A200R0Y3_9MAGN)
TCONS_00099420	j	Solyc12g017510.2	4.3494	1.89124	-1.20149	5e-05	0.000581762	RAP domain (AHRD V3.3 *** A0A200Q768_9MAGN)
TCONS_00099582	j	Solyc12g019977.1	2.86429	1.18738	-1.27039	0.0072	0.0436382	Unknown protein
TCONS_00099962	j	Solyc12g035430.1	5.2008	2.22316	-1.22612	5e-05	0.000581762	Alpha-N-acetylglucosaminidase (AHRD V3.3 *-* Q9ZR45_TOBAC)
TCONS_00099974	j	Solyc12g035500.3	3.72292	1.40625	-1.40458	0.007	0.0426601	Zn-dependent exopeptidases superfamily protein (AHRD V3.3 *** F4HRW2_ARATH)
TCONS_00100125	o	Solyc12g036920.1	0.668442	1.42856	1.09569	0.00065	0.00580414	Unknown protein
TCONS_00100192	=	Solyc12g038430.3	3.22858	6.75192	1.0644	0.00015	0.00159156	Transposase, Ptta/En/Spm, plant (AHRD V3.3 *-* A0A1R3I9M9_9ROSI)
TCONS_00100425	j	Solyc12g042950.2	67.5913	29.4431	-1.19891	5e-05	0.000581762	ADP,ATP carrier protein (AHRD V3.3 *** A0A2G2Y8J4_CAPAN)
TCONS_00100472	=	Solyc12g044330.2	423.494	96.5548	-2.13292	5e-05	0.000581762	tonoplast intrinsic protein 2.1
TCONS_00100579	=	Solyc12g045030.2	7.84487	18.5154	1.23891	5e-05	0.000581762	NAD(P)-binding Rossmann-fold superfamily protein (AHRD V3.3 *** Q94AL3_ARATH)
TCONS_00100580	=	Solyc12g045035.1	0.73373	2.83944	1.95229	0.00045	0.00421223	Fatty acid desaturase (AHRD V3.3 *** A0A200QRI1_9MAGN)
TCONS_00100998	=	Solyc12g087840.1	1.19972	3.61079	1.58962	0.00055	0.0050199	RING/U-box superfamily protein (AHRD V3.3 *-* A0A2U1LC40_ARTAN)
TCONS_00101018	=	Solyc12g088170.2	8.20166	16.4085	1.00046	5e-05	0.000581762	HXXXD-type acyl-transferase family protein (AHRD V3.3 *** F4JBC7_ARATH)
TCONS_00101134	=	Solyc12g088760.1	0.986227	2.21805	1.1693	5e-05	0.000581762	Subtilisin-like protease preproenzyme (AHRD V3.3 *** C7E4J6_TOBAC)
TCONS_00101145	j	Solyc12g088890.3	2.96	1.24794	-1.24605	0.0016	0.0125361	DnaJ protein like (AHRD V3.3 *** A0A2I0VSC0_9ASPA)
TCONS_00101202	j	Solyc12g089280.2	2.45962	4.9448	1.00748	0.00755	0.0453374	5'-3' exoribonuclease (AHRD V3.3 *** A0A2G2VHX4_CAPBA)
TCONS_00101278	=	Solyc12g095850.2	5.94767	2.94087	-1.01608	0.00135	0.0108653	Tryptophan--tRNA ligase (AHRD V3.3 *** A0A2G2VHY5_CAPBA)
TCONS_00101434	j	Solyc12g096760.2	13.4127	6.06208	-1.14572	0.0004	0.00380018	2-alkenal reductase (NADP(+)-dependent) (AHRD V3.3 *** A0A2G2WX40_CAPBA)
TCONS_00101437	=	Solyc12g096770.1	37.2338	90.1961	1.27645	5e-05	0.000581762	HXXXD-type acyl-transferase family protein (AHRD V3.3 *** F4JBC7_ARATH)
TCONS_00101479	=	Solyc12g096900.2	3.84866	9.34206	1.27939	5e-05	0.000581762	Disease resistance protein (TIR-NBS-LRR class) family (AHRD V3.3 *-* A0A2U1LJH5_ARTAN)
TCONS_00101535	=	Solyc12g098380.3	5.80527	1.99314	-1.54232	5e-05	0.000581762	Myosin-binding protein 2 (AHRD V3.3 *** A0A2G3B517_CAPCH)
TCONS_00101560	=	Solyc12g098590.3	7.13005	37.3209	2.388	5e-05	0.000581762	Glycosyltransferase (AHRD V3.3 *** A0A2I4GJH4_9ROSI)
TCONS_00101616	j	Solyc12g098810.2	25.2371	4.78728	-2.39827	5e-05	0.000581762	Chitinase-like protein (AHRD V3.3 *** Q6JX04_GOSHI)
TCONS_00101619	=	Solyc12g098810.2	33.8261	8.42813	-2.00485	5e-05	0.000581762	Chitinase-like protein (AHRD V3.3 *** Q6JX04_GOSHI)
TCONS_00101819	j	Solyc12g099970.2	1.06112	9.21832	3.11891	0.00045	0.00421223	SNF1 kinase complex anchoring protein
TCONS_00101868	=	Solyc12g100270.2	1.37126	2.82609	1.0433	0.00015	0.00159156	Fatty acid hydroxylase superfamily (AHRD V3.3 *** A0A2U1L8N4_ARTAN)
TCONS_00102085	o	Solyc12g006230.3	19.8506	9.86527	-1.00875	5e-05	0.000581762	RING/U-box superfamily protein (AHRD V3.3 *** AT2G04240.2)
TCONS_00102116	=	Solyc12g006320.3	148.798	64.9683	-1.19555	5e-05	0.000581762	RNA helicase DEAD35
TCONS_00102156	j	Solyc12g006460.2	34.6234	69.5224	1.00573	0.00215	0.0160951	Cytochrome P450 (AHRD V3.3 *** A0A200PPF3_9MAGN)
TCONS_00102408	j	Solyc12g008900.2	9.84773	27.1727	1.4643	5e-05	0.000581762	cytokinin oxidase6
TCONS_00102494	j	Solyc12g009480.2	7.34313	2.39671	-1.61534	5e-05	0.000581762	SPX domain-containing protein (AHRD V3.3 *** A0A1Q3BK26_CEPFO)
TCONS_00102495	=	Solyc12g009480.2	11.3324	4.91159	-1.2062	5e-05	0.000581762	SPX domain-containing protein (AHRD V3.3 *** A0A1Q3BK26_CEPFO)
TCONS_00102505	j	Solyc12g009570.3	9.51626	4.61329	-1.0446	0.0059	0.0371165	calcineurin B-like interacting protein kinase
TCONS_00102525	j	Solyc12g009610.2	4.00419	1.47063	-1.44508	5e-05	0.000581762	RabGAP/TBC domain-containing protein (AHRD V3.3 *** A0A2U1MDC7_ARTAN)
TCONS_00102537	=	Solyc12g009650.2	47.001	133.684	1.50807	5e-05	0.000581762	Sl proline-rich protein
TCONS_00102797	j	Solyc12g013500.2	18.1527	7.01332	-1.37202	0.0002	0.00205981	hypothetical protein (AHRD V3.3 *-* AT3G13677.3)
TCONS_00102939	=	Solyc12g014190.2	6.90146	3.28983	-1.06889	5e-05	0.000581762	tRNA dimethylallyltransferase 9 (AHRD V3.3 *** A0A2G2VFT1_CAPBA)
TCONS_00103001	j	Solyc12g014480.2	6.7438	2.32095	-1.53885	0.0004	0.00380018	golgin family A protein (AHRD V3.3 *-* AT4G22320.2)
TCONS_00103032	j	Solyc12g014590.3	1.35898	3.14361	1.2099	0.0006	0.00541564	Pirin-like protein (AHRD V3.3 *** A0A1U8G1E0_CAPAN)
TCONS_00103154	j	Solyc12g017410.2	12.5655	5.5796	-1.17123	0.0007	0.00618881	Zinc finger transcription factor 76
TCONS_00103338	j	Solyc12g020000.3	8.8354	23.6159	1.41839	0.0003	0.00295172	pre-mRNA-splicing factor (AHRD V3.3 *-* AT3G56720.2)
TCONS_00103847	=	Solyc12g040320.2	0.810263	3.18774	1.97607	0.00345	0.023879	Plant intracellular Ras-group-related LRR protein (AHRD V3.3 *** A0A2R6PRR8_ACTCH)
TCONS_00103996	=	Solyc12g042500.2	17.1834	34.4606	1.00393	5e-05	0.000581762	Gibberellin-regulated family protein (AHRD V3.3 *** A0A2U1P8W2_ARTAN)
TCONS_00104014	j	Solyc12g042690.3	10.2704	4.56452	-1.16995	0.0004	0.00380018	F-box family protein (AHRD V3.3 *-* S8CP16_9LAMI)
TCONS_00104074	j	Solyc12g042910.2	6.47649	16.4494	1.34475	0.00465	0.0305566	DNA photolyase (AHRD V3.3 *** A0A200PQM0_9MAGN)
TCONS_00104075	j	Solyc12g042910.2	8.90953	20.8987	1.22999	0.0048	0.031359	DNA photolyase (AHRD V3.3 *** A0A200PQM0_9MAGN)
TCONS_00104109	j	Solyc12g043060.1	4.33789	1.96173	-1.14487	0.00635	0.0394084	protein SYS1 homolog (AHRD V3.3 *-* A0A2I4DZD6_9ROSI)
TCONS_00104116	j	Solyc12g043100.2	2.64013	1.08078	-1.28854	0.0022	0.016409	Pentatricopeptide repeat-containing protein (AHRD V3.3 *** A0A2G2XLI8_CAPBA)
TCONS_00104287	j	Solyc12g049270.3	6.02076	2.71987	-1.14641	5e-05	0.000581762	Developmentally regulated GTP binding protein (AHRD V3.3 *** O22445_PEA)
TCONS_00104396	j	Solyc12g055830.2	2.73479	10.227	1.90288	0.00185	0.0141728	Soluble inorganic pyrophosphatase (AHRD V3.3 *** A0A2G2VH82_CAPBA)
TCONS_00104425	=	Solyc12g055950.2	3.74072	1.59625	-1.22863	0.00605	0.0378842	Pleckstrin homology (PH) domain-containing protein (AHRD V3.3 *** AT4G23895.4)
TCONS_00104464	=	Solyc12g056170.2	4.37106	10.6494	1.28472	5e-05	0.000581762	hypothetical protein (AHRD V3.3 *** AT1G64050.2)
TCONS_00104561	j	Solyc12g056650.2	30.1776	6.51519	-2.2116	5e-05	0.000581762	Protein GIGANTEA (AHRD V3.3 *** A0A2G3B3F7_CAPCH)
TCONS_00104567	j	Solyc12g056650.2	28.9634	11.2179	-1.36843	5e-05	0.000581762	Protein GIGANTEA (AHRD V3.3 *** A0A2G3B3F7_CAPCH)
TCONS_00104604	=	Solyc12g056710.3	11.752	27.4956	1.22629	5e-05	0.000581762	Secoisolariciresinol dehydrogenase (AHRD V3.3 *** A0A1U8ETA2_CAPAN),Pfam:PF13561
TCONS_00104614	=	Solyc12g056780.2	169.387	67.2279	-1.33319	5e-05	0.000581762	HSP20-like chaperone (AHRD V3.3 *** A0A2U1QD54_ARTAN)
TCONS_00104750	=	Solyc12g088460.3	1.44247	5.48133	1.92599	5e-05	0.000581762	Cytochrome P450 (AHRD V3.3 *** A0A200Q0W8_9MAGN)
TCONS_00104781	o	Solyc12g088700.1	2.86976	1.32543	-1.11447	0.00015	0.00159156	Glycosyltransferase (AHRD V3.3 *** A0A2U1PZD4_ARTAN)
TCONS_00105003	j	Solyc12g094660.2	2.541	7.83464	1.62447	5e-05	0.000581762	Disease resistance protein (AHRD V3.3 *** A0A2U1Q8K0_ARTAN)
TCONS_00105081	j	Solyc12g096020.3	10.7416	22.5326	1.0688	5e-05	0.000581762	Protein phosphatase 2c (AHRD V3.3 *** F8WL78_CITUN)
TCONS_00105206	j	Solyc12g096550.2	5.77856	11.8541	1.0366	5e-05	0.000581762	Pheophorbide a oxygenase (AHRD V3.3 *** A0A2U1QIP5_ARTAN)
TCONS_00105207	j	Solyc12g096550.2	2.61562	6.50808	1.31508	0.00775	0.0463063	Pheophorbide a oxygenase (AHRD V3.3 *** A0A2U1QIP5_ARTAN)
TCONS_00105224	j	Solyc12g096690.2	1.42187	5.1238	1.84942	5e-05	0.000581762	Cytosolic Fe-S cluster assembly factor NBP35 (AHRD V3.3 *** K4DHE2_SOLLC)
