# Supplementary material for: Comparative Analysis of Environment-Responsive Alternative Splicing in the Inflorescences of Cultivated and Wild Tomato Species
Source: Int J Mol Sci. 2022 Sep 30;23(19):11585. doi: 10.3390/ijms231911585 (PMC9569760; doi:10.3390/ijms231911585)
Supplement: Supplementary file 1 [file ijms-23-11585-s001.zip › Table S12.xlsx]

## Sheet: Table S12.
Table S12. DEGs and DEIs found in all the three genotypes
DEIs	Corresponding genes		DEG list
TCONS_00000749	Solyc01g006290.4		Solyc01g005300.4
TCONS_00001106	Solyc01g008620.4		Solyc01g006290.4
TCONS_00002758	Solyc01g079470.4		Solyc01g008620.4
TCONS_00004069	Solyc01g095320.4		Solyc01g079470.4
TCONS_00006079	Solyc01g106620.2		Solyc01g095320.4
TCONS_00007237	Solyc01g006300.3		Solyc01g095960.4
TCONS_00010469	Solyc01g090965.1		Solyc01g104740.3
TCONS_00010532	Solyc01g091260.3		Solyc01g106620.2
TCONS_00011024	Solyc01g095570.3		Solyc01g108100.3
TCONS_00011812	Solyc01g100000.3		Solyc01g006300.3
TCONS_00013096	Solyc01g107460.2		Solyc01g066510.3
TCONS_00013286	Solyc01g108910.4		Solyc01g090965.1
TCONS_00017488	Solyc02g084420.3		Solyc01g100000.3
TCONS_00020419	Solyc02g063000.4		Solyc01g107460.2
TCONS_00020555	Solyc02g065050.1		Solyc01g108910.4
TCONS_00020751	Solyc02g067230.3		Solyc02g080120.3
TCONS_00021313	Solyc02g069490.4		Solyc02g082870.4
TCONS_00021515	Solyc02g070800.2		Solyc02g089170.4
TCONS_00027313	Solyc03g083770.1		Solyc02g036370.3
TCONS_00027315	Solyc03g083770.1		Solyc02g037550.3
TCONS_00027836	Solyc03g098010.3		Solyc02g063000.4
TCONS_00028178	Solyc03g111710.3		Solyc02g065050.1
TCONS_00029771	Solyc03g120990.3		Solyc02g067230.3
TCONS_00030525	Solyc03g007370.3		Solyc02g070800.2
TCONS_00032238	Solyc03g081240.3		Solyc02g086210.4
TCONS_00032580	Solyc03g093550.1		Solyc02g090390.4
TCONS_00033509	Solyc03g111950.3		Solyc03g083730.1,Solyc03g083770.1
TCONS_00034084	Solyc03g115230.3		Solyc03g098010.3
TCONS_00035883	Solyc04g008330.1		Solyc03g111710.3
TCONS_00035884	Solyc04g008330.1		Solyc03g120990.3
TCONS_00039352	Solyc04g080380.3		Solyc03g007370.3
TCONS_00042652	Solyc04g071990.3		Solyc03g025710.3
TCONS_00043471	Solyc04g078460.3		Solyc03g026000.4
TCONS_00045022	Solyc05g009310.3		Solyc03g081240.3,Solyc03g081270.2
TCONS_00046233	Solyc05g024010.3		Solyc03g093540.1,Solyc03g093550.1
TCONS_00047955	Solyc05g006220.3		Solyc03g111950.3
TCONS_00048961	Solyc05g012230.4		Solyc04g008330.1
TCONS_00052537	Solyc06g036290.3		Solyc04g150161.1
TCONS_00052722	Solyc06g049050.3		Solyc04g080380.3
TCONS_00054262	Solyc06g069020.4		Solyc04g071990.3
TCONS_00055329	Solyc06g076560.2		Solyc04g078460.3
TCONS_00055354	Solyc06g076670.3		Solyc05g009310.3
TCONS_00055617	Solyc06g150138.1		Solyc05g010240.4
TCONS_00056061	Solyc06g006000.3		Solyc05g024010.3
TCONS_00057459	Solyc06g051660.1		Solyc05g006220.3
TCONS_00058803	Solyc06g068970.3		Solyc05g010180.4
TCONS_00058927	Solyc06g069760.3		Solyc05g012230.4
TCONS_00059059	Solyc06g071820.3		Solyc05g051425.2
TCONS_00059739	Solyc06g076020.3		Solyc05g052950.4
TCONS_00059802	Solyc06g076520.1		Solyc06g005680.4
TCONS_00060401	Solyc07g005390.3		Solyc06g036290.3
TCONS_00061719	Solyc07g040960.1		Solyc06g076560.2
TCONS_00065917	Solyc07g041900.3		Solyc06g006000.3
TCONS_00071278	Solyc08g079870.3		Solyc06g035560.3,Solyc06g035570.1,Solyc06g150109.1
TCONS_00071284	Solyc08g079900.3		Solyc06g051660.1
TCONS_00071397	Solyc08g080640.2		Solyc06g068970.3
TCONS_00074236	Solyc08g068870.3		Solyc06g069760.3
TCONS_00075151	Solyc08g078900.1		Solyc06g071820.3
TCONS_00075372	Solyc08g080540.3		Solyc06g076020.3
TCONS_00076133	Solyc09g007910.4		Solyc06g076520.1,Solyc06g076540.1
TCONS_00079092	Solyc09g091510.3		Solyc07g040960.1
TCONS_00081358	Solyc09g055940.3		Solyc07g063770.3
TCONS_00082826	Solyc09g082790.4		Solyc07g041900.3
TCONS_00083151	Solyc09g090730.2		Solyc07g063120.4
TCONS_00083762	Solyc10g006330.3		Solyc08g007130.4
TCONS_00086779	Solyc10g005080.3		Solyc08g079870.3
TCONS_00087126	Solyc10g006700.1		Solyc08g079880.2,Solyc08g079890.2,Solyc08g079900.3,Solyc08g079920.2
TCONS_00088812	Solyc10g054820.2		Solyc08g080640.2,Solyc08g080650.3
TCONS_00088888	Solyc10g055800.2		Solyc08g068870.3
TCONS_00088915	Solyc10g074540.1		Solyc08g078900.1
TCONS_00089015	Solyc10g075050.2		Solyc08g080540.3
TCONS_00090196	Solyc10g084400.2		Solyc09g011160.4
TCONS_00090649	Solyc11g005190.3		Solyc09g011560.3
TCONS_00093435	Solyc11g066580.3		Solyc09g065660.4
TCONS_00097155	Solyc11g066100.2		Solyc09g091510.3
TCONS_00098458	Solyc12g007070.2		Solyc09g082790.4
TCONS_00098673	Solyc12g009000.1		Solyc09g090730.2
TCONS_00100580	Solyc12g045035.1		Solyc09g098510.3
TCONS_00104567	Solyc12g056650.2		Solyc10g006330.3
TCONS_00104750	Solyc12g088460.3		Solyc10g078920.3
			Solyc10g005080.3
			Solyc10g006700.1
			Solyc10g054820.2
			Solyc10g055800.2,Solyc10g055810.2
			Solyc10g075050.2
			Solyc10g084370.3
			Solyc10g084400.2
			Solyc11g005190.3
			Solyc11g006300.2
			Solyc11g066100.2
			Solyc12g007070.2
			Solyc12g009000.1
			Solyc12g045035.1
			Solyc12g087840.1
			Solyc12g087870.2
			Solyc12g006240.2
			Solyc12g088460.3
