# Supplementary material for: Comparative Analysis of Environment-Responsive Alternative Splicing in the Inflorescences of Cultivated and Wild Tomato Species
Source: Int J Mol Sci. 2022 Sep 30;23(19):11585. doi: 10.3390/ijms231911585 (PMC9569760; doi:10.3390/ijms231911585)
Supplement: Supplementary file 1 [file ijms-23-11585-s001.zip › Table S13.xlsx]

## Sheet: Table S13.
Table S13. primers used to verify AS events
Primers	sequence (5'-3')	DAGs
XP8251	GTACTACTTATGTGTTTTGTGCATC	Solyc01g105140
XP8252	CACCAAATATCACTAACAAGCAGTTC
XP8278	TTCTCGGATTTCTCGTGGTTTTG	Solyc02g061840
XP8279	AGTTTTACATTGTCACTGGGGCT
XP8255	CATCAATGGCAGGGTTATATTTGTG	Solyc02g068440
XP8256	CATATACAGTAGCAGAACCTGACC
XP8257	CATACTCAACTGATTCTTTGGCG	Solyc03g026240
XP8258	CATCCTTTGCATCTCTTTCATCATCC
XP8259	GATGAGGCCAATTTTCTGTGGTAAC	Solyc03g026240
XP8260	CTTAGACCACTCAACACGAAGCCTC
XP8280	CGCTCACCAACAAAAGATACTTCA	Solyc05g007200
XP8281	TATGCACACACGTTGATCCAAAAT
XP8232	GCTATTTGGAGGAAAAAACCCTTTTG	Solyc01g091260
XP8233	CCCAATAGTCTTGTCCTCTTCTTTC
XP8292	TGGTGACTCGATTTCGGATACA	Solyc01g099010
XP8293	CAGGTGGTGTGGAAATGGGAAG
XP8270	AATACTCACATCAGTTGGGATGGAA	Solyc01g099010
XP8271	TACACTGCCACACTTAGAATACACA
XP8274	CAGGAGGAACAGAAGTACAAGCC	Solyc11g066830
XP8275	GCCAACATACACACAGTACAGAC
XP8272	CCAACTGGGTTGACTGCTAATCT	Solyc02g085420
XP8273	CGTTCTACATCAACCAGCACTCT
XP8290	CATCATAGGGAACGCGAGAGAA	Solyc02g085420
XP8291	TTAATGTTTCCATCCCCGCACT
XP8242	GTTTGAGCCCCGACCACCTTTGGAG	Solyc06g069020
XP8243	GTTTGACTCTGCTTTCTGTTGTCTC
