# Supplementary material for: Comparative Analysis of Environment-Responsive Alternative Splicing in the Inflorescences of Cultivated and Wild Tomato Species
Source: Int J Mol Sci. 2022 Sep 30;23(19):11585. doi: 10.3390/ijms231911585 (PMC9569760; doi:10.3390/ijms231911585)
Supplement: Supplementary file 1 [file ijms-23-11585-s001.zip › Table S2.xlsx]

## Sheet: Table S2.
Table S2. DAGs identified in LA1589 inflorescences between OF and PG conditions
gene	locus	sqrt.JS.	p_value	q_value	Description
Solyc02g078230.2	SL4.0ch02:40963917-40973340	0.339195	0.00115	0.0185133	Callose synthase 12 (AHRD V3.3 *** A0A2G3D663_CAPCH)
Solyc02g078300.3	SL4.0ch02:41008353-41030895	0.375713	0.0017	0.0255126	Transcription initiation factor TFIID subunit 13 (AHRD V3.3 *** A0A2G3D630_CAPCH)
Solyc02g082230.4	SL4.0ch02:43913691-43919756	0.268151	5e-05	0.00114281	Serine/threonine-protein phosphatase (AHRD V3.3 *** A0A2G2XFJ1_CAPBA)
Solyc02g083780.3	SL4.0ch02:45048072-45053199	0.343296	5e-05	0.00114281	Pentatricopeptide repeat (AHRD V3.3 *** A0A200PRT5_9MAGN)
Solyc02g085420.4	SL4.0ch02:46339594-46345790	0.132061	0.00365	0.0468721	U1 small nuclear ribonucleoprotein 70 kDa (AHRD V3.3 *-* A0A2G3AAH2_CAPAN)
Solyc02g086220.3	SL4.0ch02:46961321-46967159	0.162361	5e-05	0.00114281	Alpha/beta-Hydrolases superfamily protein (AHRD V3.3 *** Q9FF34_ARATH)
Solyc02g090110.3	SL4.0ch02:49770929-49777869	0.707008	5e-05	0.00114281	WAK-like kinase
Solyc02g091120.4	SL4.0ch02:50562507-50582297	0.321692	5e-05	0.00114281	DNA ligase (AHRD V3.3 *** A0A2G3D842_CAPCH)
Solyc02g092470.3	SL4.0ch02:51547268-51553165	0.207815	5e-05	0.00114281	Formin-like protein (AHRD V3.3 *** A0A2G3D8M5_CAPCH)
Solyc02g093770.3	SL4.0ch02:52577338-52592835	0.210986	5e-05	0.00114281	GPI inositol-deacylase (AHRD V3.3 *** A0A1J3D6Y4_NOCCA)
Solyc03g005230.3	SL4.0ch03:144585-148947	0.158849	0.00025	0.00496937	2-methyl-6-phytyl-1,4-hydroquinone methyltransferase, chloroplastic (AHRD V3.3 *** A0A2G2WWA8_CAPBA)
Solyc03g007180.1	SL4.0ch03:1787318-1790998	0.384321	0.0003	0.00582892	hypothetical protein (AHRD V3.3 *** AT1G62870.1)
Solyc03g007680.3	SL4.0ch03:2234212-2239215	0.258342	5e-05	0.00114281	trafficking protein particle complex subunit 1-like (AHRD V3.3 *** A0A2I4HAB0_9ROSI)
Solyc03g025420.3	SL4.0ch03:2817118-2824583	0.217033	0.0001	0.0021719	SKP1-like protein 21 (AHRD V3.3 *** A0A2G2ZZ74_CAPAN)
Solyc03g033320.4	SL4.0ch03:4765163-4771100	0.435992	0.0008	0.0136763	2-oxoglutarate (2OG) and Fe(II)-dependent oxygenase superfamily protein (AHRD V3.3 *** F4JZ25_ARATH)
Solyc03g033990.1	SL4.0ch03:5549951-5554079	0.394554	5e-05	0.00114281	Cytochrome c-type biogenesis protein CcmE (AHRD V3.3 *** A0A1J3F0T2_NOCCA)
Solyc03g044140.3	SL4.0ch03:7484664-7496150	0.210187	0.00055	0.00992017	Protein kinase domain (AHRD V3.3 *** A0A200R2Z4_9MAGN)
Solyc03g044710.4	SL4.0ch03:9673651-9678753	0.662944	0.00025	0.00496937	Patatin (AHRD V3.3 *** A0A2G2XHJ4_CAPBA)
Solyc03g063340.3	SL4.0ch03:30385258-30410875	0.542114	0.00155	0.0236306	DNA polymerase delta small subunit (AHRD V3.3 *** A0A1U8GTH7_CAPAN)
Solyc03g081200.3,Solyc03g081210.1	SL4.0ch03:46674800-46685939	0.337532	0.0031	0.041272	Transducin/WD40 repeat-like superfamily protein (AHRD V3.3 --* AT5G24520.4)
Solyc03g083000.3	SL4.0ch03:47427104-47431008	0.190723	0.0023	0.0325727	Transmembrane protein (AHRD V3.3 *-* F4IJ67_ARATH)
Solyc03g097010.3	SL4.0ch03:53942219-53948020	0.15767	0.0003	0.00582892	NADH dehydrogenase [ubiquinone] iron-sulfur protein 6, mitochondrial (AHRD V3.3 *** A0A2G3CXC6_CAPCH)
Solyc03g097850.1,Solyc03g097855.1	SL4.0ch03:54743774-54747403	0.248559	0.00265	0.036457	Pentatricopeptide repeat-containing protein (AHRD V3.3 *** A0A2G3A0P2_CAPAN)
Solyc03g111700.3	SL4.0ch03:56762096-56771957	0.371801	0.00115	0.0185133	Metallo-hydrolase/oxidoreductase superfamily protein (AHRD V3.3 *** A0A2U1M7M5_ARTAN),Pfam:PF13483
Solyc03g112600.4	SL4.0ch03:57420060-57424434	0.358816	0.0004	0.00751936	JmjC domain (AHRD V3.3 *** A0A200RAY2_9MAGN),Pfam:PF13621
Solyc03g113750.3	SL4.0ch03:58237636-58241457	0.337182	0.00035	0.00668662	Pentatricopeptide repeat-containing protein (AHRD V3.3 *** A0A2U1QGJ0_ARTAN)
Solyc03g115665.1,Solyc03g115680.4	SL4.0ch03:59734264-59748718	0.523826	0.00275	0.037502	Unknown protein
Solyc03g117370.3	SL4.0ch03:60982135-60989301	0.412845	5e-05	0.00114281	TOPLESS (AHRD V3.3 *-* K4BLN8_SOLLC)
Solyc03g120040.3	SL4.0ch03:62989121-62995400	0.754402	5e-05	0.00114281	DUF642 domain-containing protein (AHRD V3.3 *** A0A1Q3BMB3_CEPFO)
Solyc03g120140.3	SL4.0ch03:63057920-63072331	0.147033	0.00125	0.0197974	DUF632 domain-containing protein/DUF630 domain-containing protein (AHRD V3.3 *-* A0A1Q3CDM4_CEPFO)
Solyc03g121290.4	SL4.0ch03:63881076-63884062	0.172789	0.0024	0.033694	F-box domain, Leucine-rich repeat domain, L domain-like protein (AHRD V3.3 *** A0A2U1PDJ8_ARTAN)
Solyc03g121730.3	SL4.0ch03:64242198-64247065	0.108615	0.00115	0.0185133	5'-nucleotidase SurE (AHRD V3.3 *** A0A1J3GXW9_NOCCA)
Solyc03g005320.3	SL4.0ch03:194783-197611	0.224282	0.00295	0.0396664	3-ketoacyl-CoA synthase (AHRD V3.3 *** A0A2G2WWC0_CAPBA)
Solyc03g006130.3	SL4.0ch03:799432-807140	0.408403	0.0033	0.0433448	Protein male discoverer 2 (AHRD V3.3 *** A0A1J6HZQ5_NICAT)
Solyc03g007000.4	SL4.0ch03:1580632-1588130	0.159928	0.0009	0.015098	Peptidase M48 (AHRD V3.3 *** A0A200PMQ6_9MAGN)
Solyc01g060240.4	SL4.0ch01:63110060-63112721	0.16798	0.0013	0.0204583	Unknown protein
Solyc03g044020.4	SL4.0ch03:7101925-7111084	0.221408	5e-05	0.00114281	Condensin-2 complex subunit G2 (AHRD V3.3 *** A0A200QAQ6_9MAGN)
Solyc03g059030.4	SL4.0ch03:23288955-23297481	0.180496	0.00115	0.0185133	CDK5RAP3-like protein (AHRD V3.3 *** A0A2G2Y5I9_CAPAN)
Solyc03g096920.3	SL4.0ch03:53860070-53875336	0.13019	0.00375	0.0478664	Exportin-1 (AHRD V3.3 *** D1MAF2_SOLLC)
Solyc03g111870.3	SL4.0ch03:56877333-56883287	0.188447	0.00265	0.036457	E3 ubiquitin-protein ligase RGLG2-like (AHRD V3.3 *** A0A2I4E6G4_9ROSI)
Solyc03g116920.3	SL4.0ch03:60638013-60648881	0.46057	0.001	0.0164801	Sister chromatid cohesion PDS5-like protein (AHRD V3.3 *-* A0A2K3PKD0_TRIPR)
Solyc03g118390.3	SL4.0ch03:61725899-61735390	0.140605	5e-05	0.00114281	Coiled-coil domain-containing protein SCD2 (AHRD V3.3 *** A0A2G3CZS6_CAPCH)
Solyc03g118620.3	SL4.0ch03:61913477-61921610	0.482439	0.0001	0.0021719	Outer arm dynein light chain 1 protein (AHRD V3.3 *-* A0A2U1P5K0_ARTAN)
Solyc03g119550.3	SL4.0ch03:62565736-62573242	0.554063	0.00125	0.0197974	lysM domain-containing GPI-anchored protein 1-like (AHRD V3.3 *** A0A2I4FE18_9ROSI)
Solyc03g120340.3	SL4.0ch03:63203214-63210077	0.177717	0.0004	0.00751936	centromere protein C1
Solyc04g007520.3	SL4.0ch04:1243231-1253591	0.173115	0.00045	0.00833407	CDP-diacylglycerol--serine O-phosphatidyltransferase 1 (AHRD V3.3 *** A0A2G3CFI4_CAPCH)
Solyc04g008240.3	SL4.0ch04:1948520-1955553	0.372943	0.0026	0.0359196	2-oxoglutarate (2OG) and Fe(II)-dependent oxygenase superfamily protein (AHRD V3.3 *-* A8MRW3_ARATH)
Solyc01g079510.3	SL4.0ch01:71135952-71159126	0.311844	5e-05	0.00114281	WD40 domain-containing protein (AHRD V3.3 *** A0A178W3E8_ARATH)
Solyc04g048900.3	SL4.0ch04:37812416-37816145	0.124623	0.0005	0.00913586	Calreticulin (AHRD V3.3 *** A0A2G3ASL1_CAPCH)
Solyc04g063240.3	SL4.0ch04:54725116-54729664	0.162127	5e-05	0.00114281	Protein STAY-GREEN, chloroplastic (AHRD V3.3 *** A0A2G2WYV6_CAPBA)
Solyc04g064500.4	SL4.0ch04:54994379-55014561	0.130624	0.0032	0.0422972	Protein phosphatase 2C (AHRD V3.3 *** Q8S8Z0_MESCR)
Solyc04g071750.4	SL4.0ch04:56518030-56521929	0.106861	0.0001	0.0021719	Tubby-like F-box protein (AHRD V3.3 *** A0A2G3D7T8_CAPCH)
Solyc04g150166.1	SL4.0ch04:57112561-57120808	0.48524	0.0029	0.0391383	Unknown protein
Solyc04g072540.3	SL4.0ch04:57468344-57473139	0.828831	0.00175	0.0261181	Mitochondrial transcription termination factor family protein (AHRD V3.3 *** B4FH48_MAIZE)
Solyc04g074167.1	SL4.0ch04:58110019-58116969	0.58173	5e-05	0.00114281	classical arabinogalactan protein 26-like (AHRD V3.3 -** XP_011090863.1)
Solyc04g074720.3	SL4.0ch04:58603638-58618103	0.2673	0.00285	0.0386039	FAM91 carboxy-terminus protein (AHRD V3.3 *** AT1G35220.3)
Solyc04g076120.3	SL4.0ch04:59068058-59072162	0.444313	0.00025	0.00496937	Serine carboxypeptidase-like 17 (AHRD V3.3 *-* A0A2G2W4M1_CAPBA)
Solyc04g076290.3	SL4.0ch04:59204900-59209207	0.326863	5e-05	0.00114281	O-fucosyltransferase (AHRD V3.3 *** A0A2P5EGU4_TREOI)
Solyc04g076740.3	SL4.0ch04:59628038-59631484	0.263595	5e-05	0.00114281	Protein TIC 20-I, chloroplastic (AHRD V3.3 *** A0A2G2X086_CAPBA)
Solyc01g081490.3	SL4.0ch01:73273188-73278911	0.211702	5e-05	0.00114281	RNA polymerase sigma factor (AHRD V3.3 *** A0A1U8EM77_CAPAN)
Solyc04g081580.4	SL4.0ch04:63496475-63503046	0.580987	5e-05	0.00114281	RNA helicase DEAD15
Solyc04g081710.2	SL4.0ch04:63517583-63624615	0.832555	0.00235	0.0331347	Unknown protein
Solyc04g007690.3	SL4.0ch04:1405689-1409102	0.522807	0.00095	0.0158031	SlPIN3
Solyc01g087095.2	SL4.0ch01:74276229-74288604	0.767701	5e-05	0.00114281	Telomerase reverse transcriptase (AHRD V3.3 *** A0A2G2XQD1_CAPBA)
Solyc04g015130.3	SL4.0ch04:5323836-5328931	0.162743	0.0038	0.0483669	Protein kinase G11A (AHRD V3.3 *** A0A2G2XYG0_CAPAN)
Solyc04g017650.4	SL4.0ch04:7727563-7769362	0.266229	0.0013	0.0204583	BRCT domain-containing protein (AHRD V3.3 *** A0A1Q3BX64_CEPFO)
Solyc04g024500.3	SL4.0ch04:29770238-29790178	0.211939	0.0011	0.017854	CCR4-NOT transcription complex subunit (AHRD V3.3 *** AT5G18420.2)
Solyc04g150132.1	SL4.0ch04:45497869-45505166	0.47238	0.0006	0.0106965	Unknown protein
Solyc04g051780.3,Solyc04g051783.1	SL4.0ch04:50300174-50311310	0.316502	5e-05	0.00114281	Programmed cell death protein 2-like (AHRD V3.3 *** A0A1J3FQK3_NOCCA)
Solyc04g056610.3	SL4.0ch04:53899924-53907621	0.107411	0.00035	0.00668662	isopentenyl-diphosphate delta-isomerase (AHRD V3.3 *** AT5G55610.1)
Solyc01g090040.3	SL4.0ch01:75966153-75975312	0.395181	0.0028	0.0380704	serine/threonine-protein kinase ATG1c isoform X2 (AHRD V3.3 --* XP_010325831.1)
Solyc04g076250.3	SL4.0ch04:59180189-59186099	0.180008	5e-05	0.00114281	ADP-ribosylation factor-like protein 6-interacting protein 4 isoform X2 (AHRD V3.3 *** XP_010320203.1)
Solyc04g076570.4	SL4.0ch04:59467958-59475914	0.333008	5e-05	0.00114281	CRT (Chloroquine-resistance transporter)-like transporter (AHRD V3.3 *** A0A1Y1I3N1_KLENI)
Solyc04g077350.1	SL4.0ch04:60270362-60280611	0.170211	0.00035	0.00668662	Unknown protein
Solyc05g008060.4	SL4.0ch05:2531259-2534971	0.211718	0.0007	0.0122067	SlPIN4
Solyc05g009880.3	SL4.0ch05:4147995-4152447	0.0823698	0.0027	0.0369771	bHLH transcription factor 038
Solyc05g012790.4	SL4.0ch05:6039526-6046113	0.252351	5e-05	0.00114281	S-acyltransferase (AHRD V3.3 *** A0A2G2VL69_CAPBA)
Solyc05g026560.3	SL4.0ch05:42163128-42176472	0.203456	0.0023	0.0325727	ARM repeat superfamily protein (AHRD V3.3 *** A0A2U1L8P6_ARTAN)
Solyc05g053240.4	SL4.0ch05:62768412-62778860	0.186658	5e-05	0.00114281	Squamosa promoter binding protein12b
Solyc01g095300.3	SL4.0ch01:78877961-78889293	0.373556	5e-05	0.00114281	Glycosyl transferase, family 1 (AHRD V3.3 *** A0A2U1P6H1_ARTAN)
Solyc05g007260.3	SL4.0ch05:1973765-1977490	0.13195	0.0002	0.00407062	Ribulose-phosphate 3-epimerase (AHRD V3.3 *** A0A328DMM8_9ASTE)
Solyc05g009660.4	SL4.0ch05:3901698-3908247	0.416846	5e-05	0.00114281	Transcription factor PERIANTHIA (AHRD V3.3 *** A0A2G2YC86_CAPAN)
Solyc05g010530.3,Solyc05g010540.2	SL4.0ch05:4795888-4800554	0.14029	0.00065	0.0114672	Protein kinase family protein (AHRD V3.3 *-* A0A2U1MH78_ARTAN)
Solyc05g012300.1	SL4.0ch05:5657540-5677820	0.76742	0.0011	0.017854	WD40 repeat (AHRD V3.3 *** A0A200RAX0_9MAGN)
Solyc05g013170.2	SL4.0ch05:6332703-6335252	0.490815	5e-05	0.00114281	GCK domain-containing protein (AHRD V3.3 *-* A0A1Q3BWH3_CEPFO)
Solyc05g026490.3	SL4.0ch05:41636181-41645811	0.31778	5e-05	0.00114281	Phosphomannomutase/phosphoglucomutase (AHRD V3.3 *** A0A1J3D7Z0_NOCCA)
Solyc01g097070.4	SL4.0ch01:80289530-80295772	0.118545	0.0001	0.0021719	DNA topoisomerase (AHRD V3.3 *** A0A2G2W734_CAPBA)
Solyc05g052300.4	SL4.0ch05:61967825-61970054	0.319809	0.0002	0.00407062	Amino acid transporter (AHRD V3.3 *** S8C1J4_9LAMI)
Solyc05g053770.4	SL4.0ch05:63182157-63190863	0.27652	5e-05	0.00114281	myb-like protein X (AHRD V3.3 *-* A0A2I4GJJ9_9ROSI)
Solyc06g005490.3	SL4.0ch06:519052-525520	0.298803	0.0026	0.0359196	Triosephosphate isomerase (AHRD V3.3 *** A0A200R1E9_9MAGN)
Solyc06g006080.3	SL4.0ch06:1121154-1127100	0.117627	5e-05	0.00114281	Phosphomethylpyrimidine synthase (AHRD V3.3 *** A0A2G3C580_CAPCH)
Solyc06g007780.3	SL4.0ch06:1744425-1749920	0.272623	5e-05	0.00114281	Nuclear transport factor 2 (NTF2) family protein with RNA binding (RRM-RBD-RNP motifs) domain-containing protein (AHRD V3.3 *** F4J8X6_ARATH)
Solyc06g008200.3	SL4.0ch06:2088369-2097355	0.340738	0.0005	0.00913586	Transcription repressor KAN1 (AHRD V3.3 *** A0A2G2X4M7_CAPBA)
Solyc06g036350.3	SL4.0ch06:23757781-23763200	0.110822	0.00235	0.0331347	NADH-ubiquinone oxidoreductase-related protein (AHRD V3.3 *** A0A2U1N0L6_ARTAN)
Solyc06g049050.3	SL4.0ch06:30020165-30021932	0.134072	0.0018	0.0267245	expansin 2
Solyc06g062900.4	SL4.0ch06:37344864-37354905	0.488489	0.0023	0.0325727	Transcription initiation factor TFIID subunit 12 (AHRD V3.3 *** A0A1U8HBM7_CAPAN)
Solyc06g063300.4	SL4.0ch06:37652754-37658313	0.162192	0.0012	0.019172	F-box/kelch-repeat protein (AHRD V3.3 *-* A0A2G2WKX9_CAPBA)
Solyc06g068950.4	SL4.0ch06:40409775-40413907	0.160077	0.00395	0.0498691	Phosphoethanolamine N-methyltransferase (AHRD V3.3 *** A0A2G2WLK0_CAPBA)
Solyc06g069020.4	SL4.0ch06:40456586-40468625	0.130669	5e-05	0.00114281	Elongation factor (AHRD V3.3 *** A0A200PY18_9MAGN)
Solyc06g072013.1	SL4.0ch06:42046612-42054758	0.752981	0.00215	0.0308216	Unknown protein
Solyc06g150135.1	SL4.0ch06:44064449-44069009	0.49073	0.00385	0.0488559	Unknown protein
Solyc06g076350.3	SL4.0ch06:45119313-45122006	0.486664	0.00185	0.027316	LePCL1
Solyc06g076670.3	SL4.0ch06:45292363-45295553	0.374164	5e-05	0.00114281	RNA-binding (RRM/RBD/RNP motifs) family protein (AHRD V3.3 *-* A0A1P8AVT0_ARATH)
Solyc06g082930.3	SL4.0ch06:46128494-46133196	0.0874726	0.00125	0.0197974	FRIGIDA-like protein (AHRD V3.3 *** A0A2G3CBV4_CAPCH)
Solyc06g084590.4	SL4.0ch06:47214666-47242271	0.300022	0.00255	0.0353798	Heparan-alpha-glucosaminide N-acetyltransferase-like protein (DUF1624) (AHRD V3.3 *** B3H4C1_ARATH)
Solyc01g100190.4	SL4.0ch01:82512364-82521472	0.233115	0.0008	0.0136763	Protein misato 1-like (AHRD V3.3 *** A0A2K3NYQ0_TRIPR)
Solyc01g100410.3,Solyc01g100420.3	SL4.0ch01:82707995-82718843	0.276964	0.0006	0.0106965	Iron-sulfur cluster insertion protein erpA (AHRD V3.3 *** G1XXB6_9PROT)
Solyc06g008530.3	SL4.0ch06:2424139-2441833	0.541753	5e-05	0.00114281	Unknown protein
Solyc06g008780.3	SL4.0ch06:2708390-2759848	0.614167	0.00185	0.027316	Protein TRANSPORT INHIBITOR RESPONSE 1 (AHRD V3.3 *** A0A2G3AS90_CAPCH)
Solyc06g010260.3	SL4.0ch06:5577523-5596832	0.494626	0.0006	0.0106965	SNF1-related protein kinase regulatory subunit beta-3 (AHRD V3.3 *** A0A1U8GVS2_CAPAN)
Solyc06g048470.4	SL4.0ch06:28806267-28813029	0.622805	0.0005	0.00913586	COP1-Interacting protein-related (AHRD V3.3 *** A0A2R4QNN9_9POAL)
Solyc06g051425.1	SL4.0ch06:32587073-32603540	0.236942	5e-05	0.00114281	Unknown protein
Solyc06g053980.3	SL4.0ch06:34644487-34647797	0.384432	5e-05	0.00114281	Chlorophyllase 2 (AHRD V3.3 *** A0A2U1KJW6_ARTAN)
Solyc06g060610.2	SL4.0ch06:36280598-36285917	0.256363	0.00015	0.00314609	Flavin-containing monooxygenase (AHRD V3.3 *** A0A2G3C7C4_CAPCH)
Solyc01g102660.4	SL4.0ch01:83664348-83686271	0.218766	5e-05	0.00114281	Glutathione S-transferase (AHRD V3.3 *** A0A2U1NYU9_ARTAN)
Solyc06g072050.4	SL4.0ch06:42069197-42075341	0.187941	0.00375	0.0478664	CBS domain containing protein (AHRD V3.3 *** B6U1W0_MAIZE)
Solyc06g074310.4	SL4.0ch06:43591539-43598637	0.240847	5e-05	0.00114281	Transmembrane 9 superfamily member (AHRD V3.3 *** A0A2G2VAU9_CAPBA)
Solyc06g082480.3	SL4.0ch06:45848458-45855986	0.240537	5e-05	0.00114281	PAP/OAS1 substrate-binding domain superfamily (AHRD V3.3 *-* F4J4G2_ARATH)
Solyc07g005970.3	SL4.0ch07:791415-800948	0.164818	5e-05	0.00114281	Autophagy-related protein 11 (AHRD V3.3 *** A0A200QHW8_9MAGN)
Solyc07g007210.3	SL4.0ch07:1920101-1926518	0.24015	0.0035	0.0453572	Elongation factor 2 (AHRD V3.3 *** A0A2I0WLE3_9ASPA)
Solyc07g018270.3	SL4.0ch07:10056484-10067945	0.26086	0.0001	0.0021719	VIN3-like protein 2 (AHRD V3.3 *** A0A2I4FHF7_9ROSI)
Solyc07g021700.3	SL4.0ch07:21383575-21387152	0.416169	5e-05	0.00114281	Pollen-specific protein SF21 (AHRD V3.3 *** A0A1U8HG74_CAPAN)
Solyc07g025110.1	SL4.0ch07:24702311-24704951	0.231664	0.00295	0.0396664	F-box protein CPR1 (AHRD V3.3 --* XP_006484612.1)
Solyc07g042500.4	SL4.0ch07:55604819-55618298	0.422783	0.0024	0.033694	alpha/beta-Hydrolases superfamily protein (AHRD V3.3 *** AT2G03140.9)
Solyc07g053180.3	SL4.0ch07:61567015-61573053	0.494214	5e-05	0.00114281	Outer arm dynein light chain 1 protein (AHRD V3.3 *** A0A2U1P980_ARTAN)
Solyc01g105850.3,Solyc01g105860.3	SL4.0ch01:86185512-86197073	0.435778	0.0001	0.0021719	(-)-camphene/tricyclene synthase, chloroplastic (AHRD V3.3 *** A0A2G3AWS7_CAPCH)
Solyc07g056070.2	SL4.0ch07:63876729-63880151	0.259809	0.0019	0.0279088	Mitochondrial 37S ribosomal protein S27 (AHRD V3.3 *** A0A1J3EW96_NOCCA)
Solyc01g106055.1	SL4.0ch01:86365329-86368932	0.168937	0.00345	0.0448497	Receptor-like protein kinase (AHRD V3.3 *-* A0A2K3NHR2_TRIPR)
Solyc01g106090.3	SL4.0ch01:86408196-86411215	0.116899	0.00175	0.0261181	PsbP domain-containing protein 1, chloroplastic (AHRD V3.3 *** A0A2G3BUZ8_CAPCH)
Solyc07g066020.2	SL4.0ch07:67402629-67407347	0.387966	5e-05	0.00114281	Amino acid permease (AHRD V3.3 *** S8CYC9_9LAMI)
Solyc07g017900.3	SL4.0ch07:8375947-8387448	0.193478	5e-05	0.00114281	Glucose-6-phosphate 1-epimerase (AHRD V3.3 *** A0A2I0WBC4_9ASPA)
Solyc07g018140.3	SL4.0ch07:9383384-9388497	0.268304	5e-05	0.00114281	Protein kinase superfamily protein (AHRD V3.3 *** A0A2U1MSN8_ARTAN)
Solyc07g025380.3	SL4.0ch07:27814499-27820661	0.26243	5e-05	0.00114281	DNA ligase-like protein (AHRD V3.3 *** AT1G75150.3)
Solyc07g041750.3	SL4.0ch07:53887014-53900081	0.336508	0.00395	0.0498691	O-fucosyltransferase family protein (AHRD V3.3 *** A0A2U1LL12_ARTAN)
Solyc07g042700.4,Solyc07g042740.3	SL4.0ch07:56061039-56260089	0.269265	0.0006	0.0106965	RNA-binding (RRM/RBD/RNP motifs) family protein (AHRD V3.3 *-* AT5G58130.1)
Solyc07g043560.4	SL4.0ch07:57312212-57320631	0.202904	0.00015	0.00314609	Heat shock protein 70 kDa (AHRD V3.3 *** A0A2K3NQB8_TRIPR)
Solyc07g052560.3	SL4.0ch07:60954406-60960451	0.402691	0.00215	0.0308216	traB domain-containing protein-like (AHRD V3.3 *** A0A2I4HRB9_9ROSI)
Solyc07g053850.3	SL4.0ch07:62177271-62189142	0.297038	0.0021	0.0302489	RING/U-box superfamily protein (AHRD V3.3 *** A0A2U1L742_ARTAN)
Solyc07g056240.3	SL4.0ch07:63995986-64000305	0.546531	5e-05	0.00114281	myosin-G heavy chain-like protein (AHRD V3.3 *** AT2G42975.1)
Solyc07g065000.3	SL4.0ch07:66770650-66776967	0.335469	5e-05	0.00114281	PHD finger protein (AHRD V3.3 *** A0A2G2X6I5_CAPBA)
Solyc08g005635.1,Solyc08g005640.4	SL4.0ch08:515191-521945	0.295917	5e-05	0.00114281	Terpene synthase (AHRD V3.3 *-* G5CV51_SOLLC)
Solyc08g041780.3	SL4.0ch08:25548861-25564798	0.378449	0.0007	0.0122067	Neurochondrin (AHRD V3.3 *** A0A200QBZ7_9MAGN)
Solyc08g061630.3	SL4.0ch08:47379144-47382265	0.103168	0.00305	0.0407437	YGGT family protein (AHRD V3.3 *** F8WLD3_CITUN)
Solyc01g109910.4	SL4.0ch01:89099422-89104836	0.26891	0.0001	0.0021719	RING/U-box superfamily protein (AHRD V3.3 *** Q8L7K7_ARATH)
Solyc08g063090.2	SL4.0ch08:50771365-50773641	0.169194	0.0016	0.0242605	Fatty acid desaturase (AHRD V3.3 *** A0A2U1LPJ3_ARTAN)
Solyc08g065230.1	SL4.0ch08:51218898-51238576	0.187481	5e-05	0.00114281	serine/threonine-protein kinase EDR1-like (AHRD V3.3 *-* A0A2I4GPH3_9ROSI)
Solyc08g066850.3	SL4.0ch08:53826485-53845500	0.388116	5e-05	0.00114281	Lactoylglutathione lyase (AHRD V3.3 *** A0A1U8DS55_CAPAN)
Solyc08g068380.3	SL4.0ch08:55581889-55589193	0.279987	5e-05	0.00114281	Unknown protein
Solyc08g074890.4	SL4.0ch08:57143557-57153410	0.831185	0.0018	0.0267245	Unknown protein
Solyc08g075080.3	SL4.0ch08:57346815-57353509	0.295328	0.0004	0.00751936	RING/U-box superfamily protein (AHRD V3.3 *** F4KD57_ARATH)
Solyc08g078220.2,Solyc08g078230.4	SL4.0ch08:60160499-60178687	0.219399	5e-05	0.00114281	PPPDE putative thiol peptidase family protein (AHRD V3.3 *** A0A2U1KMT1_ARTAN)
Solyc08g079890.2,Solyc08g079900.3	SL4.0ch08:61421845-61447878	0.450371	5e-05	0.00114281	Subtilisin-like protease (AHRD V3.3 *** Q9LWA3_SOLLC)
Solyc08g082230.3	SL4.0ch08:63190066-63195563	0.217762	0.0037	0.047394	transmembrane protein (AHRD V3.3 *-* AT1G64385.2)
Solyc08g082940.2	SL4.0ch08:63733469-63739023	0.24614	5e-05	0.00114281	Transcription factor (AHRD V3.3 *-* A0A2G3CBE0_CAPCH)
Solyc08g008360.2	SL4.0ch08:2787872-2791739	0.235854	0.0004	0.00751936	UvrABC system protein C (AHRD V3.3 *** A0A2P5ACF6_PARAD)
Solyc08g014600.4	SL4.0ch08:4729966-4736699	0.186768	0.00385	0.0488559	Thiocyanate methyltransferase 1 (AHRD V3.3 *** A0A1U8EJ17_CAPAN)
Solyc08g016160.3	SL4.0ch08:6907549-6911907	0.360399	5e-05	0.00114281	cation/H(+) antiporter 15-like (AHRD V3.3 *** A0A2I4GL35_9ROSI)
Solyc08g042030.3	SL4.0ch08:23842601-23863279	0.434913	0.00135	0.0210971	Kinesin-like protein (AHRD V3.3 *** A0A328E6H2_9ASTE)
Solyc08g029090.4	SL4.0ch08:37054429-37057322	0.166753	0.0034	0.0443551	B3 domain-containing protein (AHRD V3.3 *-* A0A1Q3DFU3_CEPFO)
Solyc08g065760.3	SL4.0ch08:52168441-52175033	0.249708	0.0001	0.0021719	Ribosomal L28 family (AHRD V3.3 *** A0A2U1PUF0_ARTAN)
Solyc08g066500.4	SL4.0ch08:53301571-53307926	0.0952345	0.0002	0.00407062	Homeobox leucine-zipper protein (AHRD V3.3 *** Q8H964_ZINVI)
Solyc08g066600.4	SL4.0ch08:53435588-53442591	0.114032	0.00185	0.027316	DUF810 domain-containing protein (AHRD V3.3 *** A0A1Q3BC95_CEPFO),Pfam:PF05664
Solyc08g066820.3	SL4.0ch08:53764654-53776941	0.112218	5e-05	0.00114281	Choline/Ethanolamine kinase (AHRD V3.3 *** A0A200PQG5_9MAGN),Pfam:PF01633
Solyc08g082490.3	SL4.0ch08:63402749-63423457	0.551789	5e-05	0.00114281	GDSL esterase/lipase-like (AHRD V3.3 *** A0A2Z7BHU2_9LAMI)
Solyc09g005760.3	SL4.0ch09:527182-535093	0.0962663	0.00015	0.00314609	U3 ribonucleoprotein (Utp) family protein (AHRD V3.3 *** F4JHI1_ARATH),Pfam:PF04615
Solyc09g009670.3	SL4.0ch09:3100773-3108475	0.832555	5e-05	0.00114281	Solute carrier family 35 protein (DUF914) (AHRD V3.3 *** A0A1I9LLD6_ARATH)
Solyc09g010820.3	SL4.0ch09:4147214-4155492	0.653202	0.00145	0.0223843	Myb-related protein 3R-1 (AHRD V3.3 *** A0A2G2VTL7_CAPBA)
Solyc09g011830.4	SL4.0ch09:5145448-5152114	0.180409	0.00145	0.0223843	Transcription termination/antitermination protein NusG (AHRD V3.3 *** A0A1J3CCF2_NOCCA)
Solyc09g016940.4	SL4.0ch09:11857863-11876042	0.155145	5e-05	0.00114281	binder of USO1 and GRH1 protein 1 isoform X9 (AHRD V3.3 *** A0A2I4EIZ1_9ROSI)
Solyc09g031700.4	SL4.0ch09:26487436-26520596	0.176655	0.0016	0.0242605	Phosphate transporter (AHRD V3.3 *** A0A2H4H6T2_MALDO)
Solyc09g059600.4	SL4.0ch09:50981212-50992053	0.206915	5e-05	0.00114281	GPI transamidase component PIG-S (AHRD V3.3 *** A0A1J3IF58_NOCCA)
Solyc09g064840.4	SL4.0ch09:58401949-58416882	0.449081	0.001	0.0164801	HUA2-like protein 2 (AHRD V3.3 *** A0A2G2VZ74_CAPBA)
Solyc09g065930.4	SL4.0ch09:60313602-60318019	0.249678	5e-05	0.00114281	transmembrane protein (AHRD V3.3 *** AT2G41945.2)
Solyc09g082140.4	SL4.0ch09:64067003-64074517	0.215513	5e-05	0.00114281	Protein OBERON 1 (AHRD V3.3 *** A0A2I0V764_9ASPA)
Solyc09g092690.3	SL4.0ch09:67759543-67764024	0.386653	5e-05	0.00114281	Peptidylprolyl isomerase (AHRD V3.3 *** A0A2G2W2H8_CAPBA)
Solyc01g009443.1	SL4.0ch01:3619524-3624751	0.451658	0.0031	0.041272	Mitochondrial inner membrane protease ATP23 (AHRD V3.3 *** A0A2G3DGC1_CAPCH)
Solyc09g010600.1,Solyc09g010605.1,Solyc09g010610.3	SL4.0ch09:3981345-3995337	0.332355	0.0009	0.015098	RING/U-box superfamily protein (AHRD V3.3 *-* A0A1I9LQQ9_ARATH)
Solyc09g010740.4	SL4.0ch09:4090010-4093286	0.202396	0.00095	0.0158031	Peptidylprolyl isomerase (AHRD V3.3 *-* A0A2G2YNK8_CAPAN)
Solyc01g009670.4	SL4.0ch01:3868894-3875258	0.256282	0.00085	0.0143961	Poly(A) polymerase I (AHRD V3.3 *** A0A1J3JYV1_NOCCA)
Solyc09g018960.4	SL4.0ch09:17830275-17844576	0.227857	0.00055	0.00992017	Chaperone DnaJ-domain superfamily protein (AHRD V3.3 *-* A0A1P8B6Z5_ARATH)
Solyc09g042700.4	SL4.0ch09:24112816-24126809	0.830522	0.00105	0.0171765	proactivator polypeptide-like 1 (AHRD V3.3 *** A0A2I4EIU6_9ROSI)
Solyc01g010570.4	SL4.0ch01:5618382-5623428	0.221491	5e-05	0.00114281	Mucin-related protein (AHRD V3.3 *** A0A2U1LU51_ARTAN)
Solyc09g065950.3	SL4.0ch09:60324684-60334232	0.17369	5e-05	0.00114281	F-actin-capping protein subunit alpha (AHRD V3.3 *** A0A2G2XXJ8_CAPAN)
Solyc09g072980.2	SL4.0ch09:61813505-61819794	0.104221	0.0001	0.0021719	BTB/POZ and MATH domain-containing protein 2-like (AHRD V3.3 *** A0A2G2ZWI9_CAPAN)
Solyc09g075070.3	SL4.0ch09:63103730-63108892	0.176046	0.0001	0.0021719	Beta-glucosidase 1 (AHRD V3.3 *** A0A1U8F8A5_CAPAN)
Solyc09g075740.1	SL4.0ch09:63568804-63569532	0.643462	5e-05	0.00114281	hypothetical protein (AHRD V3.3 *** AT3G05980.1)
Solyc10g005320.3	SL4.0ch10:111035-113472	0.774628	5e-05	0.00114281	Tryptophan synthase beta chain (AHRD V3.3 *** B2J8R2_NOSP7)
Solyc10g005630.3	SL4.0ch10:393157-397949	0.293742	5e-05	0.00114281	Protein kinase superfamily protein (AHRD V3.3 *** A0A2U1KM25_ARTAN)
Solyc10g006090.4	SL4.0ch10:699486-711911	0.462379	0.00365	0.0468721	Protein ENHANCED DOWNY MILDEW 2 (AHRD V3.3 *** A0A2G2YIJ3_CAPAN)
Solyc10g006410.3	SL4.0ch10:906381-915647	0.19342	5e-05	0.00114281	AP-5 complex subunit zeta-1 (AHRD V3.3 *** A0A2I4DV50_9ROSI)
Solyc10g017580.3	SL4.0ch10:5253616-5262432	0.236409	5e-05	0.00114281	Digalactosyldiacylglycerol synthase 2, chloroplastic (AHRD V3.3 *** A0A1U8EN08_CAPAN)
Solyc10g024320.2	SL4.0ch10:12893609-12938397	0.116548	0.0011	0.017854	Lon protease homolog (AHRD V3.3 *** A0A1J3CVW6_NOCCA)
Solyc10g076270.3	SL4.0ch10:58248543-58279525	0.242916	0.00375	0.0478664	Regulatory-associated protein of TOR 1 (AHRD V3.3 *-* A0A2G2VZ40_CAPBA)
Solyc10g080500.2	SL4.0ch10:60865743-60870158	0.114824	0.00015	0.00314609	Actin (AHRD V3.3 *** A0A2G2VVS8_CAPBA)
Solyc10g080900.3	SL4.0ch10:61181711-61183987	0.288749	0.00385	0.0488559	ripening related X72730
Solyc10g018850.2	SL4.0ch10:10490150-10497552	0.344393	0.0038	0.0483669	Endo-1,3(4)-beta-D-glucanase (AHRD V3.3 *** A0A2I0WB41_9ASPA)
Solyc10g046970.2	SL4.0ch10:37955106-37959034	0.171387	0.00315	0.0417646	Tubby-like F-box protein (AHRD V3.3 *** A0A2G2VCE1_CAPBA)
Solyc10g047320.2	SL4.0ch10:39560638-39564855	0.105832	0.00385	0.0488559	Disease resistance protein (AHRD V3.3 *** A0A2U1N8H9_ARTAN)
Solyc10g150129.1	SL4.0ch10:50361586-50368566	0.512321	0.0005	0.00913586	Unknown protein
Solyc10g078190.2	SL4.0ch10:59165326-59171698	0.332891	0.00085	0.0143961	cytosine-5 DNA methyltransferaseL1
Solyc10g079890.2	SL4.0ch10:60467206-60470289	0.103499	5e-05	0.00114281	Calcium-binding EF-hand family protein (AHRD V3.3 *** A0A2U1NS17_ARTAN)
Solyc10g083610.2	SL4.0ch10:62546817-62559895	0.202694	0.00165	0.0248906	ethylene-inducible CTR1-like protein kinase
Solyc11g005570.2	SL4.0ch11:440849-446113	0.132626	0.00085	0.0143961	axoneme-associated protein MST101(2) protein (AHRD V3.3 *** AT2G44820.1)
Solyc11g005730.3	SL4.0ch11:591622-596074	0.448398	0.00075	0.0129511	Histone-lysine N-methyltransferase ATXR5 (AHRD V3.3 *** A0A2G2VFH7_CAPBA)
Solyc11g008480.2	SL4.0ch11:2697653-2699543	0.280447	0.0029	0.0391383	Photosystem II PsbP (AHRD V3.3 *** A0A200Q1H1_9MAGN)
Solyc11g008900.2	SL4.0ch11:3097586-3109809	0.350513	0.00025	0.00496937	Zinc finger transcription factor 65
Solyc11g010600.2	SL4.0ch11:3693150-3699438	0.143253	0.0035	0.0453572	O-fucosyltransferase (AHRD V3.3 *** A0A2P5EGU4_TREOI)
Solyc01g058350.1	SL4.0ch01:59512696-59515078	0.441575	5e-05	0.00114281	Unknown protein
Solyc11g013820.2,Solyc11g013830.2	SL4.0ch11:7308107-7325917	0.476311	0.0036	0.0463531	1-phosphatidylinositol-3-phosphate 5-kinase-like protein (AHRD V3.3 *-* A0A2K3NR77_TRIPR)
Solyc11g018500.3	SL4.0ch11:8711334-8731382	0.559282	0.0018	0.0267245	Beta-galactosidase (AHRD V3.3 *** A0A2G2ZPF3_CAPAN)
Solyc11g020590.2	SL4.0ch11:11699630-11706252	0.409444	0.00115	0.0185133	Peptide chain release factor 2 (AHRD V3.3 *** A0A2G3CLZ3_CAPCH)
Solyc11g030550.3	SL4.0ch11:20984851-21014358	0.59732	5e-05	0.00114281	Cyclin (AHRD V3.3 *-* A0A200PQW1_9MAGN)
Solyc11g032120.2	SL4.0ch11:24182613-24196616	0.263152	5e-05	0.00114281	histone H3-like centromeric protein HTR12 (AHRD V3.3 *-* XP_004250682.1)
Solyc11g044280.1	SL4.0ch11:31858591-31905645	0.318916	0.0038	0.0483669	Major facilitator superfamily (AHRD V3.3 *** A0A200Q8Q5_9MAGN)
Solyc11g039880.2,Solyc11g039890.2	SL4.0ch11:40243685-40298747	0.400205	0.00055	0.00992017	Nucleoporin (DUF3414) (AHRD V3.3 *** F4JUG3_ARATH)
Solyc11g066010.2	SL4.0ch11:49690071-49693528	0.742881	0.0027	0.0369771	60S ribosomal protein L36 (AHRD V3.3 *** AT5G02440.1)
Solyc11g066830.2	SL4.0ch11:50671330-50676954	0.135829	5e-05	0.00114281	Zinc finger transcription factor 68
Solyc11g068610.2	SL4.0ch11:51317371-51325764	0.202143	0.00285	0.0386039	Arp2/3 complex 34 kDa subunit (AHRD V3.3 *** A0A1U8EJK3_CAPAN)
Solyc11g069470.3	SL4.0ch11:52130619-52137467	0.489132	5e-05	0.00114281	Homeobox leucine-zipper protein (AHRD V3.3 *** Q8H962_ZINVI)
Solyc11g005600.2	SL4.0ch11:464270-471453	0.137599	0.00095	0.0158031	Translation initiation factor eIF-2B subunit beta (AHRD V3.3 *** A0A1J3HDS0_NOCCA)
Solyc11g006190.3	SL4.0ch11:975399-983141	0.152056	5e-05	0.00114281	AT-hook motif nuclear-localized protein 1 (AHRD V3.3 *** A0A2G2Y739_CAPAN)
Solyc11g013200.2	SL4.0ch11:6181946-6192608	0.229921	0.0011	0.017854	Biotin--protein ligase 1, chloroplastic (AHRD V3.3 *** A0A2G3B0T4_CAPCH)
Solyc11g020780.2	SL4.0ch11:12071635-12076572	0.390828	0.0008	0.0136763	dCK/dGK-like deoxyribonucleoside kinase
Solyc11g045370.1	SL4.0ch11:29415476-29458696	0.549582	5e-05	0.00114281	D-lactate dehydrogenase [cytochrome], mitochondrial (AHRD V3.3 *** A0A2G2VN45_CAPBA)
Solyc11g045030.2	SL4.0ch11:30601171-30608836	0.206428	0.0002	0.00407062	E3 ubiquitin-protein ligase (AHRD V3.3 *** Q9C803_ARATH)
Solyc11g040330.2	SL4.0ch11:36596891-36605477	0.416595	0.0005	0.00913586	Endo-1,4-beta-xylanase (AHRD V3.3 *** A0A1J3CP06_NOCCA)
Solyc11g040260.2	SL4.0ch11:36808479-36835085	0.313976	0.00085	0.0143961	Pentatricopeptide repeat-containing protein, chloroplastic (AHRD V3.3 *** A0A2G2VKR4_CAPBA)
Solyc11g039910.2	SL4.0ch11:39711068-39717113	0.294488	0.0002	0.00407062	Mitochondrial import inner membrane translocase subunit TIM17-2 (AHRD V3.3 *** A0A2G2X9K8_CAPBA)
Solyc11g065205.1	SL4.0ch11:48584677-48595696	0.715437	0.0032	0.0422972	Transposase, Ptta/En/Spm (AHRD V3.3 *-* A0A2U1QKM9_ARTAN)
Solyc11g066260.2	SL4.0ch11:50004385-50011123	0.18879	0.00185	0.027316	Vacuolar sorting-associated protein 24-like (AHRD V3.3 *** A0A2K3P7F2_TRIPR)
Solyc11g066920.1	SL4.0ch11:50741724-50748869	0.190207	5e-05	0.00114281	Pentatricopeptide repeat-containing protein (AHRD V3.3 *** A0A2I0VP48_9ASPA)
Solyc11g069540.3	SL4.0ch11:52222422-52227428	0.291653	0.0021	0.0302489	Nucleotide/sugar transporter family protein (AHRD V3.3 *** A0A2U1QP35_ARTAN)
Solyc11g069550.1	SL4.0ch11:52229890-52236885	0.267712	5e-05	0.00114281	Lysine ketoglutarate reductase trans-splicing protein (DUF707) (AHRD V3.3 *** A0A1P8AMP7_ARATH)
Solyc11g070020.3	SL4.0ch11:52646662-52650642	0.384564	0.00045	0.00833407	rhomboid family protein (AHRD V3.3 *** AT5G11810.1)
Solyc01g068150.3	SL4.0ch01:70038594-70047214	0.190313	0.0026	0.0359196	NEFA-interacting nuclear protein (AHRD V3.3 *** Q5XV94_ARATH)
Solyc11g072970.2	SL4.0ch11:54178079-54184773	0.490021	0.0019	0.0279088	Nudix hydrolase 9 (AHRD V3.3 *** A0A2G2WKD2_CAPBA)
Solyc12g005390.2	SL4.0ch12:244881-255300	0.11257	0.0019	0.0279088	Vesicle-associated protein 4-1 (AHRD V3.3 *** A0A2G2Z5C6_CAPAN)
Solyc01g068470.4	SL4.0ch01:70499173-70509185	0.362991	5e-05	0.00114281	cytochrome C oxidase subunit (AHRD V3.3 *** AT2G38780.4)
Solyc01g079080.3	SL4.0ch01:70731234-70737732	0.191111	5e-05	0.00114281	asynaptic protein (AHRD V3.3 *-* AT2G46980.2)
Solyc12g013510.1,Solyc12g013520.3	SL4.0ch12:4416699-4419549	0.163328	0.00085	0.0143961	Histone H2B (AHRD V3.3 *** A0A328DBY2_9ASTE)
Solyc12g014100.2	SL4.0ch12:4958997-4964178	0.282718	0.00345	0.0448497	homogentisate 1,2-dioxygenase
Solyc12g017370.3	SL4.0ch12:6661116-6666630	0.56992	0.00185	0.027316	Myb family transcription factor APL (AHRD V3.3 *** A0A1U8G1X9_CAPAN)
Solyc12g017510.2	SL4.0ch12:6816727-6823668	0.598217	0.00035	0.00668662	RAP domain (AHRD V3.3 *** A0A200Q768_9MAGN)
Solyc12g038820.1	SL4.0ch12:50652078-50654097	0.501296	0.00095	0.0158031	HAD-superfamily hydrolase (AHRD V3.3 *** A0A200QA04_9MAGN)
Solyc12g040390.3	SL4.0ch12:53401535-53403989	0.615061	5e-05	0.00114281	RING/U-box superfamily protein (AHRD V3.3 *** A0A2U1NS63_ARTAN)
Solyc12g042430.2	SL4.0ch12:57328260-57332817	0.274586	5e-05	0.00114281	Inositol polyphosphate multikinase (AHRD V3.3 *** A0A2G2VGT7_CAPBA)
Solyc01g080200.3	SL4.0ch01:71984775-71996571	0.403785	0.00255	0.0353798	mediator of RNA polymerase II transcription subunit 33A-like (AHRD V3.3 *** A0A2I4F330_9ROSI)
Solyc12g088530.2	SL4.0ch12:63418027-63420702	0.134284	5e-05	0.00114281	cyclin A3.1
Solyc12g089240.2	SL4.0ch12:63915691-63918419	0.367143	5e-05	0.00114281	B-box zinc finger protein 22 (AHRD V3.3 *** A0A1U8F0C2_CAPAN)
Solyc12g089280.2	SL4.0ch12:63952938-63973542	0.265064	5e-05	0.00114281	5'-3' exoribonuclease (AHRD V3.3 *** A0A2G2VHX4_CAPBA)
Solyc12g094420.2	SL4.0ch12:64122687-64126269	0.446346	5e-05	0.00114281	Mechanosensitive ion channel protein (AHRD V3.3 *** A0A2G3DGW3_CAPCH)
Solyc12g098380.3	SL4.0ch12:65435256-65447004	0.191122	5e-05	0.00114281	Myosin-binding protein 2 (AHRD V3.3 *** A0A2G3B517_CAPCH)
Solyc12g100120.2	SL4.0ch12:66501984-66507686	0.123116	5e-05	0.00114281	Proline-tRNA ligase (DUF1680) (AHRD V3.3 *** Q9LXU4_ARATH)
Solyc01g081320.4	SL4.0ch01:73126619-73153707	0.683491	5e-05	0.00114281	Pentatricopeptide repeat (AHRD V3.3 *** A0A200QXT6_9MAGN)
Solyc12g009680.2	SL4.0ch12:2987422-2990642	0.293108	0.00175	0.0261181	Heptahelical transmembrane protein 1 (AHRD V3.3 *** A0A1U8E8P1_CAPAN)
Solyc12g009920.1	SL4.0ch12:3131202-3133458	0.252408	0.00355	0.0458478	Glycosyltransferase (AHRD V3.3 *-* A0A288W8G2_GARJA)
Solyc01g081450.3	SL4.0ch01:73243347-73246683	0.606872	5e-05	0.00114281	glycine-rich protein A3 (AHRD V3.3 --* XP_004229538.1)
Solyc01g086870.3	SL4.0ch01:74048037-74050364	0.163793	0.00065	0.0114672	bHLH transcription factor 076
Solyc12g056940.2	SL4.0ch12:62626619-62641372	0.622971	5e-05	0.00114281	Acetyl CoA carboxylase (AHRD V3.3 *** Q42793_SOYBN)
Solyc01g087260.4	SL4.0ch01:74443923-74457375	0.160284	5e-05	0.00114281	carotenoid cleavage dioxygenase 1B
Solyc12g094660.2	SL4.0ch12:64297037-64310236	0.305193	0.0038	0.0483669	Disease resistance protein (AHRD V3.3 *** A0A2U1Q8K0_ARTAN)
Solyc12g098530.2	SL4.0ch12:65529870-65538381	0.404775	5e-05	0.00114281	histidine protein methyltransferase 1 homolog (AHRD V3.3 *** A0A2I4GXB1_9ROSI)
Solyc12g099470.2	SL4.0ch12:66138465-66144785	0.152387	0.00015	0.00314609	Elongation factor (AHRD V3.3 *** A0A200QRS9_9MAGN)
Solyc01g089960.3	SL4.0ch01:75895476-75901069	0.248635	5e-05	0.00114281	WRKY transcription factor 12
Solyc01g090880.3	SL4.0ch01:76832101-76835076	0.13106	5e-05	0.00114281	Holliday junction resolvase (AHRD V3.3 *** B6TEN1_MAIZE)
Solyc01g091260.3	SL4.0ch01:77165326-77169586	0.233357	5e-05	0.00114281	myeloid leukemia factor (AHRD V3.3 *** AT2G45380.4)
Solyc01g094000.3	SL4.0ch01:77825440-77838945	0.415157	0.00035	0.00668662	Poly(A) RNA polymerase cid11 (AHRD V3.3 *** A0A1J3CZT2_NOCCA)
Solyc01g094280.3	SL4.0ch01:78073246-78076762	0.155452	0.0005	0.00913586	Bifunctional protein folD (AHRD V3.3 *** A0A2K3NTE4_TRIPR)
Solyc01g005253.1	SL4.0ch01:209642-213349	0.436099	0.00065	0.0114672	Sec14p-like phosphatidylinositol transfer family protein (AHRD V3.3 *** A0A1Y1I4L4_KLENI)
Solyc01g099010.3	SL4.0ch01:81607910-81618928	0.678856	5e-05	0.00114281	GDSL esterase/lipase At5g03980-like (AHRD V3.3 *** A0A1U8DUA9_CAPAN)
Solyc01g103510.4	SL4.0ch01:84386641-84391317	0.121964	0.0018	0.0267245	60S ribosomal protein L3 (AHRD V3.3 *** A0A2G3AWH4_CAPCH)
Solyc01g103800.3	SL4.0ch01:84609659-84612040	0.12521	0.0021	0.0302489	40S ribosomal protein S12 (AHRD V3.3 *** A0A1U8DVK6_CAPAN)
Solyc01g107450.4	SL4.0ch01:87311245-87315363	0.111903	0.00015	0.00314609	hypothetical protein (AHRD V3.3 *-* AT4G34265.6)
Solyc01g107600.3	SL4.0ch01:87404183-87411554	0.539406	5e-05	0.00114281	protein unc-50 homolog (AHRD V3.3 *** A0A2I4F7Y3_9ROSI)
Solyc01g107730.3	SL4.0ch01:87487412-87489413	0.117379	0.00125	0.0197974	D-type cyclin-2
Solyc01g110030.3	SL4.0ch01:89190395-89198561	0.62047	0.00115	0.0185133	WD40 repeat (AHRD V3.3 *** A0A200QE38_9MAGN)
Solyc02g150120.1	SL4.0ch02:5431612-5449891	0.252878	5e-05	0.00114281	Calcium-binding EF hand family protein (AHRD V3.3 *** Q9FNN0_ARATH)
Solyc02g068180.3	SL4.0ch02:36215754-36223019	0.366162	5e-05	0.00114281	ABC transporter ATP-binding protein (AHRD V3.3 *** A0A347ZBK6_LACPN)
Solyc02g069400.3	SL4.0ch02:37319586-37322657	0.191009	0.00035	0.00668662	Alpha/Beta hydrolase fold protein (AHRD V3.3 *** A0A2U1NSZ5_ARTAN)
Solyc02g071890.3	SL4.0ch02:39278169-39284953	0.369514	0.0002	0.00407062	Histidinol dehydrogenase (AHRD V3.3 *** O48933_NOCGO)
Solyc02g076820.4	SL4.0ch02:39931527-39937344	0.413396	5e-05	0.00114281	Protein LIGHT-DEPENDENT SHORT HYPOCOTYLS 6 (AHRD V3.3 *** A0A2G3D5D2_CAPCH)
Solyc02g080260.4	SL4.0ch02:42514561-42519802	0.148228	0.00065	0.0114672	Woolly
Solyc02g080310.2	SL4.0ch02:42537113-42555228	0.21168	5e-05	0.00114281	Beta-glucosidase 46 (AHRD V3.3 *** A0A1U8FUJ5_CAPAN)
Solyc02g081480.4,Solyc02g081500.3	SL4.0ch02:43420683-43430532	0.465917	5e-05	0.00114281	Receptor-like protein kinase (AHRD V3.3 *** A0A2K3NJB3_TRIPR)
Solyc02g083785.1	SL4.0ch02:45053730-45058657	0.535793	0.0002	0.00407062	Unknown protein
Solyc02g083980.3	SL4.0ch02:45211656-45216094	0.405871	5e-05	0.00114281	Endoglucanase (AHRD V3.3 *** A0A2G3D7Z9_CAPCH)
Solyc02g084280.3	SL4.0ch02:45431356-45453234	0.338647	0.00035	0.00668662	nuclear pore complex protein NUP98B-like isoform X4 (AHRD V3.3 *-* XP_019068099.2)
Solyc02g150139.1	SL4.0ch02:45455713-45461404	0.362434	0.00045	0.00833407	Unknown protein
Solyc02g086750.3	SL4.0ch02:47379127-47382974	0.558096	0.0008	0.0136763	Tudor/PWWP/MBT superfamily protein (AHRD V3.3 *-* A0A1P8BF80_ARATH)
Solyc02g087480.4	SL4.0ch02:47950509-47954781	0.142312	5e-05	0.00114281	Protein ENHANCED DISEASE RESISTANCE 2 (AHRD V3.3 *** A0A1J3E5Z2_NOCCA)
Solyc02g087520.3	SL4.0ch02:47969612-47971471	0.428133	0.00145	0.0223843	Thaumatin (AHRD V3.3 *** A0A200QSK7_9MAGN)
Solyc02g088590.4	SL4.0ch02:48684395-48688024	0.28456	0.0013	0.0204583	EID1-like F-box protein 1 (AHRD V3.3 *** A0A1U8FRH3_CAPAN)
Solyc02g092360.3	SL4.0ch02:51483453-51493074	0.308993	0.00385	0.0488559	Glycosyl hydrolase family protein 43 (AHRD V3.3 *** A0A2U1PKN1_ARTAN)
Solyc02g094560.3	SL4.0ch02:53176298-53194207	0.200609	0.0027	0.0369771	Aminopeptidase (DUF3754) (AHRD V3.3 *** Q8RWC3_ARATH)
Solyc02g021050.3	SL4.0ch02:19787738-19794570	0.241039	5e-05	0.00114281	BTB/POZ domain protein%2C putative (DUF177) (AHRD V3.3 *** AT3G19810.2)
Solyc02g064650.3	SL4.0ch02:33756968-33762027	0.0870318	0.0015	0.023006	xyloglucan endo-transglycosylase B2
Solyc02g067010.3,Solyc02g067015.1	SL4.0ch02:35269723-35277794	0.816669	0.0007	0.0122067	ARF guanine-nucleotide exchange factor GNL1 (AHRD V3.3 *** A0A1U8FQ69_CAPAN)
Solyc02g069410.4	SL4.0ch02:37322779-37331033	0.232435	0.00065	0.0114672	Haloacid dehalogenase-like hydrolase domain-containing protein (AHRD V3.3 *** A0A1J3HBG0_NOCCA)
