# Supplementary material for: Comparative Analysis of Environment-Responsive Alternative Splicing in the Inflorescences of Cultivated and Wild Tomato Species
Source: Int J Mol Sci. 2022 Sep 30;23(19):11585. doi: 10.3390/ijms231911585 (PMC9569760; doi:10.3390/ijms231911585)
Supplement: Supplementary file 1 [file ijms-23-11585-s001.zip › Table S3.xlsx]

## Sheet: Table S3.
Table S3. DAGs identified in LA1781 inflorescences between OF and PG conditions
gene	locus	sqrt.JS.	p_value	q_value	Description
Solyc02g071100.3	SL4.0ch02:38587647-38599399	0.194831	5e-05	0.00114281	Purine permease (AHRD V3.3 *** A0A2U1LZ22_ARTAN),Pfam:PF16913
Solyc02g071510.3	SL4.0ch02:38923905-38929282	0.071599	0.00205	0.0296756	Transcription factor GTE12 (AHRD V3.3 *** A0A2G3BQT5_CAPCH)
Solyc02g071990.3	SL4.0ch02:39326864-39332101	0.166881	0.00015	0.00314609	BES1/BZR1 (AHRD V3.3 *** A0A2K3PP13_TRIPR)
Solyc02g077780.3	SL4.0ch02:40611833-40621622	0.243661	0.00095	0.0158031	MACPF domain-containing protein (AHRD V3.3 *** A0A1Q3CFU3_CEPFO)
Solyc02g079990.3	SL4.0ch02:42337339-42340438	0.294687	0.00195	0.0284964	Cysteine-rich receptor-like protein kinase 10 (AHRD V3.3 *** A0A2G3D6H0_CAPCH)
Solyc02g081390.3	SL4.0ch02:43363868-43369111	0.0816116	0.0015	0.023006	Lysine-specific histone demethylase 1 (AHRD V3.3 *** B6SW44_MAIZE)
Solyc02g083720.4	SL4.0ch02:45017290-45023432	0.716236	5e-05	0.00114281	MLO-like protein (AHRD V3.3 *** K4BAP0_SOLLC)
Solyc02g085420.4	SL4.0ch02:46339594-46345790	0.157516	0.00085	0.0143961	U1 small nuclear ribonucleoprotein 70 kDa (AHRD V3.3 *-* A0A2G3AAH2_CAPAN)
Solyc02g093400.3	SL4.0ch02:52331129-52340551	0.30122	0.00095	0.0158031	Integral membrane protein MviN (AHRD V3.3 *-* A0A1Y1IAL8_KLENI)
Solyc02g094090.4	SL4.0ch02:52807737-52824898	0.177329	0.0009	0.015098	Vacuolar protein sorting-associated protein 52 A (AHRD V3.3 *** A0A1U8FR82_CAPAN)
Solyc02g094520.3	SL4.0ch02:53128791-53147630	0.243525	0.0022	0.0314264	histone-lysine N-methyltransferase, H3 lysine-9 specific SUVH4-like (AHRD V3.3 *** A0A1S3YJW9_TOBAC)
Solyc03g005350.3	SL4.0ch03:215628-223004	0.173711	0.0029	0.0391383	bHLH transcription factor 018
Solyc03g006490.3	SL4.0ch03:1113353-1116096	0.190314	5e-05	0.00114281	Stem-specific protein TSJT1 (AHRD V3.3 *** A0A2G2WW08_CAPBA)
Solyc03g007150.3	SL4.0ch03:1766338-1772771	0.171472	0.0014	0.0217395	AT-hook motif nuclear-localized protein 1 (AHRD V3.3 *** A0A2G3CVX9_CAPCH)
Solyc03g007210.3	SL4.0ch03:1810697-1815775	0.395142	5e-05	0.00114281	Receptor-like protein kinase (AHRD V3.3 *** A0A2K3PPP5_TRIPR)
Solyc03g044710.4	SL4.0ch03:9673651-9678753	0.450302	0.0008	0.0136763	Patatin (AHRD V3.3 *** A0A2G2XHJ4_CAPBA)
Solyc03g093210.3	SL4.0ch03:48958864-48964403	0.390482	0.00325	0.0428096	Nucleic acid-binding, OB-fold protein (AHRD V3.3 *** A0A2U1P2W4_ARTAN)
Solyc03g096650.2,Solyc03g096660.2	SL4.0ch03:53528861-53556931	0.725757	0.00345	0.0448497	Tropinone reductase-like protein (AHRD V3.3 *-* A0A2K3NES8_TRIPR)
Solyc03g020020.3	SL4.0ch03:55664110-55686995	0.135345	0.0015	0.023006	embryo defective 2016 (AHRD V3.3 *** AT3G05680.2)
Solyc03g114780.3	SL4.0ch03:59088896-59106725	0.445955	5e-05	0.00114281	RNA helicase DEAH-box9
Solyc03g116500.4	SL4.0ch03:60356717-60361292	0.206229	0.00355	0.0458478	polygalacturonase (XOPG1)
Solyc03g006960.4	SL4.0ch03:1554819-1557931	0.618477	5e-05	0.00114281	Protein phosphatase 2C (AHRD V3.3 *** A0A2U1PQC9_ARTAN)
Solyc03g026190.3	SL4.0ch03:3568898-3576831	0.230137	5e-05	0.00114281	Transcriptional corepressor SEUSS (AHRD V3.3 *-* A0A2I0WPA8_9ASPA)
Solyc03g031910.3	SL4.0ch03:4277520-4282957	0.169905	0.0002	0.00407062	P-loop containing nucleoside triphosphate hydrolase (AHRD V3.3 *** A0A2U1N274_ARTAN)
Solyc03g033950.4	SL4.0ch03:5507435-5513763	0.14759	0.00065	0.0114672	BUD13-like protein (AHRD V3.3 *** A0A1J3DNW1_NOCCA)
Solyc03g080050.3	SL4.0ch03:46468564-46476881	0.179194	0.0003	0.00582892	Stomatin family protein (SPFH domain/Band 7 family protein) (AHRD V3.3 *** A0A166USA6_9PEZI)
Solyc03g097910.4	SL4.0ch03:54799442-54803577	0.334021	5e-05	0.00114281	putative dehydrogenase
Solyc03g098220.4	SL4.0ch03:55084934-55090874	0.0985173	0.00205	0.0296756	Long chain base biosynthesis protein 2a (AHRD V3.3 *** A0A2G3CXG9_CAPCH)
Solyc03g098630.4	SL4.0ch03:55443860-55451942	0.549864	5e-05	0.00114281	DUF789 domain-containing protein (AHRD V3.3 *-* A0A1Q3BTC9_CEPFO)
Solyc01g067480.4	SL4.0ch01:68948575-68961091	0.268662	0.0039	0.0493609	Acyl-CoA-binding domain-containing protein 4-like (AHRD V3.3 *** A0A2K3NUA0_TRIPR)
Solyc03g112010.4,Solyc03g112030.3	SL4.0ch03:56994254-57003479	0.27093	5e-05	0.00114281	Cytochrome P450 71A6 (AHRD V3.3 *** A0A2G3CY69_CAPCH)
Solyc03g120430.3	SL4.0ch03:63259413-63268999	0.29788	0.0029	0.0391383	D-glycerate 3-kinase (AHRD V3.3 *** A0A2K3PBX9_TRIPR)
Solyc01g068450.4	SL4.0ch01:70488430-70493016	0.265339	5e-05	0.00114281	Essential protein Yae1, N-terminal (AHRD V3.3 *** A0A2U1P191_ARTAN)
Solyc03g120480.3	SL4.0ch03:63306278-63314795	0.317251	5e-05	0.00114281	Putative eukaryotic LigT (AHRD V3.3 *** AT3G16230.2)
Solyc03g120850.4	SL4.0ch03:63538813-63544262	0.158082	0.0006	0.0106965	Chaperonin 60 beta (AHRD V3.3 *** A0A2U1NW26_ARTAN)
Solyc04g008660.4	SL4.0ch04:2317414-2334315	0.264631	0.00115	0.0185133	ADP-ribosylation factor GTPase-activating protein AGD4 (AHRD V3.3 *** A0A2G3CEZ9_CAPCH)
Solyc04g009480.1	SL4.0ch04:2917238-2933028	0.640244	5e-05	0.00114281	mediator of RNA polymerase II transcription subunit 15a isoform X2 (AHRD V3.3 --* XP_004236822.1)
Solyc04g010110.3	SL4.0ch04:3432507-3438527	0.32677	0.00235	0.0331347	Glycosyltransferase (AHRD V3.3 *** V4NB36_EUTSA)
Solyc04g015490.4	SL4.0ch04:5722642-5739340	0.2033	0.0031	0.041272	Mg-protoporphyrin IX chelatase (AHRD V3.3 *** A0A2G2ZF66_CAPAN)
Solyc04g045530.4	SL4.0ch04:32904052-32913436	0.173909	0.00185	0.027316	DNA primase large subunit (AHRD V3.3 *** A0A2G3BK14_CAPCH)
Solyc04g072440.4	SL4.0ch04:57391821-57400499	0.210208	0.00105	0.0171765	DNA-directed RNA polymerase II protein (AHRD V3.3 *-* A0A2U1QD28_ARTAN)
Solyc04g072880.3	SL4.0ch04:57772911-57779092	0.132245	5e-05	0.00114281	CycH1_2
Solyc01g081300.4	SL4.0ch01:73119115-73126136	0.20878	5e-05	0.00114281	Phosphoribosylaminoimidazole-succinocarboxamide synthase (AHRD V3.3 *** A0A2G3DIS8_CAPCH)
Solyc04g076290.3	SL4.0ch04:59204900-59209207	0.25643	0.0008	0.0136763	O-fucosyltransferase (AHRD V3.3 *** A0A2P5EGU4_TREOI)
Solyc04g076530.3	SL4.0ch04:59409327-59419989	0.33386	0.0013	0.0204583	GATA transcription factor 28 (AHRD V3.3 *** A0A2G3CP85_CAPCH)
Solyc04g080670.3	SL4.0ch04:62754295-62761992	0.339147	5e-05	0.00114281	Inositol-pentakisphosphate 2-kinase (AHRD V3.3 *** A0A2G2W2M9_CAPBA)
Solyc04g008030.2	SL4.0ch04:1712711-1728215	0.631188	5e-05	0.00114281	Cleavage and polyadenylation specificity factor subunit 3-II (AHRD V3.3 *** A0A2G3CFF4_CAPCH)
Solyc04g009850.4	SL4.0ch04:3197074-3208977	0.237393	0.00315	0.0417646	2-oxoglutarate (2OG) and Fe(II)-dependent oxygenase superfamily protein (AHRD V3.3 *** A0A2U1NTU8_ARTAN)
Solyc04g014500.3	SL4.0ch04:4749845-4754287	0.099531	0.0027	0.0369771	Nudix hydrolase 4 (AHRD V3.3 *** A0A2G2XAD0_CAPBA)
Solyc04g015130.3	SL4.0ch04:5323836-5328931	0.155152	0.0015	0.023006	Protein kinase G11A (AHRD V3.3 *** A0A2G2XYG0_CAPAN)
Solyc01g087560.3	SL4.0ch01:74752861-74758862	0.106368	5e-05	0.00114281	Methyltransferase (AHRD V3.3 *** A0A2G2XST8_CAPBA)
Solyc04g016540.2	SL4.0ch04:7405276-7410184	0.187771	5e-05	0.00114281	Pentatricopeptide repeat (AHRD V3.3 *** A0A200R2G9_9MAGN)
Solyc04g049840.4	SL4.0ch04:42864232-42874020	0.231683	0.00385	0.0488559	RNA binding (RRM/RBD/RNP motifs) family protein (AHRD V3.3 *-* Q9M1E4_ARATH)
Solyc04g072039.1	SL4.0ch04:56993115-56995503	0.100457	0.0012	0.019172	Hypoxanthine phosphoribosyltransferase (AHRD V3.3 *** A0A1U8F9W7_CAPAN)
Solyc04g080240.4	SL4.0ch04:62455886-62465961	0.34801	5e-05	0.00114281	GYF domain-containing protein (AHRD V3.3 *-* A0A1Q3BQE0_CEPFO)
Solyc04g081230.3	SL4.0ch04:63191689-63197020	0.364103	5e-05	0.00114281	TLD-domain containing nucleolar protein (AHRD V3.3 *** A0A2U1P606_ARTAN)
Solyc04g082070.4	SL4.0ch04:63830470-63832908	0.223496	0.00115	0.0185133	tRNA pseudouridine synthase family protein (AHRD V3.3 *-* E5GCD2_CUCME)
Solyc05g007980.3	SL4.0ch05:2453522-2458119	0.472662	0.0038	0.0483669	Sulfate transporter (AHRD V3.3 *** A1YKF8_BRASY)
Solyc05g042030.3	SL4.0ch05:53786977-53794715	0.128256	0.0014	0.0217395	Bromo adjacent homology (BAH) domain-containing protein (AHRD V3.3 *** A0A2U1KLP9_ARTAN)
Solyc01g094480.4	SL4.0ch01:78201532-78210925	0.181612	0.00065	0.0114672	WD40 repeat (AHRD V3.3 *** A0A200PPU0_9MAGN)
Solyc01g094680.4	SL4.0ch01:78383850-78396034	0.127148	5e-05	0.00114281	Signal peptide peptidase-like 4 (AHRD V3.3 *** A0A2G3BSX8_CAPCH)
Solyc05g051400.4	SL4.0ch05:61096640-61102470	0.22774	0.00365	0.0468721	Mitochondrial uncoupling protein 6 (AHRD V3.3 *** A0A2G3CG15_CAPCH)
Solyc05g055450.3	SL4.0ch05:64477720-64484221	0.0917592	0.00065	0.0114672	Protein BTR1 (AHRD V3.3 *** A0A2G2XV39_CAPAN)
Solyc05g006910.4	SL4.0ch05:1550878-1562139	0.26697	5e-05	0.00114281	AMP deaminase (AHRD V3.3 *** A0A2G2VM22_CAPBA)
Solyc05g012280.3	SL4.0ch05:5645410-5647159	0.122012	0.0025	0.0348219	wall-associated receptor kinase-like 1 (AHRD V3.3 *** A0A2I4H883_9ROSI)
Solyc05g026550.3	SL4.0ch05:41876515-41879514	0.196985	0.00355	0.0458478	NADH dehydrogenase-like complex L (AHRD V3.3 *** A0A0F7CYX9_9ROSI)
Solyc05g043405.1	SL4.0ch05:55579888-55599727	0.448516	0.00305	0.0407437	Unknown protein
Solyc05g051560.4	SL4.0ch05:61332016-61336435	0.514249	0.00135	0.0210971	Mitochondrial substrate carrier family protein (AHRD V3.3 *** A0A1P8BDA7_ARATH)
Solyc05g051780.4	SL4.0ch05:61552813-61556587	0.317046	0.00035	0.00668662	Gamma-glutamyltranspeptidase 1 (AHRD V3.3 *** A0A2G2WRQ3_CAPBA),Pfam:PF01019
Solyc05g051990.3	SL4.0ch05:61729215-61733303	0.101718	0.0028	0.0380704	Unknown protein
Solyc05g054420.4	SL4.0ch05:63735792-63745948	0.135097	5e-05	0.00114281	XH/XS domain protein (AHRD V3.3 *** A0A2K3NYB8_TRIPR)
Solyc06g006110.3	SL4.0ch06:1156050-1163036	0.395037	5e-05	0.00114281	Vacuolar cation/proton exchanger (AHRD V3.3 *** K4C393_SOLLC)
Solyc06g007890.3	SL4.0ch06:1800181-1814149	0.173891	0.00275	0.037502	Gibberellin regulated protein (AHRD V3.3 *** A0A2U1LHI0_ARTAN)
Solyc06g008220.4	SL4.0ch06:2106967-2110066	0.162017	0.0034	0.0443551	Multiple organellar RNA editing factor 2, chloroplastic (AHRD V3.3 *** A0A2G3C3Y9_CAPCH)
Solyc06g008490.3	SL4.0ch06:2392577-2403219	0.506998	5e-05	0.00114281	Transcription factor jumonji (Jmj) family protein / zinc finger (C5HC2 type) family protein (AHRD V3.3 *** A0A1P8AMS3_ARATH)
Solyc01g098110.4	SL4.0ch01:80962677-80981233	0.187539	0.0016	0.0242605	Acyltransferase-like protein, chloroplastic (AHRD V3.3 *** A0A2G3BTU6_CAPCH)
Solyc06g054590.3	SL4.0ch06:35119492-35121666	0.280123	0.00025	0.00496937	transmembrane protein (AHRD V3.3 *-* AT5G09270.2)
Solyc01g098720.3	SL4.0ch01:81410668-81412511	0.22506	5e-05	0.00114281	Basic helix-loop-helix (BHLH) DNA-binding superfamily protein (AHRD V3.3 *** A0A2U1PAJ2_ARTAN)
Solyc06g060990.4	SL4.0ch06:36629655-36634654	0.140455	0.0001	0.0021719	Coiled-coil domain-containing protein 97 (AHRD V3.3 *** A0A1J3E117_NOCCA)
Solyc06g062500.4	SL4.0ch06:37085101-37087290	0.164552	0.0038	0.0483669	60S ribosomal protein L28 (AHRD V3.3 *** B3TLS3_ELAGV)
Solyc06g066190.3	SL4.0ch06:39138161-39144916	0.202033	0.0001	0.0021719	50S ribosomal protein L35 (AHRD V3.3 *** A0A200R6W9_9MAGN)
Solyc06g068120.4	SL4.0ch06:39852194-39857080	0.465864	5e-05	0.00114281	DUF4050 family protein (AHRD V3.3 *** Q8L920_ARATH)
Solyc06g068690.4	SL4.0ch06:40218934-40223968	0.427694	0.00275	0.037502	Amidase family protein (AHRD V3.3 *-* AT5G07360.3)
Solyc06g069020.4	SL4.0ch06:40456586-40468625	0.0933016	0.00115	0.0185133	Elongation factor (AHRD V3.3 *** A0A200PY18_9MAGN)
Solyc06g071540.3	SL4.0ch06:41710112-41712304	0.153346	0.0012	0.019172	transmembrane protein (AHRD V3.3 *** AT1G10660.4)
Solyc06g072830.4	SL4.0ch06:42572676-42583470	0.200527	5e-05	0.00114281	cell division cycle 20.2, cofactor of APC complex-like (AHRD V3.3 *** A0A2I4FBA0_9ROSI)
Solyc06g150138.1	SL4.0ch06:46392698-46394084	0.221006	5e-05	0.00114281	Unknown protein
Solyc01g100270.4	SL4.0ch01:82600584-82615273	0.348703	0.0004	0.00751936	exonuclease mut-7 homolog isoform X1 (AHRD V3.3 *** A0A2I4EA87_9ROSI)
Solyc06g007670.4	SL4.0ch06:1688436-1691993	0.121654	0.00365	0.0468721	60S ribosomal protein L5-like (AHRD V3.3 *** A0A2I4G950_9ROSI)
Solyc06g054410.4	SL4.0ch06:34987248-34991802	0.191054	0.0034	0.0443551	IAA-amino acid hydrolase ILR1 (AHRD V3.3 *** A0A2G2WJJ8_CAPBA)
Solyc06g062990.3	SL4.0ch06:37402215-37409721	0.603208	5e-05	0.00114281	Exocyst subunit Exo70 family protein (AHRD V3.3 *** A0A1U8H4Y9_CAPAN)
Solyc01g102740.3	SL4.0ch01:83749008-83751080	0.244736	0.0003	0.00582892	NAC domain (AHRD V3.3 *-* A0A200PZR6_9MAGN)
Solyc06g066620.4	SL4.0ch06:39504342-39507282	0.204573	0.00085	0.0143961	Protein CURVATURE THYLAKOID 1C, chloroplastic (AHRD V3.3 *** A0A2G2WLI3_CAPBA)
Solyc06g068920.3	SL4.0ch06:40360095-40379899	0.132164	0.00185	0.027316	Protein kinase domain (AHRD V3.3 *** A0A200QLB1_9MAGN)
Solyc06g071100.4	SL4.0ch06:41332442-41341701	0.229883	5e-05	0.00114281	plasma membrane H+-ATPase
Solyc06g075510.4	SL4.0ch06:44554331-44558162	0.342804	0.00195	0.0284964	APETALA2e
Solyc06g082750.3	SL4.0ch06:46018899-46026459	0.143649	0.0008	0.0136763	50S ribosomal protein L17 (AHRD V3.3 *** A0A1U8H2A3_CAPAN)
Solyc06g083690.3	SL4.0ch06:46603096-46607830	0.162674	0.00315	0.0417646	Glutaredoxin-C5, chloroplastic (AHRD V3.3 *** A0A2G2WN59_CAPBA)
Solyc06g084000.4	SL4.0ch06:46844591-46852107	0.342152	0.00045	0.00833407	RNA-binding KH domain-containing protein (AHRD V3.3 *** A0A2U1LYS9_ARTAN)
Solyc01g104130.4	SL4.0ch01:84907503-84910816	0.149163	0.00055	0.00992017	2-oxoglutarate (2OG) and Fe(II)-dependent oxygenase superfamily protein (AHRD V3.3 *** A0A2U1N614_ARTAN)
Solyc07g022780.2,Solyc07g022790.4	SL4.0ch07:21729226-21815580	0.244201	0.00055	0.00992017	Calcium-transporting ATPase (AHRD V3.3 *-* A0A1U8EJF7_CAPAN)
Solyc07g024000.3	SL4.0ch07:24007939-24012754	0.104737	0.0025	0.0348219	NAD(P)-binding Rossmann-fold superfamily protein (AHRD V3.3 *** F4JSA6_ARATH)
Solyc01g104990.4	SL4.0ch01:85610727-85617996	0.248866	5e-05	0.00114281	S-adenosyl-L-methionine-dependent methyltransferase superfamily protein (AHRD V3.3 *** A0A1P8ASE3_ARATH)
Solyc07g042970.4	SL4.0ch07:56342811-56365825	0.294777	0.00265	0.036457	Regulator of chromosome condensation (RCC1) family protein (AHRD V3.3 *** A0A1P8BAY4_ARATH)
Solyc07g052690.4	SL4.0ch07:61052625-61056709	0.354576	0.0023	0.0325727	Beta-amylase (AHRD V3.3 *** A0A2G3BZU4_CAPCH)
Solyc07g053580.3	SL4.0ch07:61931660-61935544	0.171588	0.0014	0.0217395	S-adenosyl-L-methionine-dependent methyltransferase superfamily protein (AHRD V3.3 *** B6UDN2_MAIZE)
Solyc07g055140.3	SL4.0ch07:63189126-63193422	0.480154	5e-05	0.00114281	DUF688 domain-containing protein (AHRD V3.3 *** A0A1Q3CVC4_CEPFO)
Solyc07g065630.4	SL4.0ch07:67163537-67180669	0.38316	5e-05	0.00114281	E3 ubiquitin-protein ligase UPL2 (AHRD V3.3 *** A0A2G3C2F6_CAPCH)
Solyc01g106780.3	SL4.0ch01:86857975-86861770	0.221081	5e-05	0.00114281	Pyruvate kinase (AHRD V3.3 *** A0A2G3AVH0_CAPCH)
Solyc07g008050.4	SL4.0ch07:2737591-2742425	0.155843	0.0034	0.0443551	Zinc finger (Ubiquitin-hydrolase) domain-containing protein (AHRD V3.3 *** A0A2U1NFG2_ARTAN)
Solyc07g014740.3	SL4.0ch07:5240652-5272082	0.238263	5e-05	0.00114281	Sodium Bile acid symporter family (AHRD V3.3 *** A0A1I9LPI7_ARATH)
Solyc01g107410.3	SL4.0ch01:87290587-87298094	0.219801	0.0013	0.0204583	Pathogenesis-related homeodomain protein (AHRD V3.3 *-* PRH_PETCR)
Solyc07g043260.4	SL4.0ch07:56766480-56770210	0.286415	0.0002	0.00407062	protein FAR1-RELATED SEQUENCE 2-like isoform X1 (AHRD V3.3 *** A0A2I4HFL5_9ROSI)
Solyc07g047750.3	SL4.0ch07:58841656-58845566	0.124399	0.00295	0.0396664	Unknown protein
Solyc07g049150.2,Solyc07g049160.4	SL4.0ch07:59334801-59343917	0.394341	5e-05	0.00114281	Dicer-like 3 (AHRD V3.3 *-* B3SRQ0_PHYPA)
Solyc07g049210.3,Solyc07g049215.1	SL4.0ch07:59417395-59423459	0.513238	0.0012	0.019172	PHD finger family protein / bromo-adjacent homology (BAH) domain-containing protein (AHRD V3.3 *** A0A2U1QHU8_ARTAN)
Solyc07g049560.3	SL4.0ch07:59768166-59772229	0.26711	0.0025	0.0348219	Protein-tyrosine phosphatase (AHRD V3.3 *** A0A200RBI0_9MAGN)
Solyc01g150170.1	SL4.0ch01:87721524-87742259	0.387371	0.00165	0.0248906	Dynamin-related protein 3B (AHRD V3.3 *-* A0A2G2W9Y7_CAPBA)
Solyc07g053910.3	SL4.0ch07:62239117-62246382	0.148141	0.00015	0.00314609	Protein kinase domain (AHRD V3.3 *** A0A200QBC6_9MAGN)
Solyc07g054210.3	SL4.0ch07:62487753-62491033	0.183356	0.0002	0.00407062	light dependent NADH:protochlorophyllide oxidoreductase 2
Solyc07g065430.2,Solyc07g065440.4	SL4.0ch07:67014939-67023818	0.377818	0.00105	0.0171765	DNA topoisomerase 6 subunit A (AHRD V3.3 *-* E1ZHQ0_CHLVA)
Solyc07g066410.4	SL4.0ch07:67685330-67696261	0.135928	0.002	0.0290927	WD repeat-containing protein 75 (AHRD V3.3 *** A0A2I4H3K8_9ROSI)
Solyc07g066520.3	SL4.0ch07:67771572-67775584	0.145582	0.0008	0.0136763	interactor of constitutive active ROPs protein (AHRD V3.3 *** AT1G16520.1)
Solyc08g005880.4	SL4.0ch08:689264-695621	0.514022	5e-05	0.00114281	Protein DETOXIFICATION (AHRD V3.3 *** A0A200QTG9_9MAGN)
Solyc08g007470.2	SL4.0ch08:2044859-2050936	0.389402	0.0003	0.00582892	HAT transposon superfamily (AHRD V3.3 *** A0A2U1Q846_ARTAN)
Solyc08g022030.3	SL4.0ch08:33517209-33521730	0.165182	0.00065	0.0114672	Myosin heavy chain-related protein (AHRD V3.3 *** Q8H1E5_ARATH)
Solyc08g061630.3	SL4.0ch08:47379144-47382265	0.117045	5e-05	0.00114281	YGGT family protein (AHRD V3.3 *** F8WLD3_CITUN)
Solyc08g075890.3	SL4.0ch08:58089522-58095692	0.409185	0.00385	0.0488559	Serine/threonine-protein kinase MAK (AHRD V3.3 *-* A0A2G2XMD0_CAPBA)
Solyc08g076520.3	SL4.0ch08:58619328-58622819	0.252095	5e-05	0.00114281	ribosome maturation factor (AHRD V3.3 *** AT2G35470.1)
Solyc08g077890.3	SL4.0ch08:59903110-59910782	0.102868	0.00285	0.0386039	ATP-dependent Clp protease proteolytic subunit (AHRD V3.3 *** A0A2G2XM13_CAPBA)
Solyc08g078390.4	SL4.0ch08:60313359-60322932	0.114334	0.0004	0.00751936	peroxisomal acyl-CoA oxidase 1A
Solyc08g079310.4	SL4.0ch08:61007914-61012323	0.319524	5e-05	0.00114281	Cytochrome P450 (AHRD V3.3 *** A0A1U9X605_THAGA)
Solyc08g079890.2,Solyc08g079900.3	SL4.0ch08:61421845-61447878	0.722637	5e-05	0.00114281	Subtilisin-like protease (AHRD V3.3 *** Q9LWA3_SOLLC)
Solyc01g111210.3	SL4.0ch01:89895732-89901592	0.18059	5e-05	0.00114281	Amidase (AHRD V3.3 *-* A0A200RAW3_9MAGN)
Solyc08g080640.2	SL4.0ch08:62001451-62006513	0.326076	5e-05	0.00114281	NP24 protein precursor
Solyc08g082340.3	SL4.0ch08:63289764-63296796	0.205352	5e-05	0.00114281	glycerol-3-phosphate acyltransferase 3-like (AHRD V3.3 *** A0A2I4GCC2_9ROSI)
Solyc08g082980.2	SL4.0ch08:63753080-63756841	0.281897	0.00015	0.00314609	MAP kinase kinase kinase 67
Solyc08g083080.3,Solyc08g083100.3	SL4.0ch08:63806145-63812341	0.296244	5e-05	0.00114281	Embryogenesis-associated protein EMB8 (AHRD V3.3 *-* A0A2G2XJV7_CAPBA)
Solyc08g083140.4	SL4.0ch08:63829382-63836588	0.25909	0.0001	0.0021719	Alpha/beta-Hydrolases superfamily protein (AHRD V3.3 *** A0A1Y1I3I6_KLENI)
Solyc08g005000.4	SL4.0ch08:16670-20728	0.158388	0.00085	0.0143961	Glucan endo-1,3-beta-glucosidase 3 (AHRD V3.3 *** A0A1J3GQV0_NOCCA)
Solyc08g005120.3	SL4.0ch08:88756-91875	0.475423	0.00205	0.0296756	NAD(P)-binding Rossmann-fold superfamily protein (AHRD V3.3 *-* A0A2U1LGD5_ARTAN)
Solyc08g006830.3	SL4.0ch08:1374330-1382514	0.820449	5e-05	0.00114281	Caffeoyl-CoA O-methyltransferase (AHRD V3.3 *** A0A1Y1IA85_KLENI)
Solyc08g007520.4	SL4.0ch08:2074144-2077000	0.194018	5e-05	0.00114281	Exosome complex component rrp42-like protein (AHRD V3.3 *** A0A2K3P6P7_TRIPR)
Solyc08g007750.4	SL4.0ch08:2237422-2278347	0.24394	0.00285	0.0386039	YTH domain-containing protein (AHRD V3.3 *** A0A1Q3CHK8_CEPFO)
Solyc08g013730.3	SL4.0ch08:3106815-3118280	0.217779	0.0008	0.0136763	NOD26-like intrinsic protein5.1
Solyc08g014440.4	SL4.0ch08:4408124-4413390	0.386604	0.0002	0.00407062	BTB/POZ and TAZ domain-containing protein 3 (AHRD V3.3 *** A0A1U8ET19_CAPAN)
Solyc08g028690.4	SL4.0ch08:41240998-41254677	0.4436	0.00015	0.00314609	NAD(P)-binding Rossmann-fold superfamily protein (AHRD V3.3 *** F4JI53_ARATH),Pfam:PF13561
Solyc08g062960.4	SL4.0ch08:50481426-50484271	0.407989	0.00265	0.036457	Heat shock transcription factor (AHRD V3.3 *-* A0A1Y1I763_KLENI)
Solyc08g067800.3	SL4.0ch08:54938398-54945657	0.282572	5e-05	0.00114281	Acetyltransferase (AHRD V3.3 *** A0A2G2YXI4_CAPAN)
Solyc08g068920.4	SL4.0ch08:56084592-56102192	0.131643	0.0031	0.041272	Protein kinase superfamily protein (AHRD V3.3 *** F4KIL1_ARATH)
Solyc01g005600.4	SL4.0ch01:432216-438395	0.10419	5e-05	0.00114281	5'-adenylylsulfate reductase-like 5 (AHRD V3.3 *** A0A2G2W4X9_CAPBA)
Solyc08g074780.3	SL4.0ch08:57029684-57042902	0.254714	0.00145	0.0223843	SH3 domain-containing protein (AHRD V3.3 *** A0A2U1NRE5_ARTAN)
Solyc08g076010.4	SL4.0ch08:58179298-58183143	0.639553	5e-05	0.00114281	Myb family transcription factor APL (AHRD V3.3 *** A0A2G3AFT2_CAPAN)
Solyc08g076970.3	SL4.0ch08:59019959-59025345	0.168613	0.0021	0.0302489	Acetylornithine deacetylase (AHRD V3.3 *** A0A2G2XLB1_CAPBA)
Solyc08g078430.4	SL4.0ch08:60348930-60353232	0.305831	5e-05	0.00114281	U4/U6 small nuclear ribonucleoprotein Prp31-like (AHRD V3.3 *** A0A2I4E1L8_9ROSI)
Solyc08g078750.4	SL4.0ch08:60592151-60601107	0.300965	0.00365	0.0468721	DEAD-box ATP-dependent RNA helicase 41 (AHRD V3.3 *** A0A2G2XKW5_CAPBA)
Solyc09g010030.3	SL4.0ch09:3483167-3485442	0.220965	0.0034	0.0443551	50S ribosomal protein L7/L12 (AHRD V3.3 *** A0A2G2UXP0_CAPBA)
Solyc09g011160.4	SL4.0ch09:4543910-4549377	0.553251	0.00385	0.0488559	Regulator of chromosome condensation (RCC1) family protein (AHRD V3.3 *** A0A1I9LSN5_ARATH)
Solyc09g016940.4	SL4.0ch09:11857863-11876042	0.215092	0.00175	0.0261181	binder of USO1 and GRH1 protein 1 isoform X9 (AHRD V3.3 *** A0A2I4EIZ1_9ROSI)
Solyc09g018160.3	SL4.0ch09:13416990-13430103	0.155461	0.0036	0.0463531	PAP/OAS1 substrate-binding domain superfamily (AHRD V3.3 *** F4J4G2_ARATH)
Solyc09g018440.2	SL4.0ch09:14945197-14995374	0.305911	5e-05	0.00114281	gamma-interferon-inducible lysosomal thiol reductase-like (AHRD V3.3 *-* A0A2I4F2F4_9ROSI)
Solyc09g059600.4	SL4.0ch09:50981212-50992053	0.166703	0.00125	0.0197974	GPI transamidase component PIG-S (AHRD V3.3 *** A0A1J3IF58_NOCCA)
Solyc09g072670.3	SL4.0ch09:61414512-61426390	0.23267	5e-05	0.00114281	Rho GDP-dissociation inhibitor 1 (AHRD V3.3 *** A0A2G3BZI0_CAPCH)
Solyc09g076010.3	SL4.0ch09:63910084-63922144	0.126296	0.0039	0.0493609	Acyl-CoA N-acyltransferase with RING/FYVE/PHD-type zinc finger protein (AHRD V3.3 *** A0A1P8B7I1_ARATH)
Solyc09g083230.1	SL4.0ch09:64997182-65001415	0.433724	0.00095	0.0158031	F-box associated interaction domain-containing protein (AHRD V3.3 *** A0A2U1PT01_ARTAN)
Solyc09g090840.3	SL4.0ch09:66336984-66343808	0.154895	0.0003	0.00582892	Aspartyl/glutamyl-tRNA(Asn/Gln) amidotransferase subunit B (AHRD V3.3 *** A0A2Z4MCS0_BREBE)
Solyc09g091260.3	SL4.0ch09:66655277-66660782	0.272108	5e-05	0.00114281	Leucine-rich repeat receptor-like protein kinase (AHRD V3.3 *** A0A2R6PXD2_ACTCH)
Solyc09g091600.4	SL4.0ch09:66944742-66947352	0.148296	0.00045	0.00833407	Protein SULFUR DEFICIENCY-INDUCED 1 (AHRD V3.3 *** A0A2G2ZTV9_CAPAN)
Solyc09g015490.3	SL4.0ch09:9245177-9249791	0.832555	5e-05	0.00114281	Phosphoenolpyruvate carboxylase (AHRD V3.3 *-* Q6Q2Z9_SOYBN)
Solyc09g031517.1	SL4.0ch09:29298860-29302659	0.280922	0.0005	0.00913586	Flocculation protein flo11-like (AHRD V3.3 *-* A0A2K3PPL6_TRIPR)
Solyc09g064920.3	SL4.0ch09:58545054-58550430	0.287304	0.00245	0.0342641	transcription factor UNE12-like (AHRD V3.3 *** A0A2I4DEZ5_9ROSI)
Solyc09g065860.3	SL4.0ch09:60220727-60228332	0.40452	0.00085	0.0143961	Phosphoribulokinase/uridine kinase (AHRD V3.3 *** A0A200Q4F8_9MAGN)
Solyc09g065950.3	SL4.0ch09:60324684-60334232	0.246594	5e-05	0.00114281	F-actin-capping protein subunit alpha (AHRD V3.3 *** A0A2G2XXJ8_CAPAN)
Solyc09g074920.3	SL4.0ch09:62932967-62937393	0.478209	0.00345	0.0448497	2-oxoglutarate (2OG) and Fe(II)-dependent oxygenase superfamily protein (AHRD V3.3 *** A0A2U1PRS2_ARTAN)
Solyc09g083135.1	SL4.0ch09:64917978-64926737	0.614908	5e-05	0.00114281	Unknown protein
Solyc09g089550.4	SL4.0ch09:65352206-65356654	0.38549	5e-05	0.00114281	Zinc-finger homeodomain protein 1 (AHRD V3.3 *-* A0A2G2W0R2_CAPBA)
Solyc09g090670.3	SL4.0ch09:66216075-66220515	0.382108	5e-05	0.00114281	TLD-domain containing nucleolar protein (AHRD V3.3 *** A0A2U1NM40_ARTAN)
Solyc10g008230.3	SL4.0ch10:2212009-2227251	0.635397	5e-05	0.00114281	Disease resistance protein (AHRD V3.3 *** A0A2U1N8H9_ARTAN)
Solyc10g017530.3	SL4.0ch10:5201676-5217127	0.11866	5e-05	0.00114281	RNA helicase DEAD33
Solyc10g044640.3	SL4.0ch10:26201201-26224005	0.354168	0.002	0.0290927	Magnesium transporter NIPA (AHRD V3.3 *-* A0A0A2JFU3_PENEN)
Solyc10g055620.2	SL4.0ch10:56147426-56158781	0.565202	5e-05	0.00114281	heparan-alpha-glucosaminide N-acetyltransferase-like (AHRD V3.3 *** A0A2I4EWQ3_9ROSI)
Solyc10g076270.3	SL4.0ch10:58248543-58279525	0.258082	5e-05	0.00114281	Regulatory-associated protein of TOR 1 (AHRD V3.3 *-* A0A2G2VZ40_CAPBA)
Solyc10g078300.2	SL4.0ch10:59253129-59257101	0.151574	0.003	0.0402055	Single-stranded nucleic acid binding R3H protein (AHRD V3.3 *** A0A2U1P9X7_ARTAN)
Solyc10g078900.3	SL4.0ch10:59669836-59672226	0.339825	5e-05	0.00114281	RING/U-box superfamily protein (AHRD V3.3 *** AT3G58030.4)
Solyc10g079610.2	SL4.0ch10:60230929-60234182	0.185407	5e-05	0.00114281	Strictosidine synthase family protein (AHRD V3.3 *** D7LVM7_ARALL)
Solyc10g079840.2	SL4.0ch10:60432854-60438061	0.170257	0.00115	0.0185133	Peptide chain release factor 2-like protein (AHRD V3.3 *** A0A2K3N7D8_TRIPR)
Solyc10g080440.2	SL4.0ch10:60822280-60832090	0.124872	0.00155	0.0236306	TBCC domain-containing protein 1-like (AHRD V3.3 *** A0A2I4DN11_9ROSI)
Solyc10g083160.2	SL4.0ch10:62184965-62196845	0.184051	0.001	0.0164801	TLD-domain containing nucleolar protein (AHRD V3.3 *** A0A1P8BAM8_ARATH)
Solyc10g086180.2	SL4.0ch10:64248667-64252734	0.117846	0.0008	0.0136763	Phenylalanine ammonia-lyase (AHRD V3.3 *** A0A2G2VU16_CAPBA)
Solyc10g006800.4,Solyc10g006810.4	SL4.0ch10:1126720-1139925	0.181079	0.0035	0.0453572	Cyclic nucleotide-gated ion channel 4 (AHRD V3.3 *** A0A2G2V344_CAPBA)
Solyc10g049630.2	SL4.0ch10:45315946-45318982	0.221875	0.00045	0.00833407	Protein phosphatase 2C family protein (AHRD V3.3 *** A0A2U1MLG3_ARTAN)
Solyc01g049680.3	SL4.0ch01:41222212-41238234	0.116503	0.0003	0.00582892	Transcription factor Pur-alpha 1 (AHRD V3.3 *** A0A2G2W459_CAPBA)
Solyc10g150129.1	SL4.0ch10:50361586-50368566	0.598846	0.0017	0.0255126	Unknown protein
Solyc10g079600.2	SL4.0ch10:60214535-60216873	0.340832	5e-05	0.00114281	Two-component response regulator ARR9 (AHRD V3.3 *** A0A2G2VW67_CAPBA)
Solyc10g086565.2,Solyc10g086570.3	SL4.0ch10:64503886-64510191	0.261847	5e-05	0.00114281	S-acyltransferase (AHRD V3.3 *** A0A2G2VTM9_CAPBA)
Solyc10g005060.4	SL4.0ch10:64725322-64728276	0.19837	0.0001	0.0021719	O-methyltransferase-like protein (AHRD V3.3 *** D3JZ18_PRUMU)
Solyc11g008460.1,Solyc11g008470.2	SL4.0ch11:2689362-2697418	0.0946366	0.00305	0.0407437	SART-1 family protein DOT2 (AHRD V3.3 *-* A0A1U8F4I8_CAPAN)
Solyc11g012440.1	SL4.0ch11:5334676-5337276	0.416372	0.00015	0.00314609	RING-type E3 ubiquitin transferase (AHRD V3.3 *** A0A2I0XD88_9ASPA)
Solyc11g012550.3	SL4.0ch11:5402373-5421947	0.322245	0.0023	0.0325727	F-box/kelch-repeat protein (AHRD V3.3 *-* A0A2G3B5C9_CAPCH)
Solyc11g045040.2	SL4.0ch11:30583058-30600251	0.747654	5e-05	0.00114281	Glycerophosphodiester phosphodiesterase GDPD4 (AHRD V3.3 *** A0A2G3ADB8_CAPAN)
Solyc11g044280.1	SL4.0ch11:31858591-31905645	0.276107	0.0018	0.0267245	Major facilitator superfamily (AHRD V3.3 *** A0A200Q8Q5_9MAGN)
Solyc11g065350.2	SL4.0ch11:48825227-48831927	0.258614	5e-05	0.00114281	ABC transporter G family member 12 (AHRD V3.3 *** A0A2G3B9R8_CAPCH)
Solyc11g066620.2	SL4.0ch11:50422741-50428048	0.549672	0.0018	0.0267245	aspartic proteinase-like protein 2 (AHRD V3.3 *** A0A1U7W5P3_NICSY)
Solyc11g066830.2	SL4.0ch11:50671330-50676954	0.136547	5e-05	0.00114281	Zinc finger transcription factor 68
Solyc11g068870.2	SL4.0ch11:51511430-51518699	0.436335	0.0002	0.00407062	nuclear speckle splicing regulatory protein 1-like (AHRD V3.3 *** A0A2I4FDM8_9ROSI)
Solyc11g069380.2	SL4.0ch11:52043512-52050976	0.084704	0.0021	0.0302489	GcpE
Solyc11g072520.3,Solyc11g072530.2	SL4.0ch11:53772135-53791295	0.128433	0.001	0.0164801	Arogenate dehydratase (AHRD V3.3 *** A0A2G3BAA6_CAPCH)
Solyc11g006960.2	SL4.0ch11:1494590-1507698	0.160209	5e-05	0.00114281	spectrin beta chain%2C brain (AHRD V3.3 *** AT5G22450.3)
Solyc11g008350.2,Solyc11g008360.3	SL4.0ch11:2584502-2608596	0.608259	5e-05	0.00114281	Kinesin-like protein (AHRD V3.3 *** A0A2R6PKY9_ACTCH)
Solyc11g009020.2	SL4.0ch11:3189698-3192724	0.173959	0.0016	0.0242605	Haloacid dehalogenase-like hydrolase (HAD) superfamily protein (AHRD V3.3 *** A0A2U1MUT6_ARTAN),Pfam:PF13419
Solyc11g012790.2	SL4.0ch11:5611074-5616921	0.172519	0.00015	0.00314609	Sec14p-like phosphatidylinositol transfer family protein (AHRD V3.3 *** A0A2U1NTZ9_ARTAN)
Solyc11g021360.3	SL4.0ch11:13665457-13667714	0.333731	0.0014	0.0217395	Unknown protein
Solyc11g045670.3	SL4.0ch11:26774286-26779095	0.276439	0.003	0.0402055	S-acyltransferase (AHRD V3.3 *** A0A2G2ZGM7_CAPAN)
Solyc11g045310.3	SL4.0ch11:29781221-29791607	0.297558	5e-05	0.00114281	Transcription factor, MADS-box (AHRD V3.3 *-* A0A2U1Q810_ARTAN)
Solyc11g045100.2	SL4.0ch11:30508313-30521798	0.216173	0.00055	0.00992017	tropomyosin (AHRD V3.3 *** AT1G33500.3)
Solyc11g065880.2	SL4.0ch11:49505692-49512372	0.193858	0.0017	0.0255126	RNA-binding protein (AHRD V3.3 *** A0A2K3PBB6_TRIPR)
Solyc11g068500.2	SL4.0ch11:51259308-51269885	0.424271	5e-05	0.00114281	Sec23/sec24 transport family protein (AHRD V3.3 *** G5DW78_SILLA)
Solyc11g069480.2	SL4.0ch11:52137791-52141510	0.0702399	0.0022	0.0314264	CASP-like protein (AHRD V3.3 *** A0A328CZH9_9ASTE)
Solyc11g071460.2	SL4.0ch11:52987108-52990368	0.407327	0.00365	0.0468721	NAD(P)-binding Rossmann-fold superfamily protein (AHRD V3.3 *** A0A2U1PI79_ARTAN)
Solyc12g005350.2	SL4.0ch12:229270-231696	0.182519	0.0004	0.00751936	Dihydroflavonol-4-reductase (AHRD V3.3 *** B6TUD3_MAIZE)
Solyc12g006350.3	SL4.0ch12:877031-885650	0.749423	5e-05	0.00114281	Auxin response factor (AHRD V3.3 *-* E0AD21_SOLLC)
Solyc12g009160.2	SL4.0ch12:2518724-2525601	0.354058	0.0005	0.00913586	Inter-alpha-trypsin inhibitor heavy chain-like protein (AHRD V3.3 *** Q8L798_ARATH)
Solyc12g011160.2	SL4.0ch12:4050199-4055476	0.10125	0.00045	0.00833407	3-hydroxyisobutyryl-CoA hydrolase-like protein 5 (AHRD V3.3 *** A0A2G2YT91_CAPAN)
Solyc12g015690.3	SL4.0ch12:5698621-5705706	0.216372	5e-05	0.00114281	fasciclin-like arabinogalactan protein 1 (AHRD V3.3 *** A0A1U8G960_CAPAN)
Solyc12g032950.3	SL4.0ch12:36419215-36444768	0.29714	0.00265	0.036457	CBS domain-containing protein, putative, expressed (AHRD V3.3 *** Q2QX49_ORYSJ)
Solyc01g080080.3	SL4.0ch01:71823240-71835487	0.337258	0.0002	0.00407062	RING/U-box superfamily protein (AHRD V3.3 *** A0A2U1KJJ9_ARTAN)
Solyc12g055855.2	SL4.0ch12:61460030-61464417	0.305521	5e-05	0.00114281	ORMDL (AHRD V3.3 *** A0A200Q7B4_9MAGN)
Solyc12g095850.2	SL4.0ch12:64484419-64494768	0.145499	0.0001	0.0021719	Tryptophan--tRNA ligase (AHRD V3.3 *** A0A2G2VHY5_CAPBA)
Solyc12g099910.2	SL4.0ch12:66386636-66408252	0.22227	5e-05	0.00114281	Protein CHROMATIN REMODELING 5 (AHRD V3.3 *** A0A2G3B5M0_CAPCH)
Solyc12g005200.3	SL4.0ch12:144093-149243	0.376653	5e-05	0.00114281	Electron transfer flavoprotein subunit alpha, mitochondrial (AHRD V3.3 *** A0A2G2ZY23_CAPAN)
Solyc12g005940.2	SL4.0ch12:572640-575343	0.538992	5e-05	0.00114281	1-aminocyclopropane-1-carboxylate oxidase 2 (AHRD V3.3 *** Q7Y257_BETPN)
Solyc12g008870.1,Solyc12g008890.3	SL4.0ch12:2247492-2255864	0.226348	0.0002	0.00407062	Zinc finger transcription factor 74
Solyc12g009470.2	SL4.0ch12:2778837-2782318	0.199023	0.00055	0.00992017	yellow-green-2
Solyc12g014530.3	SL4.0ch12:5531993-5538282	0.826336	5e-05	0.00114281	L-aspartate oxidase (AHRD V3.3 *** A0A2G3CUJ1_CAPCH)
Solyc12g027870.1	SL4.0ch12:28217553-28245506	0.146527	0.0017	0.0255126	Protein kinase domain (AHRD V3.3 *** A0A200Q8W1_9MAGN)
Solyc12g038920.2	SL4.0ch12:51081348-51085300	0.135202	0.00095	0.0158031	Protein kinase domain (AHRD V3.3 *** A0A200QQM3_9MAGN)
Solyc12g049580.2	SL4.0ch12:60889612-60895252	0.542663	0.00015	0.00314609	translation initiation factor eIF-2B subunit alpha (AHRD V3.3 *** A0A2I4G5S8_9ROSI)
Solyc12g056290.2	SL4.0ch12:61829962-61834088	0.423258	5e-05	0.00114281	RING/U-box superfamily protein (AHRD V3.3 *-* AT2G15530.4)
Solyc12g096300.2	SL4.0ch12:64799433-64802302	0.196129	0.00175	0.0261181	40S ribosomal protein S6 (AHRD V3.3 *** Q3HVK4_SOLTU)
Solyc01g087500.3	SL4.0ch01:74691872-74698900	0.180506	0.00155	0.0236306	DNA topoisomerase 2 (AHRD V3.3 *** A0A2G2XSS9_CAPBA)
Solyc01g090420.4	SL4.0ch01:76325316-76343718	0.191611	0.0003	0.00582892	Protein ARABIDILLO 1 (AHRD V3.3 *** A0A2G3DEY3_CAPCH)
Solyc01g090650.1	SL4.0ch01:76521603-76537132	0.201943	0.00015	0.00314609	SNF2 domain-containing protein / helicase domain-containing protein (AHRD V3.3 *** A0A1P8AXX5_ARATH)
Solyc01g091260.3	SL4.0ch01:77165326-77169586	0.302372	5e-05	0.00114281	myeloid leukemia factor (AHRD V3.3 *** AT2G45380.4)
Solyc01g094000.3	SL4.0ch01:77825440-77838945	0.29817	5e-05	0.00114281	Poly(A) RNA polymerase cid11 (AHRD V3.3 *** A0A1J3CZT2_NOCCA)
Solyc01g094020.3	SL4.0ch01:77846456-77850762	0.194155	0.0001	0.0021719	Receptor-like serine/threonine-protein kinase (AHRD V3.3 *** A0A2G3DE20_CAPCH)
Solyc01g095570.3	SL4.0ch01:79037121-79042359	0.458071	5e-05	0.00114281	Mitochondrial carrier protein (AHRD V3.3 *** A0A200PUN8_9MAGN)
Solyc01g099010.3	SL4.0ch01:81607910-81618928	0.264585	0.0021	0.0302489	GDSL esterase/lipase At5g03980-like (AHRD V3.3 *** A0A1U8DUA9_CAPAN)
Solyc01g005480.3	SL4.0ch01:346475-351384	0.360559	5e-05	0.00114281	transmembrane protein%2C putative (DUF677) (AHRD V3.3 *** AT3G19330.4)
Solyc01g100540.4	SL4.0ch01:82811454-82816273	0.476018	5e-05	0.00114281	HIT zinc finger and PAPA-1-like domain-containing protein (AHRD V3.3 *-* Q8GYE3_ARATH)
Solyc01g104660.3	SL4.0ch01:85389146-85396326	0.181372	5e-05	0.00114281	Plant/F1M20-13 protein (AHRD V3.3 *** A0A072UZK1_MEDTR)
Solyc01g104920.3	SL4.0ch01:85551431-85560142	0.384608	5e-05	0.00114281	Vesicle-fusing ATPase (AHRD V3.3 *** A0A2G3C862_CAPCH)
Solyc01g105570.4	SL4.0ch01:86013801-86019389	0.190282	0.00345	0.0448497	U2 small nuclear ribonucleoprotein auxiliary factor-like protein (AHRD V3.3 *** AT5G64010.1)
Solyc01g109560.3	SL4.0ch01:88813786-88820068	0.125126	0.0001	0.0021719	Guanine nucleotide-binding protein subunit beta (AHRD V3.3 *** A0A2G3BVT8_CAPCH)
Solyc02g067830.3	SL4.0ch02:35961204-35965666	0.372348	0.00115	0.0185133	Protein kinase G11A (AHRD V3.3 *** A0A2G3A680_CAPAN)
Solyc02g069920.4	SL4.0ch02:37717640-37724033	0.65046	0.0007	0.0122067	2-succinylbenzoate--CoA ligase, chloroplastic/peroxisomal (AHRD V3.3 *** A0A2G2XDL4_CAPBA)
Solyc02g070850.1	SL4.0ch02:38445723-38458289	0.792295	5e-05	0.00114281	F-box/kelch-repeat protein At3g23880-like (AHRD V3.3 *-* XP_025884893.1)
Solyc02g078440.3	SL4.0ch02:41096843-41103564	0.129953	0.00135	0.0210971	RNA polymerase II transcription factor B subunit 2 (AHRD V3.3 *** A0A2G3A8K6_CAPAN)
Solyc02g079270.4	SL4.0ch02:41854566-41863582	0.349309	5e-05	0.00114281	Inositol monophosphatase (AHRD V3.3 *** A0A200QBY1_9MAGN)
Solyc02g081430.3	SL4.0ch02:43394665-43396531	0.10425	0.001	0.0164801	Microsomal glutathione s-transferase (AHRD V3.3 *** F4IBK9_ARATH)
Solyc02g081840.4	SL4.0ch02:43622864-43627995	0.46591	0.0004	0.00751936	translocator assembly/maintenance protein (AHRD V3.3 *** AT3G47630.6)
Solyc02g083390.4	SL4.0ch02:44810918-44814834	0.202224	0.002	0.0290927	2-oxoglutarate (2OG) and Fe(II)-dependent oxygenase superfamily protein (AHRD V3.3 *** F4JZ25_ARATH)
Solyc02g085240.4	SL4.0ch02:46220919-46223425	0.279562	5e-05	0.00114281	AP complex subunit sigma (AHRD V3.3 *** A0A2G2XGH6_CAPBA)
Solyc02g085480.4	SL4.0ch02:46366553-46371158	0.316889	5e-05	0.00114281	DUF1195 domain-containing protein (AHRD V3.3 *** A0A1Q3BNM7_CEPFO)
Solyc01g009500.4	SL4.0ch01:3682936-3687045	0.2519	0.0019	0.0279088	Alpha/beta-Hydrolases superfamily protein (AHRD V3.3 *** F4J341_ARATH)
Solyc02g087130.4	SL4.0ch02:47641180-47648094	0.17498	5e-05	0.00114281	Ribonuclease H (AHRD V3.3 *** A0A2U1P3J3_ARTAN)
Solyc02g093550.3	SL4.0ch02:52438245-52439595	0.265015	5e-05	0.00114281	S-adenosyl-L-methionine-dependent methyltransferases superfamily protein (AHRD V3.3 *** A0A2U1MAR1_ARTAN)
Solyc02g063120.1	SL4.0ch02:33192226-33197312	0.306933	0.001	0.0164801	Unknown protein
Solyc01g013883.1	SL4.0ch01:10337404-10395910	0.158825	0.00075	0.0129511	Aldehyde dehydrogenase (AHRD V3.3 *-* A0A218WKY9_PUNGR)
