# Supplementary material for: Comparative Analysis of Environment-Responsive Alternative Splicing in the Inflorescences of Cultivated and Wild Tomato Species
Source: Int J Mol Sci. 2022 Sep 30;23(19):11585. doi: 10.3390/ijms231911585 (PMC9569760; doi:10.3390/ijms231911585)
Supplement: Supplementary file 1 [file ijms-23-11585-s001.zip › Table S4.xlsx]

## Sheet: Table S4.
Table S4. DAGs identified in LA2706 inflorescences between OF and PG conditions
gene	locus	sqrt.JS.	p_value	q_value	Description
Solyc02g071730.4	SL4.0ch02:39106498-39112298	0.153308	0.00205	0.0296756	Tomato AGAMOUS 1
Solyc02g071870.4	SL4.0ch02:39233224-39245992	0.350145	5e-05	0.00114281	Protein kinase domain (AHRD V3.3 *** A0A200QV78_9MAGN)
Solyc02g078300.3	SL4.0ch02:41008353-41030895	0.372941	5e-05	0.00114281	Transcription initiation factor TFIID subunit 13 (AHRD V3.3 *** A0A2G3D630_CAPCH)
Solyc01g015020.4	SL4.0ch01:16635948-16640542	0.128893	0.00115	0.0185133	PRLI-interacting factor (AHRD V3.3 *-* AT5G19900.5)
Solyc02g079510.3	SL4.0ch02:42022813-42029722	0.232879	5e-05	0.00114281	Peroxidase (AHRD V3.3 *** M1C184_SOLTU)
Solyc02g080080.3	SL4.0ch02:42375008-42378675	0.478442	5e-05	0.00114281	Cysteine-rich receptor-like protein kinase 29 (AHRD V3.3 *** A0A2G2XFA8_CAPBA)
Solyc02g081380.3	SL4.0ch02:43358427-43363144	0.202492	5e-05	0.00114281	Ras-related protein Rab-5C (AHRD V3.3 *** A0A2G3A9R5_CAPAN)
Solyc02g082160.2	SL4.0ch02:43857137-43861102	0.387148	5e-05	0.00114281	Pentatricopeptide repeat (AHRD V3.3 *** A0A200QWV0_9MAGN)
Solyc02g083960.4	SL4.0ch02:45204918-45210840	0.263661	0.00375	0.0478664	2-oxoglutarate (2OG) and Fe(II)-dependent oxygenase superfamily protein (AHRD V3.3 *** A0A2U1N614_ARTAN)
Solyc02g085420.4	SL4.0ch02:46339594-46345790	0.2293	5e-05	0.00114281	U1 small nuclear ribonucleoprotein 70 kDa (AHRD V3.3 *-* A0A2G3AAH2_CAPAN)
Solyc02g085520.4	SL4.0ch02:46384476-46396997	0.427951	5e-05	0.00114281	Adenylosuccinate synthetase (AHRD V3.3 *** S8CIB7_9LAMI)
Solyc02g086620.3,Solyc02g086630.3	SL4.0ch02:47289271-47305467	0.452473	5e-05	0.00114281	sister chromatid cohesion protein PDS5 homolog B-like isoform X1 (AHRD V3.3 *-* XP_019068668.1)
Solyc02g089890.4	SL4.0ch02:49616405-49625262	0.288756	0.0019	0.0279088	PQ-loop repeat family protein / transmembrane family protein (AHRD V3.3 *** Q94AH7_ARATH)
Solyc02g089970.3	SL4.0ch02:49686247-49699584	0.377928	0.00155	0.0236306	Histone-lysine N-methyltransferase SUVR5-like protein (AHRD V3.3 *** A0A2K3NQM7_TRIPR)
Solyc02g091580.4	SL4.0ch02:50872670-50882530	0.174337	5e-05	0.00114281	Oligopeptidase A (AHRD V3.3 *** A0A2U1NZK4_ARTAN)
Solyc02g093080.3	SL4.0ch02:52070267-52074120	0.178462	0.0002	0.00407062	2-oxoglutarate (2OG) and Fe(II)-dependent oxygenase superfamily protein (AHRD V3.3 *** A0A2U1Q3D7_ARTAN)
Solyc02g093800.3	SL4.0ch02:52603401-52609431	0.345078	5e-05	0.00114281	Serine/threonine protein phosphatase 2A regulatory subunit (AHRD V3.3 *** A0A2G2XIR2_CAPBA)
Solyc03g005110.3	SL4.0ch03:88272-90283	0.155178	5e-05	0.00114281	hypothetical protein (DUF626) (AHRD V3.3 --* AT3G19520.2)
Solyc03g005690.3	SL4.0ch03:497005-505121	0.194017	0.00055	0.00992017	Cysteine-rich repeat secretory protein 3 (AHRD V3.3 *** A0A2G2ZL38_CAPAN)
Solyc03g005960.3	SL4.0ch03:650057-659886	0.320292	0.0001	0.0021719	protein kinase LESK1
Solyc01g021640.3	SL4.0ch01:32491793-32518376	0.367893	5e-05	0.00114281	Transducin/WD40 repeat-like superfamily protein (AHRD V3.3 *** AT5G17370.1)
Solyc03g033390.3	SL4.0ch03:4828292-4831725	0.20663	5e-05	0.00114281	F-box protein (AHRD V3.3 *** A0A2G2WXK3_CAPBA)
Solyc03g071560.4	SL4.0ch03:15051444-15064693	0.17817	5e-05	0.00114281	RNA-binding protein (AHRD V3.3 *-* A0A1Y1HYH4_KLENI)
Solyc03g051790.3	SL4.0ch03:17405817-17412221	0.310386	5e-05	0.00114281	Nucleolar GAR2-like protein (AHRD V3.3 *** A0A2K3P267_TRIPR)
Solyc03g053040.1	SL4.0ch03:18446997-18462122	0.416081	0.0015	0.023006	Unknown protein
Solyc03g058805.1	SL4.0ch03:22087911-22094220	0.287953	0.0025	0.0348219	Unknown protein
Solyc01g044490.4	SL4.0ch01:39472756-39497286	0.221367	5e-05	0.00114281	Elongation factor P (AHRD V3.3 *** B6TVD2_MAIZE)
Solyc03g150136.1	SL4.0ch03:46209942-46213628	0.300008	0.00325	0.0428096	Unknown protein
Solyc03g083190.3	SL4.0ch03:47571673-47627497	0.354194	0.00025	0.00496937	gamma-irradiation and mitomycin c induced 1 (AHRD V3.3 *-* AT5G24280.3)
Solyc03g083380.4	SL4.0ch03:47810058-47813980	0.349195	0.00025	0.00496937	O-acyltransferase WSD1-like (AHRD V3.3 *** A0A2I4DRV2_9ROSI)
Solyc03g093210.3	SL4.0ch03:48958864-48964403	0.556321	5e-05	0.00114281	Nucleic acid-binding, OB-fold protein (AHRD V3.3 *** A0A2U1P2W4_ARTAN)
Solyc03g095470.3	SL4.0ch03:51169035-51172587	0.10891	5e-05	0.00114281	Import inner membrane translocase subunit (AHRD V3.3 *** Q9SHB0_ARATH)
Solyc03g095610.4	SL4.0ch03:51364146-51368223	0.280439	5e-05	0.00114281	DUF3133 domain-containing protein (AHRD V3.3 *** A0A1Q3BII0_CEPFO)
Solyc01g057020.3	SL4.0ch01:51203839-51219758	0.369688	0.0001	0.0021719	protein TRIGALACTOSYLDIACYLGLYCEROL 4, chloroplastic-like (AHRD V3.3 *-* A0A2I4DQN1_9ROSI)
Solyc03g113090.3	SL4.0ch03:57801808-57804616	0.273914	5e-05	0.00114281	microtubule-associated futsch-like protein (AHRD V3.3 *** AT5G62550.1)
Solyc03g113490.3	SL4.0ch03:58042039-58046145	0.832487	0.0012	0.019172	HIPL2 protein (AHRD V3.3 *** A0A2G3A1K5_CAPAN)
Solyc03g114060.3	SL4.0ch03:58523109-58531915	0.372632	5e-05	0.00114281	Bromo adjacent homology (BAH) domain (AHRD V3.3 *** A0A200R0M3_9MAGN)
Solyc03g114330.3	SL4.0ch03:58759205-58766748	0.315763	0.0004	0.00751936	Peroxisomal membrane protein PEX14 (AHRD V3.3 *** A0A2G2ZCJ2_CAPAN)
Solyc03g114930.3	SL4.0ch03:59205713-59211221	0.186615	0.0002	0.00407062	PsbP-like protein 1, chloroplastic (AHRD V3.3 *** A0A2G3A242_CAPAN)
Solyc03g115665.1,Solyc03g115680.4	SL4.0ch03:59734264-59748718	0.40846	5e-05	0.00114281	Unknown protein
Solyc03g116140.3	SL4.0ch03:60056119-60060513	0.149034	0.0011	0.017854	activating signal cointegrator 1 (AHRD V3.3 *** A0A2I4F4P6_9ROSI)
Solyc03g116660.3	SL4.0ch03:60432147-60436611	0.204287	0.0003	0.00582892	transmembrane protein (AHRD V3.3 --* AT3G15780.1)
Solyc03g116780.3	SL4.0ch03:60512066-60515641	0.159667	5e-05	0.00114281	Ubiquitin system component Cue (AHRD V3.3 *** A0A200QTD9_9MAGN)
Solyc03g118550.3	SL4.0ch03:61881169-61885537	0.140719	0.00025	0.00496937	TPR repeat-containing thioredoxin TDX (AHRD V3.3 *** A0A2G2WQA5_CAPBA)
Solyc03g119440.3	SL4.0ch03:62498166-62507310	0.232118	5e-05	0.00114281	C2 domain-containing protein (AHRD V3.3 *** A0A1Q3BN33_CEPFO)
Solyc03g119450.3	SL4.0ch03:62507679-62515854	0.130649	0.00115	0.0185133	Chloroplastic group IIA intron splicing facilitator CRS1, chloroplastic (AHRD V3.3 *** A0A1J3K5U5_NOCCA)
Solyc03g119650.3	SL4.0ch03:62651392-62670925	0.231342	0.0002	0.00407062	DENN domain and WD repeat-containing protein SCD1 (AHRD V3.3 *** A0A2G2WPL9_CAPBA)
Solyc03g120560.3	SL4.0ch03:63363610-63373391	0.166032	5e-05	0.00114281	Protein NRT1/ PTR FAMILY 1.1 (AHRD V3.3 *** A0A2G3A3M4_CAPAN)
Solyc01g058270.3	SL4.0ch01:59106137-59112906	0.333575	5e-05	0.00114281	O-acetyltransferase family protein (AHRD V3.3 *** A0A2U1M4H7_ARTAN)
Solyc03g120910.4	SL4.0ch03:63583016-63590496	0.380848	0.0011	0.017854	Homeobox leucine-zipper protein (AHRD V3.3 *** Q76CL1_ZINVI)
Solyc03g121650.3	SL4.0ch03:64182196-64191147	0.203979	0.0011	0.017854	Duf724 domain-containing protein 7 (AHRD V3.3 *** A0A314KGX7_NICAT)
Solyc03g123730.4	SL4.0ch03:64925475-64931294	0.0814308	0.0006	0.0106965	26S protease regulatory subunit 7 (AHRD V3.3 *** A0A1U8FAJ3_CAPAN)
Solyc03g006330.4	SL4.0ch03:940428-946508	0.331845	0.0035	0.0453572	Leucine-rich repeat receptor-like serine/threonine-protein kinase (AHRD V3.3 *** A0A0A7LUM7_ALBBR)
Solyc03g007000.4	SL4.0ch03:1580632-1588130	0.103833	0.0031	0.041272	Peptidase M48 (AHRD V3.3 *** A0A200PMQ6_9MAGN)
Solyc03g025125.1	SL4.0ch03:2565330-2574903	0.271323	0.003	0.0402055	Unknown protein
Solyc03g025450.4	SL4.0ch03:2838611-2847290	0.533873	5e-05	0.00114281	Protein kinase domain (AHRD V3.3 *** A0A200QU61_9MAGN)
Solyc03g025500.4	SL4.0ch03:2869676-2873207	0.473107	5e-05	0.00114281	Oxoglutarate/iron-dependent oxygenase (AHRD V3.3 *** A0A2U1MXV6_ARTAN)
Solyc01g060240.4	SL4.0ch01:63110060-63112721	0.206612	5e-05	0.00114281	Unknown protein
Solyc03g026240.4	SL4.0ch03:3662443-3667616	0.240638	5e-05	0.00114281	Serine/arginine-rich-splicing factor RS40 (AHRD V3.3 *** A0A0M8KTC1_NICAT)
Solyc03g150117.1	SL4.0ch03:11128083-11132378	0.572858	5e-05	0.00114281	Retrovirus-related Pol polyprotein from transposon TNT 1-94 (AHRD V3.3 *-* A0A1J3HZ90_NOCCA)
Solyc03g058860.3	SL4.0ch03:22335659-22345443	0.0755689	0.00385	0.0488559	3-dehydroquinate synthase (AHRD V3.3 *** A0A200QS88_9MAGN)
Solyc03g059030.4	SL4.0ch03:23288955-23297481	0.191545	5e-05	0.00114281	CDK5RAP3-like protein (AHRD V3.3 *** A0A2G2Y5I9_CAPAN)
Solyc03g063357.1	SL4.0ch03:30482708-30487166	0.369509	5e-05	0.00114281	Unknown protein
Solyc03g082380.4	SL4.0ch03:46888241-46894750	0.143936	0.0003	0.00582892	Serine/arginine-rich-splicing factor SR34A (AHRD V3.3 *** A0A0M8KRL2_NICAT)
Solyc03g082680.4	SL4.0ch03:47144856-47159795	0.166414	5e-05	0.00114281	neuroblastoma-amplified sequence protein (AHRD V3.3 *** AT5G24350.3)
Solyc03g082960.2,Solyc03g082970.4	SL4.0ch03:47392019-47405981	0.215289	0.0007	0.0122067	Protein phosphatase-2C (AHRD V3.3 *** O82471_MESCR)
Solyc03g095820.4	SL4.0ch03:52036201-52040617	0.321322	0.00215	0.0308216	Plant cadmium resistance 2 (AHRD V3.3 *** A0A0K9PMY3_ZOSMR)
Solyc03g097120.3	SL4.0ch03:54029097-54033184	0.529973	5e-05	0.00114281	Heat stress transcription factor A-1 (AHRD V3.3 *** A0A2G3ARP3_CAPCH)
Solyc03g097460.3	SL4.0ch03:54359875-54369476	0.341811	0.00045	0.00833407	Integrator complex subunit (AHRD V3.3 *** A0A1I9LM23_ARATH)
Solyc03g098630.4	SL4.0ch03:55443860-55451942	0.592213	5e-05	0.00114281	DUF789 domain-containing protein (AHRD V3.3 *-* A0A1Q3BTC9_CEPFO)
Solyc03g111760.3,Solyc03g111770.3	SL4.0ch03:56805129-56815518	0.0859448	0.00075	0.0129511	Argonaute15
Solyc03g112160.3	SL4.0ch03:57085788-57088448	0.204752	0.0011	0.017854	Drought induced 19 protein-like (AHRD V3.3 *** A0A200RD12_9MAGN)
Solyc01g067530.3	SL4.0ch01:69043476-69056126	0.268867	5e-05	0.00114281	GTPase OBG (AHRD V3.3 *** A0A2K3PK04_TRIPR)
Solyc03g113000.3	SL4.0ch03:57730242-57737131	0.495938	0.00335	0.0438597	RINT1-like protein MAG2 (AHRD V3.3 *** A0A2G2X8L8_CAPBA)
Solyc03g113140.3	SL4.0ch03:57830638-57834397	0.197436	0.00225	0.0319899	Nuclear ribonuclease Z (AHRD V3.3 *** A0A2G3CYI6_CAPCH)
Solyc03g113590.3	SL4.0ch03:58093890-58100074	0.0916073	0.00095	0.0158031	5-formyltetrahydrofolate cycloligase
Solyc03g113680.4	SL4.0ch03:58169338-58173511	0.157766	5e-05	0.00114281	Microtubule-associated protein TORTIFOLIA1 (AHRD V3.3 *** A0A2K3N0J0_TRIPR)
Solyc03g114020.3	SL4.0ch03:58481393-58482629	0.264493	5e-05	0.00114281	D-ribose-binding periplasmic protein (AHRD V3.3 *** A0A2P5CJ45_PARAD)
Solyc03g115230.3	SL4.0ch03:59435364-59439567	0.0931354	0.00255	0.0353798	Solanum lycopersicum heat shock protein
Solyc03g117570.3	SL4.0ch03:61145258-61149345	0.144226	0.0038	0.0483669	Pentatricopeptide repeat-containing protein, mitochondrial (AHRD V3.3 *** A0A2G3CZN8_CAPCH)
Solyc03g118280.1	SL4.0ch03:61636423-61642133	0.245079	0.00025	0.00496937	Pentatricopeptide repeat (AHRD V3.3 *** A0A200R3T1_9MAGN)
Solyc03g118430.3	SL4.0ch03:61752185-61768609	0.125339	0.00195	0.0284964	Peptidase M16 (AHRD V3.3 *** A0A200QEF2_9MAGN)
Solyc03g118700.3	SL4.0ch03:61998378-62001661	0.211366	0.0032	0.0422972	nuclear localized protein (AHRD V3.3 *-* AT1G48580.3)
Solyc03g120730.3	SL4.0ch03:63461039-63465353	0.177923	0.0007	0.0122067	Sulfite exporter TauE/SafE family protein (AHRD V3.3 *** A0A2U1KY14_ARTAN)
Solyc03g120880.4	SL4.0ch03:63549158-63555548	0.224719	5e-05	0.00114281	Nuclear pore complex protein NUP35 (AHRD V3.3 *** A0A2G3A3R5_CAPAN)
Solyc03g123920.3	SL4.0ch03:65073115-65079425	0.109327	0.0002	0.00407062	Ubiquitin-specific protease family C19 protein (AHRD V3.3 *** A0A2K3NKS0_TRIPR)
Solyc03g124040.3	SL4.0ch03:65207769-65216898	0.264357	0.0006	0.0106965	Mitochondrial transcription termination factor family protein (AHRD V3.3 *** Q0WRV2_ARATH)
Solyc04g005830.3	SL4.0ch04:546970-555508	0.363898	5e-05	0.00114281	P-loop containing nucleoside triphosphate hydrolases superfamily protein (AHRD V3.3 *** A0A2U1KZ59_ARTAN)
Solyc04g005900.3	SL4.0ch04:599684-603751	0.464982	0.00345	0.0448497	F-box/FBD/LRR-repeat protein (AHRD V3.3 *** A0A2G3CFK0_CAPCH)
Solyc04g007200.4	SL4.0ch04:933075-935066	0.378067	0.001	0.0164801	Methylketone synthase IIb (AHRD V3.3 *** E0YCS9_SOLLC)
Solyc04g007520.3	SL4.0ch04:1243231-1253591	0.218866	0.0004	0.00751936	CDP-diacylglycerol--serine O-phosphatidyltransferase 1 (AHRD V3.3 *** A0A2G3CFI4_CAPCH)
Solyc04g008050.4	SL4.0ch04:1738373-1744951	0.187557	5e-05	0.00114281	Two-component response regulator (AHRD V3.3 *** A0A2G2WRM9_CAPBA)
Solyc04g008640.3	SL4.0ch04:2281909-2304178	0.118155	5e-05	0.00114281	conserved oligomeric Golgi complex subunit 3 (AHRD V3.3 *** A0A2I4FHP6_9ROSI)
Solyc04g011540.4	SL4.0ch04:4005195-4008162	0.143183	5e-05	0.00114281	Calcium-dependent lipid-binding (CaLB domain) family protein (AHRD V3.3 *** A8MRW6_ARATH)
Solyc04g015160.3	SL4.0ch04:5369373-5378255	0.194708	0.0007	0.0122067	C2 and GRAM domain-containing protein (AHRD V3.3 *** A0A2G2ZFB6_CAPAN)
Solyc04g015170.3	SL4.0ch04:5378805-5384118	0.160719	0.00025	0.00496937	FHA domain-containing protein (AHRD V3.3 *** A0A1Q3CXK4_CEPFO)
Solyc01g079790.4	SL4.0ch01:71507409-71511691	0.207782	5e-05	0.00114281	ADP-glucose pyrophosphorylase large subunit 3
Solyc04g016290.3	SL4.0ch04:7113048-7118272	0.39347	0.00215	0.0308216	Rho_N domain-containing protein (AHRD V3.3 *-* A0A1Q3DAL3_CEPFO)
Solyc04g017720.3	SL4.0ch04:7839305-7840673	0.207334	0.00085	0.0143961	Gibberellin regulated protein (AHRD V3.3 *** A0A2U1PE48_ARTAN)
Solyc04g026030.3	SL4.0ch04:18909437-18913000	0.1194	0.00085	0.0143961	Spermidine synthase (AHRD V3.3 *** A0A088DA02_CAPAN),Pfam:PF01564
Solyc04g049150.3	SL4.0ch04:39137572-39155058	0.148275	0.00035	0.00668662	Unknown protein
Solyc04g051450.3	SL4.0ch04:49792559-49799761	0.367504	5e-05	0.00114281	TSL-kinase interacting protein 1 (AHRD V3.3 *** A0A2I4GQN6_9ROSI)
Solyc04g058190.3	SL4.0ch04:54596770-54618108	0.248955	0.00035	0.00668662	PHD domain-containing protein (AHRD V3.3 *** A0A1Q3CJX9_CEPFO)
Solyc04g071070.2	SL4.0ch04:55786114-55803358	0.177963	5e-05	0.00114281	Unknown protein
Solyc04g071730.3	SL4.0ch04:56502840-56509612	0.198372	0.0001	0.0021719	Syntaxin-81 (AHRD V3.3 *** A0A2G2WXF8_CAPBA)
Solyc04g071750.4	SL4.0ch04:56518030-56521929	0.188595	5e-05	0.00114281	Tubby-like F-box protein (AHRD V3.3 *** A0A2G3D7T8_CAPCH)
Solyc04g072630.4	SL4.0ch04:57534830-57546619	0.256146	5e-05	0.00114281	sporulation-specific protein (AHRD V3.3 *** AT1G22060.2)
Solyc04g076120.3	SL4.0ch04:59068058-59072162	0.381465	0.0026	0.0359196	Serine carboxypeptidase-like 17 (AHRD V3.3 *-* A0A2G2W4M1_CAPBA)
Solyc01g081400.3	SL4.0ch01:73193872-73199036	0.190691	5e-05	0.00114281	B3 domain-containing protein (AHRD V3.3 *** A0A1Q3BBR1_CEPFO)
Solyc04g078490.1	SL4.0ch04:61206591-61212736	0.168728	5e-05	0.00114281	F-box protein (AHRD V3.3 *** A0A2G2XGV7_CAPBA)
Solyc04g078750.3	SL4.0ch04:61396833-61399708	0.0941913	5e-05	0.00114281	Late embryogenesis abundant protein (AHRD V3.3 *** A0A200QZD5_9MAGN)
Solyc04g078940.3	SL4.0ch04:61569696-61573109	0.0984759	0.00055	0.00992017	LEY13632 Dem protein
Solyc04g079970.3	SL4.0ch04:62258385-62263396	0.145701	0.0002	0.00407062	RUB1 conjugating enzyme
Solyc04g080230.3	SL4.0ch04:62451780-62454885	0.166134	0.003	0.0402055	DUF1195 domain-containing protein (AHRD V3.3 *** A0A1Q3BNM7_CEPFO)
Solyc04g081170.3	SL4.0ch04:63152830-63157807	0.430896	5e-05	0.00114281	GAGA-binding transcriptional activator (AHRD V3.3 *** H1ZN91_SOLLC)
Solyc04g082450.3	SL4.0ch04:64067869-64072523	0.133501	0.00165	0.0248906	Integral membrane protein hemolysin-III-like protein (AHRD V3.3 *** A0A2K3N7X1_TRIPR)
Solyc04g008730.3,Solyc04g008740.3	SL4.0ch04:2422121-2432825	0.111443	0.0002	0.00407062	Alpha-galactosidase (AHRD V3.3 *** K4BP29_SOLLC)
Solyc04g008840.3	SL4.0ch04:2486068-2492307	0.373655	5e-05	0.00114281	FRIGIDA-like protein (AHRD V3.3 *** A0A2G2X9B2_CAPBA)
Solyc04g011380.4	SL4.0ch04:3884396-3896575	0.30286	5e-05	0.00114281	Zinc finger C3H1 domain protein (AHRD V3.3 *** A0A1P8B0L2_ARATH)
Solyc01g087450.3	SL4.0ch01:74655474-74674787	0.743831	5e-05	0.00114281	Arm repeat superfamily protein (AHRD V3.3 *** A0A2K3NMK6_TRIPR)
Solyc04g015450.3	SL4.0ch04:5672486-5688370	0.258387	5e-05	0.00114281	extensin X55684
Solyc04g016490.4	SL4.0ch04:7352686-7357247	0.307844	0.00045	0.00833407	Purple acid phosphatase 16 (AHRD V3.3 *** A0A2U1NPL5_ARTAN)
Solyc04g016550.4	SL4.0ch04:7411594-7428325	0.404758	5e-05	0.00114281	Folylpolyglutamate synthase (AHRD V3.3 *** A0A1U8GL32_CAPAN)
Solyc04g054140.4	SL4.0ch04:51078517-51089848	0.322511	0.0001	0.0021719	E3 ubiquitin-protein ligase RKP (AHRD V3.3 *** A0A2G2VG74_CAPBA)
Solyc04g054700.3	SL4.0ch04:52359994-52372119	0.364541	5e-05	0.00114281	General transcription factor IIH subunit (AHRD V3.3 *** A0A2G2XQE2_CAPBA)
Solyc04g055010.3	SL4.0ch04:52832593-52840313	0.266957	5e-05	0.00114281	Protein SCO1-like protein 2, mitochondrial (AHRD V3.3 *** A0A2G2VFW1_CAPBA)
Solyc01g150146.1	SL4.0ch01:75524481-75528220	0.285414	5e-05	0.00114281	Phosphatidylinositol N-acetylglucosaminyltransferase subunit P (AHRD V3.3 *** A0A2G2XT73_CAPBA)
Solyc04g058080.3	SL4.0ch04:54513582-54516895	0.482677	0.0003	0.00582892	Glucan endo-1,3-beta-glucosidase (AHRD V3.3 *** A0A2G3CL60_CAPCH)
Solyc04g071040.4	SL4.0ch04:55714438-55724534	0.544887	5e-05	0.00114281	Regulator of chromosome condensation (RCC1) family protein (AHRD V3.3 *** A0A1P8B4Z7_ARATH)
Solyc04g071520.3	SL4.0ch04:56306656-56309986	0.380668	0.0012	0.019172	Transcription elongation factor (TFIIS) family protein (AHRD V3.3 *** A0A1P8BE77_ARATH)
Solyc04g071970.4	SL4.0ch04:56789078-56794266	0.147077	5e-05	0.00114281	Low affinity potassium transport system protein (AHRD V3.3 *** Q8L8X4_ARATH)
Solyc04g072035.1	SL4.0ch04:56931824-56950492	0.370993	5e-05	0.00114281	Inositol polyphosphate 5-phosphatase I (AHRD V3.3 *** F4HT46_ARATH)
Solyc04g072810.4	SL4.0ch04:57718792-57724320	0.229363	5e-05	0.00114281	Sec14p-like phosphatidylinositol transfer family protein (AHRD V3.3 *** B6T8I8_MAIZE)
Solyc04g079000.4	SL4.0ch04:61594607-61599534	0.110727	0.00315	0.0417646	Protein TIC 22, chloroplastic (AHRD V3.3 *** A0A2G2ZRP4_CAPAN)
Solyc04g080710.4	SL4.0ch04:62772718-62777531	0.466789	5e-05	0.00114281	Basic helix-loop-helix (BHLH) DNA-binding superfamily protein (AHRD V3.3 *-* A0A1I9LLG7_ARATH)
Solyc04g081070.3	SL4.0ch04:63082173-63093539	0.106967	0.00015	0.00314609	Protein ACCUMULATION AND REPLICATION OF CHLOROPLASTS 6, chloroplastic (AHRD V3.3 *** A0A2G3CQW7_CAPCH)
Solyc04g082155.1	SL4.0ch04:63898491-63901009	0.112943	0.002	0.0290927	Unknown protein
Solyc01g091070.3	SL4.0ch01:77032484-77041598	0.299465	5e-05	0.00114281	Methionine aminopeptidase (AHRD V3.3 *** A0A2G2XNQ4_CAPBA)
Solyc05g005960.3	SL4.0ch05:766677-769002	0.160818	0.00075	0.0129511	Protein NRT1/ PTR FAMILY 1.2 (AHRD V3.3 *** A0A1J3DU78_NOCCA)
Solyc05g006470.4	SL4.0ch05:1149316-1159908	0.343641	0.00345	0.0448497	Actin-related protein 2/3 complex subunit (AHRD V3.3 *** A0A2I4F971_9ROSI)
Solyc05g006680.4	SL4.0ch05:1406771-1411284	0.109115	0.00265	0.036457	Galactosyltransferase family protein (AHRD V3.3 *** A0A2U1KC25_ARTAN)
Solyc05g006710.3	SL4.0ch05:1419497-1425951	0.418117	5e-05	0.00114281	Unknown protein
Solyc05g007030.4	SL4.0ch05:1666729-1676082	0.11554	5e-05	0.00114281	heat-inducible transcription repressor (AHRD V3.3 *** AT3G17900.2)
Solyc05g007830.3	SL4.0ch05:2328973-2331815	0.0797699	0.00275	0.037502	expansin12
Solyc01g091340.3	SL4.0ch01:77226857-77235230	0.213793	5e-05	0.00114281	Peptidylprolyl isomerase (AHRD V3.3 *** A0A2G3AH66_CAPAN)
Solyc05g008750.3	SL4.0ch05:3035091-3038489	0.147777	0.00115	0.0185133	Style cell-cycle inhibitor 1 (AHRD V3.3 *-* SCI1_ARATH)
Solyc05g013330.4	SL4.0ch05:6498032-6500266	0.403676	0.0007	0.0122067	Unknown protein
Solyc05g013740.3	SL4.0ch05:7114135-7127466	0.196533	0.00115	0.0185133	Coilin-like protein (AHRD V3.3 *-* U6BQ51_NICBE)
Solyc05g013780.3	SL4.0ch05:7154917-7160453	0.0976322	0.00145	0.0223843	paramyosin (AHRD V3.3 *** AT1G24560.1)
Solyc05g047390.1	SL4.0ch05:58175829-58177846	0.167587	0.00375	0.0478664	Mitochondrial import receptor subunit TOM7-1 (AHRD V3.3 *** A0A1U8HGG2_CAPAN)
Solyc05g047450.3	SL4.0ch05:58237468-58244442	0.134743	0.00305	0.0407437	Methyl-CpG-binding domain-containing protein 2 (AHRD V3.3 *** A0A2G3CGY8_CAPCH)
Solyc01g094480.4	SL4.0ch01:78201532-78210925	0.181948	5e-05	0.00114281	WD40 repeat (AHRD V3.3 *** A0A200PPU0_9MAGN)
Solyc05g048760.3	SL4.0ch05:58761661-58768303	0.0845687	0.0013	0.0204583	phosphomannomutase
Solyc05g050530.3	SL4.0ch05:60052083-60059622	0.24552	0.0001	0.0021719	Pyridoxine/pyridoxamine 5'-phosphate oxidase 2 (AHRD V3.3 *** A0A1U8GPA2_CAPAN)
Solyc05g050930.2	SL4.0ch05:60549941-60552260	0.292223	5e-05	0.00114281	DUF641 domain-containing protein (AHRD V3.3 *** A0A1Q3BV63_CEPFO)
Solyc01g094660.3	SL4.0ch01:78365338-78376901	0.215724	0.0006	0.0106965	Protein kinase domain (AHRD V3.3 *** A0A200QU61_9MAGN)
Solyc05g051630.4	SL4.0ch05:61393481-61407971	0.344384	0.00125	0.0197974	RFT1 (AHRD V3.3 *** A0A200RCA1_9MAGN)
Solyc05g052010.2	SL4.0ch05:61736789-61740746	0.0924011	0.00135	0.0210971	Unknown protein
Solyc05g052260.3	SL4.0ch05:61916922-61923365	0.247853	0.00375	0.0478664	O-acetyl-ADP-ribose deacetylase (Regulator of RNase III) (AHRD V3.3 *** A0A318DU47_9GAMM)
Solyc01g094870.3	SL4.0ch01:78532930-78536274	0.444525	0.00235	0.0331347	PLAC8 family protein (AHRD V3.3 *** A0A2U1MEC7_ARTAN)
Solyc05g053100.3	SL4.0ch05:62610918-62618676	0.104617	0.0017	0.0255126	Dihydrolipoyl dehydrogenase-like protein (AHRD V3.3 *** A0A2K3PDU3_TRIPR)
Solyc01g094880.3	SL4.0ch01:78537852-78553146	0.177951	0.00195	0.0284964	Quinoprotein amine dehydrogenase, beta chain-like RIC1-like guanyl-nucleotide exchange factor (AHRD V3.3 *** F4K735_ARATH)
Solyc05g054390.4	SL4.0ch05:63697528-63703199	0.104795	0.0002	0.00407062	Two-component response regulator (AHRD V3.3 *** A0A2G2WV84_CAPBA)
Solyc05g055450.3	SL4.0ch05:64477720-64484221	0.158926	5e-05	0.00114281	Protein BTR1 (AHRD V3.3 *** A0A2G2XV39_CAPAN)
Solyc05g055940.3	SL4.0ch05:64756017-64762214	0.178583	0.0012	0.019172	Protein PHR1-LIKE 1 (AHRD V3.3 *** A0A2G3CIW3_CAPCH)
Solyc05g006120.3	SL4.0ch05:874263-882165	0.460001	0.0006	0.0106965	DNA polymerase lambda-like protein (AHRD V3.3 *** A0A2K3P2F9_TRIPR)
Solyc05g006620.3	SL4.0ch05:1317360-1327316	0.178208	0.00045	0.00833407	Disease resistance protein (TIR-NBS-LRR class) (AHRD V3.3 *** A0A1P8AUD3_ARATH)
Solyc05g007200.4	SL4.0ch05:1861143-1866158	0.174578	0.0015	0.023006	binding partner of ACD11 1 (AHRD V3.3 *** A0A1U8EM00_CAPAN)
Solyc05g009870.4	SL4.0ch05:4123864-4132969	0.160163	0.00315	0.0417646	Transmembrane Fragile-X-F-associated protein (AHRD V3.3 *** Q94K50_ARATH)
Solyc05g012120.3	SL4.0ch05:5407197-5410744	0.292319	5e-05	0.00114281	Ribosome maturation factor RimP (AHRD V3.3 *** A0A2U1QL18_ARTAN)
Solyc05g012310.4	SL4.0ch05:5657540-5677820	0.133504	0.0022	0.0314264	Ureide permease (AHRD V3.3 *** A0A2R6PBP7_ACTCH)
Solyc05g013680.3	SL4.0ch05:7047821-7050294	0.273341	0.0004	0.00751936	Gdsl esterase/lipase (AHRD V3.3 *** A0A2P4H5E8_QUESU)
Solyc05g013710.3	SL4.0ch05:7075360-7079296	0.414431	5e-05	0.00114281	SufE-like protein chloroplastic-like (AHRD V3.3 *** A0A2K3NC77_TRIPR)
Solyc05g017860.3	SL4.0ch05:18791846-18815663	0.246857	0.00015	0.00314609	Protein VAC14-like protein (AHRD V3.3 *** A0A1U8EIK4_CAPAN)
Solyc05g018170.1	SL4.0ch05:20198386-20214241	0.154844	0.0033	0.0433448	Unknown protein
Solyc05g018320.3	SL4.0ch05:20501974-20509706	0.167603	0.0006	0.0106965	arabinogalactan
Solyc05g018600.3	SL4.0ch05:22470120-22473404	0.123108	0.0027	0.0369771	Actin-related protein 6 (AHRD V3.3 *** A0A1U8GPF8_CAPAN)
Solyc05g018640.3	SL4.0ch05:22687682-22711266	0.193217	0.0003	0.00582892	Ultraviolet-B receptor UVR8 (AHRD V3.3 *-* A0A1U8F2B3_CAPAN)
Solyc01g096750.1	SL4.0ch01:80031789-80038692	0.506808	0.00165	0.0248906	Argonaute4d
Solyc05g047640.3	SL4.0ch05:58449614-58473587	0.291067	5e-05	0.00114281	S-acyltransferase (AHRD V3.3 *** A0A2G3CFY8_CAPCH)
Solyc05g048750.3	SL4.0ch05:58699090-58705095	0.0965941	0.0005	0.00913586	coiled-coil protein (AHRD V3.3 *-* AT2G45520.1)
Solyc05g050020.3	SL4.0ch05:59300366-59307798	0.254981	5e-05	0.00114281	RING/U-box superfamily protein (AHRD V3.3 *-* A0A2U1LKS9_ARTAN)
Solyc05g051990.3	SL4.0ch05:61729215-61733303	0.174944	5e-05	0.00114281	Unknown protein
Solyc05g052920.4	SL4.0ch05:62486387-62496373	0.233615	0.0004	0.00751936	Folylpolyglutamate synthase (AHRD V3.3 *** A0A2G3CHR0_CAPCH)
Solyc05g053770.4	SL4.0ch05:63182157-63190863	0.391724	5e-05	0.00114281	myb-like protein X (AHRD V3.3 *-* A0A2I4GJJ9_9ROSI)
Solyc05g053900.4	SL4.0ch05:63304185-63310634	0.284361	0.00015	0.00314609	Eukaryotic aspartyl protease family protein (AHRD V3.3 *** F4IAD5_ARATH)
Solyc05g054420.4	SL4.0ch05:63735792-63745948	0.236591	5e-05	0.00114281	XH/XS domain protein (AHRD V3.3 *** A0A2K3NYB8_TRIPR)
Solyc01g097610.3	SL4.0ch01:80654040-80656517	0.559651	5e-05	0.00114281	F-box domain-containing protein (AHRD V3.3 *** A0A2U1P7U7_ARTAN)
Solyc05g055840.4	SL4.0ch05:64706256-64709106	0.830119	5e-05	0.00114281	Glycosyltransferase (AHRD V3.3 *** A0A1Q3DDP0_CEPFO)
Solyc05g055980.4	SL4.0ch05:64767363-64774219	0.125981	0.00085	0.0143961	Protein phosphatase 2c-like protein (AHRD V3.3 *** Q8S2S5_EUTHA)
Solyc05g056150.4	SL4.0ch05:64928271-64938662	0.613577	0.0001	0.0021719	1-(5-phosphoribosyl)-5-[(5-phosphoribosylamino)methylideneamino] imidazole-4-carboxamide isomerase, chloroplastic (AHRD V3.3 *** A0A2G3CJ41_CAPCH)
Solyc01g097820.4	SL4.0ch01:80782901-80788917	0.36492	5e-05	0.00114281	Adenine phosphoribosyltransferase-like protein, putative (DUF2358) (AHRD V3.3 *** Q94K63_ARATH)
Solyc06g006080.3	SL4.0ch06:1121154-1127100	0.147938	0.0003	0.00582892	Phosphomethylpyrimidine synthase (AHRD V3.3 *** A0A2G3C580_CAPCH)
Solyc06g007240.4	SL4.0ch06:1312826-1316330	0.354514	0.00105	0.0171765	BAG family molecular chaperone regulator 2-like (AHRD V3.3 *** A0A2I4GUW4_9ROSI)
Solyc06g007780.3	SL4.0ch06:1744425-1749920	0.308195	5e-05	0.00114281	Nuclear transport factor 2 (NTF2) family protein with RNA binding (RRM-RBD-RNP motifs) domain-containing protein (AHRD V3.3 *** F4J8X6_ARATH)
Solyc06g008150.3	SL4.0ch06:2047421-2059957	0.341171	5e-05	0.00114281	Peptidyl-prolyl cis-trans isomerase PASTICCINO1 (AHRD V3.3 *-* A0A2G2VE40_CAPBA)
Solyc06g008200.3	SL4.0ch06:2088369-2097355	0.136087	0.0029	0.0391383	Transcription repressor KAN1 (AHRD V3.3 *** A0A2G2X4M7_CAPBA)
Solyc06g009170.3	SL4.0ch06:3111431-3116273	0.157066	5e-05	0.00114281	Epoxide hydrolase 2 (AHRD V3.3 *** B6T857_MAIZE)
Solyc06g011530.3	SL4.0ch06:8068097-8112437	0.371683	5e-05	0.00114281	Hydroxymethylglutaryl-CoA lyase (AHRD V3.3 *-* B6U7B9_MAIZE)
Solyc06g043150.4	SL4.0ch06:27471576-27474154	0.467048	5e-05	0.00114281	WD40 repeat (AHRD V3.3 *** A0A200R530_9MAGN)
Solyc06g048890.4	SL4.0ch06:29578546-29600753	0.420051	0.00155	0.0236306	Protein kinase family protein with ARM repeat domain-containing protein (AHRD V3.3 *** A0A2U1MUW0_ARTAN)
Solyc06g048940.4	SL4.0ch06:29683835-29690239	0.318994	0.0003	0.00582892	Transmembrane 9 superfamily member (AHRD V3.3 *** A0A1U8GL93_CAPAN)
Solyc06g053780.4	SL4.0ch06:34418173-34422972	0.194327	0.0002	0.00407062	Protein WVD2-like 1 (AHRD V3.3 *** A0A2G2WJF4_CAPBA)
Solyc06g054530.3	SL4.0ch06:35080608-35083966	0.450144	5e-05	0.00114281	NAD(P)-binding Rossmann-fold superfamily protein (AHRD V3.3 *** Q8VZB1_ARATH)
Solyc06g060390.3	SL4.0ch06:36083554-36091611	0.462415	0.00385	0.0488559	Histone-lysine N-methyltransferase ASHR1 (AHRD V3.3 *** A0A1U8GVL2_CAPAN)
Solyc06g060620.4	SL4.0ch06:36316041-36319441	0.537067	5e-05	0.00114281	Protein NRT1/ PTR FAMILY 6.3 (AHRD V3.3 *** A0A2G2ZAG1_CAPAN)
Solyc06g061120.4	SL4.0ch06:36795210-36806827	0.333121	0.0018	0.0267245	SAC3/GANP/Nin1/mts3/eIF-3 p25 (AHRD V3.3 *** A0A2U1MXB7_ARTAN)
Solyc06g062880.2	SL4.0ch06:37337330-37344240	0.545163	0.0001	0.0021719	Protein Brevis radix-like 1 (AHRD V3.3 *** A0A1U8H4Y3_CAPAN)
Solyc06g062910.2	SL4.0ch06:37357548-37360033	0.190018	0.0011	0.017854	Unknown protein
Solyc06g063340.3	SL4.0ch06:37677331-37682805	0.159596	5e-05	0.00114281	DUF1666 family protein (DUF1666) (AHRD V3.3 *** Q8L795_ARATH)
Solyc01g099100.4	SL4.0ch01:81678174-81693978	0.146842	5e-05	0.00114281	Long-chain acyl-CoA synthetase 6 (AHRD V3.3 *** A0A2U1MVC5_ARTAN)
Solyc06g068760.3	SL4.0ch06:40249831-40253394	0.206482	0.0001	0.0021719	Chromophore lyase CRL, chloroplastic (AHRD V3.3 *** A0A1U8H4X1_CAPAN)
Solyc06g069020.4	SL4.0ch06:40456586-40468625	0.21468	5e-05	0.00114281	Elongation factor (AHRD V3.3 *** A0A200PY18_9MAGN)
Solyc06g069440.3	SL4.0ch06:40820823-40830292	0.169221	0.0038	0.0483669	Zinc finger transcription factor 45
Solyc01g099360.3	SL4.0ch01:81907772-81919457	0.131254	0.001	0.0164801	Tudor/PWWP/MBT superfamily protein (AHRD V3.3 *-* F4K4D6_ARATH)
Solyc06g071440.4	SL4.0ch06:41620855-41629290	0.28667	5e-05	0.00114281	CASP-like protein (AHRD V3.3 *** A0A2G3C9P3_CAPCH)
Solyc06g072500.2	SL4.0ch06:42378487-42381980	0.44558	0.0004	0.00751936	Acyl-CoA N-acyltransferase (AHRD V3.3 *** A0A2U1L1E7_ARTAN)
Solyc06g073860.2	SL4.0ch06:43272635-43278107	0.251807	5e-05	0.00114281	RING/U-box superfamily protein (AHRD V3.3 *-* A0A2U1PQ21_ARTAN)
Solyc06g076670.3	SL4.0ch06:45292363-45295553	0.470654	5e-05	0.00114281	RNA-binding (RRM/RBD/RNP motifs) family protein (AHRD V3.3 *-* A0A1P8AVT0_ARATH)
Solyc06g150138.1	SL4.0ch06:46392698-46394084	0.31899	5e-05	0.00114281	Unknown protein
Solyc06g083720.2	SL4.0ch06:46646720-46649694	0.720336	5e-05	0.00114281	Subtilisin-like protease SBT1.2 (AHRD V3.3 *** A0A2G3CC46_CAPCH)
Solyc06g084590.4	SL4.0ch06:47214666-47242271	0.357364	5e-05	0.00114281	Heparan-alpha-glucosaminide N-acetyltransferase-like protein (DUF1624) (AHRD V3.3 *** B3H4C1_ARATH)
Solyc01g100170.3	SL4.0ch01:82499227-82504420	0.1813	5e-05	0.00114281	Syntaxin (AHRD V3.3 *** A0A2G3AXP6_CAPCH)
Solyc06g007530.2	SL4.0ch06:1532156-1536375	0.44715	5e-05	0.00114281	B3 domain-containing protein (AHRD V3.3 *** A0A1Q3AS81_CEPFO)
Solyc06g007600.3	SL4.0ch06:1615632-1619118	0.419795	0.0025	0.0348219	hypothetical protein (AHRD V3.3 --* AT1G67910.2)
Solyc06g010260.3	SL4.0ch06:5577523-5596832	0.429869	5e-05	0.00114281	SNF1-related protein kinase regulatory subunit beta-3 (AHRD V3.3 *** A0A1U8GVS2_CAPAN)
Solyc06g030490.3	SL4.0ch06:16686486-16695743	0.24003	0.0003	0.00582892	Serine/threonine-protein phosphatase (AHRD V3.3 *** A0A1U8FJZ4_CAPAN)
Solyc06g034077.1	SL4.0ch06:21372491-21380082	0.204363	0.00065	0.0114672	Unknown protein
Solyc06g050225.1,Solyc06g050230.4	SL4.0ch06:30492974-30497533	0.181004	0.0001	0.0021719	Unknown protein
Solyc06g050303.1	SL4.0ch06:30579671-30604598	0.246689	5e-05	0.00114281	Unknown protein
Solyc06g053160.3	SL4.0ch06:33673792-33682001	0.192059	0.00175	0.0261181	ATPase family AAA domain-containing protein 1 (AHRD V3.3 *** A0A1J3K0P4_NOCCA)
Solyc06g062440.4	SL4.0ch06:37045492-37049747	0.34629	5e-05	0.00114281	Disease resistance protein (AHRD V3.3 *** A0A2U1N8H9_ARTAN)
Solyc06g064440.3	SL4.0ch06:37768984-37772714	0.181843	5e-05	0.00114281	RING/U-box superfamily protein (AHRD V3.3 *-* A0A1P8B8Z6_ARATH)
Solyc06g064490.2	SL4.0ch06:37798394-37805962	0.293679	5e-05	0.00114281	Exostosin-like protein (AHRD V3.3 *** A0A2U1NB73_ARTAN)
Solyc06g066300.1	SL4.0ch06:39225220-39229309	0.222106	5e-05	0.00114281	2-(3-amino-3-carboxypropyl)histidine synthase subunit 1 (AHRD V3.3 *** A0A2G3C7T2_CAPCH)
Solyc06g067920.3	SL4.0ch06:39734923-39741414	0.24041	0.0026	0.0359196	Cytochrome c1 (AHRD V3.3 *** A0A200Q1S0_9MAGN)
Solyc01g103000.3	SL4.0ch01:83917149-83938935	0.587143	0.001	0.0164801	Unknown protein
Solyc06g071330.4	SL4.0ch06:41555246-41564774	0.152872	5e-05	0.00114281	Nucleobase-ascorbate transporter 8 (AHRD V3.3 *** A0A2G3C9N0_CAPCH)
Solyc06g072660.4	SL4.0ch06:42471958-42477461	0.18496	5e-05	0.00114281	DEK (AHRD V3.3 *-* A0A200R412_9MAGN)
Solyc06g073130.4	SL4.0ch06:42718588-42723946	0.421923	0.0004	0.00751936	RNA-binding ASCH domain protein (AHRD V3.3 *** F4IR54_ARATH)
Solyc06g073700.3	SL4.0ch06:43133669-43136844	0.110513	0.0005	0.00913586	U6 snRNA-associated Sm-like protein LSm8 (AHRD V3.3 *** A0A1U8H3F9_CAPAN)
Solyc06g074050.3	SL4.0ch06:43439541-43443063	0.199999	0.00125	0.0197974	Late embryogenesis abundant hydroxyproline-rich glycoprotein (AHRD V3.3 *** A0A2K3L117_TRIPR)
Solyc06g074960.4	SL4.0ch06:44121919-44139221	0.390803	0.00045	0.00833407	Dolichol kinase (AHRD V3.3 *** A0A1J3I6T5_NOCCA)
Solyc06g075080.4	SL4.0ch06:44244341-44249172	0.221667	0.00075	0.0129511	NADH pyrophosphatase-like, NUDIX hydrolase domain-like protein (AHRD V3.3 *** A0A2U1PJU9_ARTAN)
Solyc06g076610.3	SL4.0ch06:45260097-45263446	0.190308	0.00335	0.0438597	RING/FYVE/PHD zinc finger superfamily protein (AHRD V3.3 *-* B6SN54_MAIZE)
Solyc06g083630.4	SL4.0ch06:46551023-46564670	0.358947	0.0001	0.0021719	Integral membrane HRF1 family protein (AHRD V3.3 *** Q94BQ9_ARATH)
Solyc06g084520.3	SL4.0ch06:47172341-47179534	0.1375	0.00035	0.00668662	Cul1
Solyc07g008570.3	SL4.0ch07:3474513-3501886	0.211559	0.00135	0.0210971	Purple acid phosphatase (AHRD V3.3 *** A0A2G2WCI9_CAPBA)
Solyc07g008860.3	SL4.0ch07:3804342-3809963	0.126662	0.0005	0.00913586	WD40 repeat (AHRD V3.3 *** A0A200PQC1_9MAGN)
Solyc01g104350.3	SL4.0ch01:85059104-85066251	0.275262	0.00115	0.0185133	hypothetical protein (AHRD V3.3 *-* AT3G50040.4)
Solyc07g018147.1,Solyc07g018180.3	SL4.0ch07:9734621-9739012	0.170956	0.0001	0.0021719	Unknown protein
Solyc07g018340.3,Solyc07g018350.2	SL4.0ch07:10434643-10481590	0.283733	5e-05	0.00114281	DNA mismatch repair protein MutS (AHRD V3.3 *-* A0A200PNX5_9MAGN)
Solyc07g032080.3	SL4.0ch07:34898473-34911203	0.78243	5e-05	0.00114281	V-type proton ATPase subunit a (AHRD V3.3 *** A0A200RCE4_9MAGN)
Solyc07g032220.3	SL4.0ch07:36096473-36115943	0.304046	5e-05	0.00114281	Phospholipase A2-gamma (AHRD V3.3 *** A0A2G3BYR8_CAPCH)
Solyc07g032470.1	SL4.0ch07:39177742-39247075	0.26752	0.00125	0.0197974	Unknown protein
Solyc07g040660.4,Solyc07g040661.1	SL4.0ch07:49052523-49056581	0.382684	0.00225	0.0319899	Unknown protein
Solyc07g045380.3	SL4.0ch07:58374366-58382442	0.482939	5e-05	0.00114281	Pentatricopeptide repeat-containing protein (AHRD V3.3 *** A0A2G2WC64_CAPBA)
Solyc07g045470.3	SL4.0ch07:58489760-58491870	0.334538	5e-05	0.00114281	alpha-1,6-mannosyl-glycoprotein 2-beta-N-acetylglucosaminyltransferase (AHRD V3.3 *** A0A2I4EZ32_9ROSI)
Solyc07g063160.2	SL4.0ch07:65554387-65561302	0.261294	0.0003	0.00582892	Cytochrome c oxidase copper chaperone (AHRD V3.3 *** A0A2G2Z528_CAPAN)
Solyc07g063770.3	SL4.0ch07:65959256-65966900	0.419367	0.00045	0.00833407	G-type lectin S-receptor-like serine/threonine-protein kinase (AHRD V3.3 *** A0A1U8HJC3_CAPAN)
Solyc07g063950.3	SL4.0ch07:66114773-66119980	0.149624	5e-05	0.00114281	Receptor-like protein kinase (AHRD V3.3 *** A0A2K3NSY3_TRIPR)
Solyc07g064030.4	SL4.0ch07:66157796-66163491	0.183682	5e-05	0.00114281	Kinesin-like protein (AHRD V3.3 *** A0A2G2WF79_CAPBA)
Solyc07g064710.3	SL4.0ch07:66571968-66576255	0.303651	0.0037	0.047394	Tetraacyldisaccharide 4'-kinase (AHRD V3.3 *** A0A200QBG8_9MAGN)
Solyc07g066070.3	SL4.0ch07:67444043-67450742	0.203807	5e-05	0.00114281	KH domain-containing protein (AHRD V3.3 *** A0A1U8HDP0_CAPAN)
Solyc01g106590.4	SL4.0ch01:86719465-86724935	0.330368	0.00055	0.00992017	Protein trichome birefringence-like 13 (AHRD V3.3 *** A0A1U8E7U9_CAPAN)
Solyc07g005880.3	SL4.0ch07:691591-704569	0.0966186	0.0032	0.0422972	Replication factor C subunit 1 (AHRD V3.3 *** A0A2G2YZY8_CAPAN)
Solyc07g006040.3	SL4.0ch07:871605-872484	0.304535	0.00105	0.0171765	DNA-directed RNA polymerase subunit beta (AHRD V3.3 *** AT4G30845.1)
Solyc07g007510.4	SL4.0ch07:2172376-2176349	0.270078	0.00175	0.0261181	Triphosphate tunel metalloenzyme 3 (AHRD V3.3 *** A0A2G3BXY8_CAPCH)
Solyc07g007780.3	SL4.0ch07:2388633-2397955	0.189381	5e-05	0.00114281	Calmodulin-binding receptor-like cytoplasmic kinase 3 (AHRD V3.3 *** A0A1U8HFI8_CAPAN)
Solyc01g106820.3	SL4.0ch01:86878933-86883099	0.19208	0.0039	0.0493609	Ethylene-dependent gravitropism-deficient and yellow-green-like 3 (AHRD V3.3 *** A0A2U1KYW2_ARTAN)
Solyc07g007840.3,Solyc07g007850.2	SL4.0ch07:2472978-2502860	0.484047	0.0018	0.0267245	SPOC domain-containing protein (AHRD V3.3 *-* A0A1Q3D798_CEPFO)
Solyc07g016180.3	SL4.0ch07:6475050-6482604	0.150461	0.0002	0.00407062	Auxin Response Factor 7A
Solyc01g107030.3	SL4.0ch01:87014143-87017255	0.158804	0.00015	0.00314609	cyclin-like protein (AHRD V3.3 *** AT3G19650.1)
Solyc07g150116.1	SL4.0ch07:8732538-8741137	0.303659	5e-05	0.00114281	Unknown protein
Solyc07g025210.2	SL4.0ch07:26887988-26901805	0.161172	5e-05	0.00114281	Pentatricopeptide repeat-containing protein (AHRD V3.3 *** A0A2G2VAF8_CAPBA)
Solyc01g107360.4	SL4.0ch01:87236481-87245436	0.26153	5e-05	0.00114281	WD40 repeat (AHRD V3.3 *** A0A200PS16_9MAGN)
Solyc07g041200.3	SL4.0ch07:51817200-51823900	0.2303	0.0034	0.0443551	Alpha/beta superfamily hydrolase (AHRD V3.3 *** U9TV27_RHIID)
Solyc07g044810.3	SL4.0ch07:57722110-57736183	0.118441	5e-05	0.00114281	Endoplasmic reticulum-Golgi intermediate compartment protein 3 (AHRD V3.3 *** A0A1J3HP52_NOCCA)
Solyc07g047610.3	SL4.0ch07:58714775-58730942	0.172377	0.0004	0.00751936	Transcriptional adapter (AHRD V3.3 *** A0A1U8HAU7_CAPAN)
Solyc07g049230.1	SL4.0ch07:59435690-59438020	0.113003	0.0007	0.0122067	RmlC-like cupins superfamily protein (AHRD V3.3 *** AT2G32650.2)
Solyc07g053200.4	SL4.0ch07:61582500-61584069	0.518532	5e-05	0.00114281	Adenine nucleotide alpha hydrolases-like superfamily protein (AHRD V3.3 *** A0A2U1N8C2_ARTAN)
Solyc01g108412.1,Solyc01g108416.1	SL4.0ch01:88058533-88073249	0.360505	0.0006	0.0106965	protein unc-13 homolog isoform X1 (AHRD V3.3 *-* XP_019066501.1)
Solyc07g063390.3	SL4.0ch07:65694092-65697690	0.298591	0.00315	0.0417646	Beta-glucosidase 16 (AHRD V3.3 *** A0A2G2WEV4_CAPBA)
Solyc07g065400.3	SL4.0ch07:66996159-67001254	0.664783	0.0025	0.0348219	Mitochondrial import inner membrane translocase subunit TIM50 (AHRD V3.3 *-* A0A2G3BC84_CAPCH)
Solyc07g066220.3	SL4.0ch07:67540771-67546298	0.201845	5e-05	0.00114281	WRKY transcription factor 2
Solyc08g005240.3	SL4.0ch08:175017-182121	0.241345	0.0006	0.0106965	Transcription factor jumonji (Jmj) family protein / zinc finger (C5HC2 type) family protein (AHRD V3.3 *** F4KIX0_ARATH)
Solyc08g005635.1,Solyc08g005640.4	SL4.0ch08:515191-521945	0.586598	5e-05	0.00114281	Terpene synthase (AHRD V3.3 *-* G5CV51_SOLLC)
Solyc08g006170.1	SL4.0ch08:899785-902854	0.361534	5e-05	0.00114281	Pentatricopeptide repeat-containing protein (AHRD V3.3 *** A0A2G3ANR7_CAPAN)
Solyc08g006460.3	SL4.0ch08:1071389-1077184	0.334887	5e-05	0.00114281	RING/U-box superfamily protein (AHRD V3.3 *** A0A1P8BF19_ARATH)
Solyc01g109660.2	SL4.0ch01:88905370-88906747	0.192715	5e-05	0.00114281	meloidogyne-induced giant cell protein DB275
Solyc01g109700.3	SL4.0ch01:88939712-88942893	0.132235	0.00065	0.0114672	bHLH transcription factor 010
Solyc08g059715.1	SL4.0ch08:42888594-42893463	0.280855	0.00015	0.00314609	PttA' (AHRD V3.3 *** O22369_PETHY)
Solyc08g063090.2	SL4.0ch08:50771365-50773641	0.341588	0.0001	0.0021719	Fatty acid desaturase (AHRD V3.3 *** A0A2U1LPJ3_ARTAN)
Solyc08g074570.1	SL4.0ch08:56793656-56806664	0.2298	5e-05	0.00114281	G-patch domain (AHRD V3.3 *-* A0A200RB68_9MAGN)
Solyc01g110960.4,Solyc01g110970.3	SL4.0ch01:89752983-89757955	0.115692	0.00265	0.036457	Prefoldin chaperone subunit family protein (AHRD V3.3 *** A0A2U1NI64_ARTAN)
Solyc08g078490.4	SL4.0ch08:60383359-60391635	0.252838	5e-05	0.00114281	Formyltetrahydrofolate deformylase-like protein (AHRD V3.3 *** A0A2K3NLL3_TRIPR)
Solyc08g078660.3	SL4.0ch08:60534223-60548207	0.243364	0.0004	0.00751936	Chaperone protein dnaJ 13 (AHRD V3.3 *** A0A1U8GDM7_CAPAN)
Solyc08g079110.4	SL4.0ch08:60859263-60864272	0.463258	0.0034	0.0443551	Thylakoid lumenal protein, chloroplastic (AHRD V3.3 *** A0A1U8GCA5_CAPAN)
Solyc08g079310.4	SL4.0ch08:61007914-61012323	0.25152	0.0021	0.0302489	Cytochrome P450 (AHRD V3.3 *** A0A1U9X605_THAGA)
Solyc08g079640.3	SL4.0ch08:61224618-61228053	0.523753	0.0002	0.00407062	Pentatricopeptide repeat (AHRD V3.3 *-* A0A200Q2H0_9MAGN)
Solyc01g111190.4	SL4.0ch01:89885079-89890258	0.532577	0.00275	0.037502	magnesium transporter NIPA (DUF803) (AHRD V3.3 *-* AT4G13800.8)
Solyc01g111410.3	SL4.0ch01:90023072-90029395	0.304732	5e-05	0.00114281	Protein prenyltransferase alpha subunit repeat-containing protein 1 (AHRD V3.3 *** A0A1J3ITR8_NOCCA)
Solyc08g006950.4	SL4.0ch08:1521730-1525146	0.208228	0.00365	0.0468721	AT-hook motif nuclear-localized protein 8-like (AHRD V3.3 *** A0A2I4DIF4_9ROSI)
Solyc08g007160.3	SL4.0ch08:1718093-1723024	0.438886	0.0024	0.033694	Calcineurin B-like protein (AHRD V3.3 *** A1XCM9_POPEU)
Solyc08g016587.1	SL4.0ch08:7934580-7942901	0.140574	0.0002	0.00407062	Unknown protein
Solyc08g016801.1	SL4.0ch08:9617191-9626550	0.204834	0.00175	0.0261181	Aladin (AHRD V3.3 *** A0A1J3JTW2_NOCCA)
Solyc08g029090.4	SL4.0ch08:37054429-37057322	0.208952	5e-05	0.00114281	B3 domain-containing protein (AHRD V3.3 *-* A0A1Q3DFU3_CEPFO)
Solyc01g005020.3	SL4.0ch01:46200-59605	0.168839	0.0029	0.0391383	Salt Overly Sensitive 1
Solyc08g061500.3,Solyc08g061520.3	SL4.0ch08:46931889-46980213	0.207879	0.0017	0.0255126	Myosin (AHRD V3.3 *** A0A2U1NL29_ARTAN)
Solyc08g062700.3	SL4.0ch08:49890457-49910307	0.18409	5e-05	0.00114281	Peptidyl-prolyl cis-trans isomerase (AHRD V3.3 *** F8WL74_CITUN)
Solyc08g062960.4	SL4.0ch08:50481426-50484271	0.532352	0.00095	0.0158031	Heat shock transcription factor (AHRD V3.3 *-* A0A1Y1I763_KLENI)
Solyc08g065430.3	SL4.0ch08:51535553-51540264	0.293988	0.00045	0.00833407	Pollen-specific protein SF21 (AHRD V3.3 *** A0A1U8DRT3_CAPAN)
Solyc08g065760.3	SL4.0ch08:52168441-52175033	0.285843	5e-05	0.00114281	Ribosomal L28 family (AHRD V3.3 *** A0A2U1PUF0_ARTAN)
Solyc08g065860.3	SL4.0ch08:52296376-52301157	0.254369	0.0003	0.00582892	Core-2 i-branching beta-n-acetylglucosaminyltransferase family protein (AHRD V3.3 *** A0A2K3MN76_TRIPR)
Solyc08g066020.3	SL4.0ch08:52563444-52575120	0.237194	0.003	0.0402055	Long chain base biosynthesis protein 1 (AHRD V3.3 *** A0A1U8GFH6_CAPAN)
Solyc01g005330.3	SL4.0ch01:245999-251085	0.145764	0.0018	0.0267245	Microtubule-associated protein 70 (AHRD V3.3 *** A0A200QNX4_9MAGN)
Solyc01g005350.4	SL4.0ch01:262095-269879	0.75687	0.0014	0.0217395	S-adenosyl-L-methionine-dependent methyltransferases superfamily protein (AHRD V3.3 *** A0A2U1QHF5_ARTAN)
Solyc08g067800.3	SL4.0ch08:54938398-54945657	0.369621	5e-05	0.00114281	Acetyltransferase (AHRD V3.3 *** A0A2G2YXI4_CAPAN)
Solyc08g075510.4	SL4.0ch08:57773714-57777802	0.361742	0.00095	0.0158031	2-oxoglutarate (2OG) and Fe(II)-dependent oxygenase superfamily protein (AHRD V3.3 *** Q0WVR4_ARATH),Pfam:PF13621
Solyc08g075920.4	SL4.0ch08:58102256-58111126	0.286292	0.00315	0.0417646	Protein BREVIS RADIX (AHRD V3.3 *** A0A1U8GKL1_CAPAN)
Solyc08g076400.3	SL4.0ch08:58528806-58532580	0.182962	0.0013	0.0204583	Homeodomain-like superfamily protein (AHRD V3.3 *-* A0A2U1QD82_ARTAN)
Solyc08g076590.3	SL4.0ch08:58656132-58660567	0.263974	5e-05	0.00114281	Heat shock factor protein HSF8 (AHRD V3.3 *** A0A2G2V6B5_CAPBA)
Solyc08g077030.4	SL4.0ch08:59081543-59088436	0.345802	5e-05	0.00114281	AT-hook motif nuclear-localized protein 10 (AHRD V3.3 *** A0A2G3DCF2_CAPCH)
Solyc01g006110.3	SL4.0ch01:776097-781893	0.089523	0.00145	0.0223843	PP2A regulatory subunit TAP46 (AHRD V3.3 *** A0A2G2XNB2_CAPBA)
Solyc08g082900.4	SL4.0ch08:63699767-63704716	0.61809	5e-05	0.00114281	WD40 repeat (AHRD V3.3 *** A0A200QWB6_9MAGN)
Solyc09g007120.4	SL4.0ch09:778296-782613	0.425545	5e-05	0.00114281	TATA box-binding protein-associated factor RNA polymerase I subunit B (AHRD V3.3 *** A0A2I4EE95_9ROSI)
Solyc09g007480.3	SL4.0ch09:1059626-1061682	0.224713	5e-05	0.00114281	transmembrane protein (AHRD V3.3 -** AT5G03120.1)
Solyc09g009060.1,Solyc09g009080.4	SL4.0ch09:2448337-2459105	0.25491	5e-05	0.00114281	Unknown protein
Solyc09g010210.3	SL4.0ch09:3629851-3635179	0.0705966	0.0012	0.019172	endo-1,4-beta-glucanase precursor (Cel2)
Solyc09g010380.3	SL4.0ch09:3801327-3805301	0.195293	5e-05	0.00114281	Soluble inorganic pyrophosphatase-like protein (AHRD V3.3 *** A0A2K3NXW2_TRIPR)
Solyc09g011160.4	SL4.0ch09:4543910-4549377	0.622392	5e-05	0.00114281	Regulator of chromosome condensation (RCC1) family protein (AHRD V3.3 *** A0A1I9LSN5_ARATH)
Solyc01g006960.3	SL4.0ch01:1519411-1546718	0.237271	5e-05	0.00114281	Trafficking protein particle complex subunit 8 (AHRD V3.3 *** A0A1J3IJK6_NOCCA)
Solyc09g018440.2	SL4.0ch09:14945197-14995374	0.172005	0.0036	0.0463531	gamma-interferon-inducible lysosomal thiol reductase-like (AHRD V3.3 *-* A0A2I4F2F4_9ROSI)
Solyc09g055180.4	SL4.0ch09:33029820-33044814	0.531763	0.0026	0.0359196	Protein kinase domain (AHRD V3.3 *** A0A200Q8Z3_9MAGN)
Solyc09g061860.4	SL4.0ch09:56617365-56630402	0.172893	0.00215	0.0308216	Sterol 3-beta-glucosyltransferase (AHRD V3.3 *** B6U4Q7_MAIZE)
Solyc09g064890.4	SL4.0ch09:58495195-58500037	0.31066	5e-05	0.00114281	Plant organelle RNA recognition domain-containing protein (AHRD V3.3 *-* A0A103YNY2_CYNCS)
Solyc09g065100.3	SL4.0ch09:59048052-59055771	0.774672	0.00245	0.0342641	bHLH transcription factor 150
Solyc09g065270.3	SL4.0ch09:59437479-59448677	0.194307	0.0026	0.0359196	Ribosome recycling factor (AHRD V3.3 *** A0A200Q4W7_9MAGN)
Solyc01g008120.4	SL4.0ch01:2195223-2213586	0.158924	0.00025	0.00496937	Histone acetyltransferase HAC12 (AHRD V3.3 *** A0A1U8E264_CAPAN)
Solyc01g008220.3,Solyc01g008230.4	SL4.0ch01:2297300-2308073	0.111706	0.00225	0.0319899	UPF0664 stress-induced protein C29B12.11c (AHRD V3.3 *** A0A1J3H3L4_NOCCA)
Solyc09g074090.3	SL4.0ch09:61983214-61988299	0.154363	0.00015	0.00314609	Exosome complex component RRP4 (AHRD V3.3 *** A0A2G3CU05_CAPCH)
Solyc09g075860.3	SL4.0ch09:63720573-63733051	0.255927	5e-05	0.00114281	Lipoxygenase (AHRD V3.3 *** K4CVG3_SOLLC)
Solyc09g083350.3	SL4.0ch09:65117818-65124446	0.255782	5e-05	0.00114281	Chloroplastic group IIA intron splicing facilitator CRS1, chloroplastic (AHRD V3.3 *** A0A1J3FEK9_NOCCA)
Solyc09g090830.4	SL4.0ch09:66333785-66336609	0.177041	0.0008	0.0136763	BolA protein (AHRD V3.3 *-* A0A200Q3B2_9MAGN)
Solyc09g091260.3	SL4.0ch09:66655277-66660782	0.0994044	0.00325	0.0428096	Leucine-rich repeat receptor-like protein kinase (AHRD V3.3 *** A0A2R6PXD2_ACTCH)
Solyc01g008890.4	SL4.0ch01:2858451-2866287	0.319824	0.0001	0.0021719	Solanum lycopersicum Cytokinin Response Factor 3
Solyc09g092560.4	SL4.0ch09:67709732-67717582	0.751143	0.0008	0.0136763	Cytochrome (AHRD V3.3 *** A0A2G2W281_CAPBA)
Solyc09g097830.4	SL4.0ch09:67881734-67897277	0.191224	0.00025	0.00496937	Tetratricopeptide repeat (TPR)-like superfamily protein (AHRD V3.3 *** A0A2U1Q1B2_ARTAN)
Solyc09g007430.1	SL4.0ch09:1016138-1017648	0.196912	0.00185	0.027316	Mitochondrial SBP40 (AHRD V3.3 *** Q58J68_SOLTU)
Solyc09g008650.3	SL4.0ch09:2142764-2153871	0.160822	0.0001	0.0021719	Peptidylprolyl isomerase (AHRD V3.3 *** A0A1U8E6I5_CAPAN)
Solyc09g009800.3	SL4.0ch09:3296009-3319458	0.114429	0.0002	0.00407062	B-block binding subunit of TFIIIC (AHRD V3.3 *** A0A200QSD6_9MAGN)
Solyc09g010560.3	SL4.0ch09:3961512-3968025	0.277257	5e-05	0.00114281	5-oxoprolinase (AHRD V3.3 *** A0A2G3BK16_CAPCH)
Solyc09g011880.3	SL4.0ch09:5197960-5202974	0.246236	5e-05	0.00114281	protein SSUH2 homolog (AHRD V3.3 *** A0A2I4DWW5_9ROSI)
Solyc09g014410.3	SL4.0ch09:6035720-6042478	0.200443	0.0003	0.00582892	Unknown protein
Solyc09g015360.4	SL4.0ch09:8637519-8644984	0.243639	5e-05	0.00114281	Chaperone protein DnaJ (AHRD V3.3 *** A0A1J3HP96_NOCCA)
Solyc09g018750.3	SL4.0ch09:16919182-16921305	0.102464	0.00185	0.027316	CBS domain protein (AHRD V3.3 *** A0A2K3NEI1_TRIPR)
Solyc09g042710.3	SL4.0ch09:24154259-24157339	0.141145	0.0017	0.0255126	Weak chloroplast movement under blue light protein (DUF827) (AHRD V3.3 *** A0A1P8AX38_ARATH)
Solyc09g059030.4	SL4.0ch09:49092617-49096229	0.123716	0.00055	0.00992017	Quinone-oxidoreductase chloroplastic-like (AHRD V3.3 *** A0A2K3P901_TRIPR)
Solyc09g059340.2	SL4.0ch09:50409347-50412383	0.313171	0.00045	0.00833407	Unknown protein
Solyc09g065010.4	SL4.0ch09:58782779-58803618	0.207154	5e-05	0.00114281	mRNA capping enzyme family protein (AHRD V3.3 *** A0A2U1MNN8_ARTAN)
Solyc09g065520.4	SL4.0ch09:59727016-59736760	0.386135	5e-05	0.00114281	Homocysteine S-methyltransferase (AHRD V3.3 *** A0A200QYH8_9MAGN)
Solyc09g066440.4	SL4.0ch09:60950093-60959385	0.112543	0.0003	0.00582892	Casein kinase I (AHRD V3.3 *** A0A2U1P195_ARTAN)
Solyc09g072620.4	SL4.0ch09:61379442-61385350	0.274071	0.0006	0.0106965	Glutathione gamma-glutamylcysteinyltransferase 1 (AHRD V3.3 *** A0A2G2V9J5_CAPBA)
Solyc09g074330.3	SL4.0ch09:62323556-62336026	0.305531	0.0003	0.00582892	Sequence-specific DNA binding transcription factor ATNDX (AHRD V3.3 *** A0A1P8B7M0_ARATH)
Solyc09g074380.4	SL4.0ch09:62384127-62388970	0.165409	0.00325	0.0428096	DCD (Development and Cell Death) domain protein (AHRD V3.3 *-* F4IUS3_ARATH)
Solyc09g082390.3	SL4.0ch09:64237888-64253601	0.548034	0.0013	0.0204583	Pentatricopeptide repeat (AHRD V3.3 *** A0A200RCQ9_9MAGN)
Solyc09g090870.3	SL4.0ch09:66352123-66386196	0.367241	0.00375	0.0478664	DNA mismatch repair protein 1
Solyc09g092270.3	SL4.0ch09:67501043-67504966	0.149032	5e-05	0.00114281	Transferase (AHRD V3.3 *** A0A200PUF8_9MAGN)
Solyc10g005370.3	SL4.0ch10:149865-153009	0.44724	5e-05	0.00114281	Pyruvate, phosphate dikinase regulatory protein, chloroplastic (AHRD V3.3 *** A0A2U1Q502_ARTAN)
Solyc10g006730.1	SL4.0ch10:1076059-1079761	0.251423	5e-05	0.00114281	Pentatricopeptide repeat-containing protein (AHRD V3.3 *** A0A1U8EMW9_CAPAN)
Solyc10g008020.3	SL4.0ch10:2063198-2068389	0.116193	0.0003	0.00582892	S-adenosyl-L-methionine-dependent methyltransferase (AHRD V3.3 *** A0A2U1PPX3_ARTAN)
Solyc10g051377.1	SL4.0ch10:51079755-51080979	0.290536	5e-05	0.00114281	RNA-binding protein (AHRD V3.3 *** O24106_NICGU)
Solyc10g054930.2	SL4.0ch10:55180283-55258136	0.371881	0.0027	0.0369771	magnesium transporter NIPA (DUF803) (AHRD V3.3 *** AT4G13800.8)
Solyc10g055620.2	SL4.0ch10:56147426-56158781	0.571639	0.0001	0.0021719	heparan-alpha-glucosaminide N-acetyltransferase-like (AHRD V3.3 *** A0A2I4EWQ3_9ROSI)
Solyc10g074970.1	SL4.0ch10:57716524-57723983	0.143615	0.00135	0.0210971	Transmembrane receptor (AHRD V3.3 *** A0A200Q182_9MAGN)
Solyc10g076995.1,Solyc10g077000.3	SL4.0ch10:59016205-59023560	0.20701	0.0016	0.0242605	cardiomyopathy-associated protein (AHRD V3.3 *-* AT5G17910.3)
Solyc10g078370.2	SL4.0ch10:59311403-59315071	0.223126	0.00105	0.0171765	Auxin Efflux Facilitator 9
Solyc10g080440.2	SL4.0ch10:60822280-60832090	0.147752	0.00075	0.0129511	TBCC domain-containing protein 1-like (AHRD V3.3 *** A0A2I4DN11_9ROSI)
Solyc10g084090.3	SL4.0ch10:62904618-62916886	0.358553	0.002	0.0290927	Pentatricopeptide repeat (AHRD V3.3 *** A0A200R5Q2_9MAGN)
Solyc10g005080.3	SL4.0ch10:64731232-64751485	0.234623	5e-05	0.00114281	Late elongated hypocotyl (AHRD V3.3 *** J9PV71_NICAT)
Solyc10g006550.3	SL4.0ch10:998566-1003159	0.377407	0.00335	0.0438597	protein FLOWERING LOCUS D-like (AHRD V3.3 *-* A0A2I4H638_9ROSI)
Solyc10g006820.4	SL4.0ch10:1141390-1152887	0.413795	5e-05	0.00114281	Myosin-2 (AHRD V3.3 *** A0A2G2V352_CAPBA)
Solyc10g009400.3	SL4.0ch10:3328965-3340829	0.304964	0.00015	0.00314609	S-adenosyl-L-methionine-dependent methyltransferases superfamily protein (AHRD V3.3 *** AT5G27400.1)
Solyc10g018870.2,Solyc10g018900.1	SL4.0ch10:10533181-10550301	0.128423	0.00035	0.00668662	Melanoma-associated antigen G1-like protein (AHRD V3.3 *** A0A1P8AQU0_ARATH)
Solyc10g024410.2	SL4.0ch10:13645161-13656644	0.186077	0.00275	0.037502	Ribose-phosphate pyrophosphokinase (AHRD V3.3 *** A0A0U9HNH5_KLENI)
Solyc10g044840.2	SL4.0ch10:27279720-27287214	0.253281	0.00215	0.0308216	YacP-like NYN domain protein (AHRD V3.3 *** F4IQD4_ARATH)
Solyc10g047140.2	SL4.0ch10:38896116-38907817	0.150754	0.0017	0.0255126	Receptor-like kinase (AHRD V3.3 *** A0A0K9PIY0_ZOSMR)
Solyc10g050920.2	SL4.0ch10:50182212-50192692	0.151784	5e-05	0.00114281	Unknown protein
Solyc10g051270.2	SL4.0ch10:50859453-50862911	0.243906	5e-05	0.00114281	E3 ubiquitin-protein ligase (AHRD V3.3 *** A0A2G3D341_CAPCH)
Solyc10g054100.3	SL4.0ch10:53647804-53662892	0.434284	5e-05	0.00114281	Protein DETOXIFICATION (AHRD V3.3 *** S8CW50_9LAMI)
Solyc10g074540.1	SL4.0ch10:57114544-57115890	0.215852	0.00235	0.0331347	Protein EXORDIUM-like 3 (AHRD V3.3 *** A0A1U8DVK9_CAPAN)
Solyc10g078330.2	SL4.0ch10:59273257-59276457	0.115872	0.00055	0.00992017	B-type cyclin
Solyc10g078860.2	SL4.0ch10:59645141-59652010	0.250324	5e-05	0.00114281	DNA-directed RNA polymerase subunit beta (AHRD V3.3 *** A0A2G3BHQ3_CAPCH)
Solyc10g079110.2	SL4.0ch10:59825670-59838018	0.405277	0.00365	0.0468721	1-acyl-sn-glycerol-3-phosphate acyltransferase 2 (AHRD V3.3 *** A0A2G2YP29_CAPAN)
Solyc10g079370.3	SL4.0ch10:60027369-60031283	0.184144	0.00135	0.0210971	Transcription initiation factor IIB (AHRD V3.3 *** A0A1U8EBN6_CAPAN)
Solyc10g079990.3	SL4.0ch10:60528539-60536264	0.182751	5e-05	0.00114281	Transcription initiation factor IIB (AHRD V3.3 *** A0A2G3BH71_CAPCH)
Solyc01g056690.4	SL4.0ch01:49184800-49200107	0.133759	5e-05	0.00114281	Protein kinase and PP2C-like domain-containing protein (AHRD V3.3 *** A0A2G3AJ12_CAPAN)
Solyc10g081420.2	SL4.0ch10:61587981-61596430	0.339776	0.0014	0.0217395	Protein kinase (AHRD V3.3 *** Q2HVC0_MEDTR)
Solyc10g084740.3	SL4.0ch10:63309288-63315245	0.348667	5e-05	0.00114281	rRNA-processing PIN domain protein (AHRD V3.3 *** A0A2K3MY48_TRIPR)
Solyc11g009000.2,Solyc11g009010.2	SL4.0ch11:3180373-3188712	0.254431	5e-05	0.00114281	Alpha/beta-Hydrolases superfamily protein (AHRD V3.3 *** Q4PSG2_ARATH)
Solyc11g010480.2	SL4.0ch11:3572518-3578442	0.254849	0.0001	0.0021719	Protein CURVATURE THYLAKOID 1A, chloroplastic (AHRD V3.3 *** A0A2G3B0C6_CAPCH)
Solyc11g020040.2	SL4.0ch11:10108934-10114234	0.536918	5e-05	0.00114281	heat shock protein 70
Solyc11g043070.3	SL4.0ch11:32436844-32441297	0.312294	0.00235	0.0331347	CC-NBS-LRR type resistance protein (AHRD V3.3 *-* E3W9R7_CAPAN)
Solyc01g060050.3	SL4.0ch01:62636158-62651677	0.100744	0.0031	0.041272	WD40 domain-containing protein (AHRD V3.3 *** A0A2K3NUT6_TRIPR)
Solyc11g040050.3	SL4.0ch11:38750740-38757221	0.283292	5e-05	0.00114281	Transcription initiation factor TFIID subunit 15 (AHRD V3.3 *** A0A2G3CEE0_CAPCH)
Solyc11g062020.2	SL4.0ch11:46748082-46759069	0.324024	0.0007	0.0122067	Zinc transporter ZTP29 (AHRD V3.3 *** A0A2G3B9X4_CAPCH)
Solyc11g065110.2	SL4.0ch11:48473518-48482353	0.140167	5e-05	0.00114281	Homeobox domain-containing protein (AHRD V3.3 *** A0A1Q3B258_CEPFO)
Solyc11g066340.2	SL4.0ch11:50113045-50127015	0.265988	5e-05	0.00114281	actin protein 2/3 complex subunit-like protein (AHRD V3.3 *** AT2G28130.1)
Solyc11g066380.3	SL4.0ch11:50179547-50183833	0.217587	5e-05	0.00114281	Protein UPSTREAM OF FLC (AHRD V3.3 *** A0A2G2VLG2_CAPBA)
Solyc11g066790.2	SL4.0ch11:50614751-50624661	0.263779	0.0025	0.0348219	SNF2-related (AHRD V3.3 *** A0A200R575_9MAGN)
Solyc11g066830.2	SL4.0ch11:50671330-50676954	0.265494	5e-05	0.00114281	Zinc finger transcription factor 68
Solyc11g069340.2	SL4.0ch11:52005454-52017056	0.210476	0.0012	0.019172	Zinc finger transcription factor 69
Solyc11g070100.2	SL4.0ch11:52694829-52700412	0.277946	0.0033	0.0433448	protein EARLY FLOWERING 3 (AHRD V3.3 *** A0A2I4FS73_9ROSI)
Solyc11g070130.2	SL4.0ch11:52716192-52719347	0.22738	5e-05	0.00114281	Profilin (AHRD V3.3 *** A0A2G2VQJ3_CAPBA)
Solyc11g071550.2	SL4.0ch11:53047519-53052956	0.242996	0.0008	0.0136763	Amidase family protein (AHRD V3.3 *** A0A2U1LR37_ARTAN)
Solyc11g071920.3	SL4.0ch11:53307261-53324581	0.41276	0.00365	0.0468721	Serine/threonine-protein phosphatase (AHRD V3.3 *** A0A2G2VPQ2_CAPBA)
Solyc11g072340.2	SL4.0ch11:53613055-53618396	0.210926	5e-05	0.00114281	Serine/arginine-rich-splicing factor RS40 (AHRD V3.3 *** A0A0N0RI43_NICAT)
Solyc11g072460.2	SL4.0ch11:53694434-53709053	0.298499	5e-05	0.00114281	NEDD8-activating enzyme E1 regulatory subunit (AHRD V3.3 *** A0A2G2VP94_CAPBA)
Solyc11g005020.3	SL4.0ch11:41011-58161	0.22887	0.00205	0.0296756	Protein translocase subunit SecA (AHRD V3.3 *** A0A1J7H8J9_LUPAN)
Solyc11g005870.2	SL4.0ch11:733919-745281	0.345052	5e-05	0.00114281	O-fucosyltransferase (AHRD V3.3 *** A0A2P5E9J2_TREOI)
Solyc11g008210.3	SL4.0ch11:2487708-2493446	0.122515	0.003	0.0402055	glycine-rich RNA-binding protein RZ1C-like (AHRD V3.3 *-* A0A2I4DY40_9ROSI)
Solyc11g009020.2	SL4.0ch11:3189698-3192724	0.234243	5e-05	0.00114281	Haloacid dehalogenase-like hydrolase (HAD) superfamily protein (AHRD V3.3 *** A0A2U1MUT6_ARTAN),Pfam:PF13419
Solyc11g011130.3	SL4.0ch11:4242903-4248404	0.1802	5e-05	0.00114281	THO complex subunit 4D (AHRD V3.3 *-* A0A2G2Y4P8_CAPAN)
Solyc11g012180.2	SL4.0ch11:5157361-5160882	0.285807	0.00195	0.0284964	Acyl carrier protein (AHRD V3.3 *** A0A1U8F8J4_CAPAN)
Solyc11g012860.3	SL4.0ch11:5704005-5709210	0.416057	5e-05	0.00114281	coiled-coil protein
Solyc11g013190.2	SL4.0ch11:6168957-6177614	0.332976	0.0018	0.0267245	Oxysterol-binding protein (AHRD V3.3 *** A0A200QNE7_9MAGN)
Solyc11g017230.2	SL4.0ch11:8129701-8136660	0.354674	5e-05	0.00114281	DNA polymerase I (AHRD V3.3 *** B6U7X8_MAIZE)
Solyc11g022600.2	SL4.0ch11:14751085-14758882	0.39536	0.00185	0.027316	Mitochondrial transcription termination factor family protein (AHRD V3.3 *-* B4FH48_MAIZE)
Solyc11g045210.2	SL4.0ch11:30202733-30213142	0.322675	0.0005	0.00913586	hypothetical protein (AHRD V3.3 *** AT3G59490.1)
Solyc11g044330.3	SL4.0ch11:31687337-31691249	0.573959	0.00355	0.0458478	Zinc finger SWIM domain protein (AHRD V3.3 *** F4JJV9_ARATH)
Solyc11g042920.3	SL4.0ch11:32736202-32739283	0.218269	0.00085	0.0143961	40S ribosomal protein S12 (AHRD V3.3 *-* A0A2G2VG43_CAPBA)
Solyc11g069610.3	SL4.0ch11:52307497-52320846	0.27476	0.00055	0.00992017	Helicase protein MOM1 (AHRD V3.3 *-* A0A1J3ISZ3_NOCCA)
Solyc12g005390.2	SL4.0ch12:244881-255300	0.161668	5e-05	0.00114281	Vesicle-associated protein 4-1 (AHRD V3.3 *** A0A2G2Z5C6_CAPAN)
Solyc12g008750.3	SL4.0ch12:2158229-2166611	0.169721	0.00185	0.027316	U2 snRNP auxiliary factor large subunit (AHRD V3.3 *** A0A2I4F464_9ROSI)
Solyc12g009980.2	SL4.0ch12:3159727-3169882	0.125395	0.00025	0.00496937	Nucleoid-associated protein (AHRD V3.3 *** A0A1J3J8Y5_NOCCA)
Solyc12g011340.2	SL4.0ch12:4226620-4234498	0.188328	5e-05	0.00114281	Polyadenylate-binding protein-interacting protein 10 (AHRD V3.3 *** A0A2G2YTF8_CAPAN)
Solyc01g079360.4	SL4.0ch01:71028517-71030182	0.183195	5e-05	0.00114281	WRKY transcription factor 37
Solyc12g017510.2	SL4.0ch12:6816727-6823668	0.438872	5e-05	0.00114281	RAP domain (AHRD V3.3 *** A0A200Q768_9MAGN)
Solyc12g076350.2	SL4.0ch12:22834465-22876046	0.192304	5e-05	0.00114281	Pachytene checkpoint protein 2-like protein (AHRD V3.3 *-* A0A2G2Y8I8_CAPAN)
Solyc12g035430.1	SL4.0ch12:39059139-39067327	0.126573	5e-05	0.00114281	Alpha-N-acetylglucosaminidase (AHRD V3.3 *-* Q9ZR45_TOBAC)
Solyc12g036300.3	SL4.0ch12:44851334-44863176	0.692323	5e-05	0.00114281	Myosin heavy chain-like protein (AHRD V3.3 *** A0A2K3PHF1_TRIPR)
Solyc01g080080.3	SL4.0ch01:71823240-71835487	0.553133	5e-05	0.00114281	RING/U-box superfamily protein (AHRD V3.3 *** A0A2U1KJJ9_ARTAN)
Solyc12g044840.2	SL4.0ch12:59836634-59841968	0.342661	0.0001	0.0021719	Proline-rich receptor-like protein kinase PERK13 (AHRD V3.3 *** A0A2G2XXB3_CAPAN)
Solyc12g056993.1	SL4.0ch12:62696854-62705692	0.566322	5e-05	0.00114281	Unknown protein
Solyc12g087960.2	SL4.0ch12:63027650-63031786	0.342701	5e-05	0.00114281	hypothetical protein (AHRD V3.3 *-* AT4G38060.4)
Solyc12g088190.2	SL4.0ch12:63198233-63205279	0.831106	5e-05	0.00114281	Amino acid permease (AHRD V3.3 *** A0A2K3NUE8_TRIPR)
Solyc12g088340.2	SL4.0ch12:63330138-63336631	0.186469	5e-05	0.00114281	Transducin/WD40 repeat-like superfamily protein (AHRD V3.3 *** A0A2U1Q4X4_ARTAN)
Solyc12g089240.2	SL4.0ch12:63915691-63918419	0.332049	5e-05	0.00114281	B-box zinc finger protein 22 (AHRD V3.3 *** A0A1U8F0C2_CAPAN)
Solyc12g098380.3	SL4.0ch12:65435256-65447004	0.146209	0.00015	0.00314609	Myosin-binding protein 2 (AHRD V3.3 *** A0A2G3B517_CAPCH)
Solyc12g098440.2	SL4.0ch12:65470803-65475210	0.306835	0.00105	0.0171765	RPM1-interacting protein 4-like (AHRD V3.3 *** A0A2K3L873_TRIPR)
Solyc12g099090.3	SL4.0ch12:65890429-65899123	0.162272	0.0009	0.015098	Evolutionarily conserved C-terminal region 2 (AHRD V3.3 *-* F4JDC2_ARATH)
Solyc12g099160.2	SL4.0ch12:65940026-65944737	0.13611	0.00185	0.027316	Carboxypeptidase (AHRD V3.3 *** A0A1U8EWS6_CAPAN)
Solyc12g099350.1	SL4.0ch12:66064663-66066477	0.209129	0.00215	0.0308216	Unknown protein
Solyc12g008650.2	SL4.0ch12:2075406-2079411	0.518779	5e-05	0.00114281	Inositol oxygenase (AHRD V3.3 *** A0A200QVH1_9MAGN)
Solyc12g008870.1,Solyc12g008890.3	SL4.0ch12:2247492-2255864	0.156189	0.00115	0.0185133	Zinc finger transcription factor 74
Solyc12g009610.2	SL4.0ch12:2916412-2927809	0.125889	5e-05	0.00114281	RabGAP/TBC domain-containing protein (AHRD V3.3 *** A0A2U1MDC7_ARTAN)
Solyc12g009820.2	SL4.0ch12:3055920-3060421	0.106661	0.00045	0.00833407	Monogalactosyldiacylglycerol synthase 3, chloroplastic (AHRD V3.3 *** A0A2G2X4B3_CAPBA)
Solyc01g081460.3	SL4.0ch01:73254557-73259710	0.359641	0.0002	0.00407062	tRNA (Guanine-N-7) methyltransferase (AHRD V3.3 *** A0A200R6M4_9MAGN)
Solyc12g014480.2	SL4.0ch12:5482058-5489899	0.349036	0.00225	0.0319899	golgin family A protein (AHRD V3.3 *-* AT4G22320.2)
Solyc12g020000.3	SL4.0ch12:12984608-12994194	0.187544	5e-05	0.00114281	pre-mRNA-splicing factor (AHRD V3.3 *-* AT3G56720.2)
Solyc01g086890.3	SL4.0ch01:74058772-74065537	0.154493	0.0004	0.00751936	G-patch domain-containing protein/Surp domain-containing protein (AHRD V3.3 *** A0A1Q3BXL6_CEPFO)
Solyc12g043060.1	SL4.0ch12:58350537-58364530	0.210953	5e-05	0.00114281	protein SYS1 homolog (AHRD V3.3 *-* A0A2I4DZD6_9ROSI)
Solyc12g049270.3	SL4.0ch12:60441237-60449761	0.265832	0.0036	0.0463531	Developmentally regulated GTP binding protein (AHRD V3.3 *** O22445_PEA)
Solyc12g049520.2	SL4.0ch12:60825516-60838266	0.153882	0.00225	0.0319899	COP1-interacting protein-like protein (AHRD V3.3 *-* F4IDB4_ARATH)
Solyc01g087260.4	SL4.0ch01:74443923-74457375	0.0895802	0.0018	0.0267245	carotenoid cleavage dioxygenase 1B
Solyc12g094660.2	SL4.0ch12:64297037-64310236	0.231854	5e-05	0.00114281	Disease resistance protein (AHRD V3.3 *** A0A2U1Q8K0_ARTAN)
Solyc12g096020.3	SL4.0ch12:64618066-64621852	0.293339	5e-05	0.00114281	Protein phosphatase 2c (AHRD V3.3 *** F8WL78_CITUN)
Solyc12g096690.2	SL4.0ch12:65028509-65031419	0.136763	0.00015	0.00314609	Cytosolic Fe-S cluster assembly factor NBP35 (AHRD V3.3 *** K4DHE2_SOLLC)
Solyc01g087420.4	SL4.0ch01:74617683-74638010	0.279068	0.0003	0.00582892	Zinc finger, FYVE/PHD-type (AHRD V3.3 *** A0A2U1NX02_ARTAN)
Solyc12g098920.2	SL4.0ch12:65801246-65812905	0.139074	0.0006	0.0106965	Guanosine-3'5'-bis(Diphosphate) 3'-pyrophosphohydrolase (AHRD V3.3 *** E5GC47_CUCME)
Solyc01g088640.4	SL4.0ch01:75649658-75656322	0.173369	0.00015	0.00314609	E3 ubiquitin ligase BIG BROTHER-related-like (AHRD V3.3 *-* A0A2I4HNQ7_9ROSI)
Solyc01g090590.3	SL4.0ch01:76498057-76505453	0.349938	0.00345	0.0448497	Alpha/beta-Hydrolases superfamily protein (AHRD V3.3 *** A0A2U1P0W9_ARTAN)
Solyc01g091260.3	SL4.0ch01:77165326-77169586	0.142872	5e-05	0.00114281	myeloid leukemia factor (AHRD V3.3 *** AT2G45380.4)
Solyc01g094500.3	SL4.0ch01:78211712-78216342	0.397439	0.00385	0.0488559	Riboflavin biosynthesis protein RibD (AHRD V3.3 *** A0A2K3P0N6_TRIPR)
Solyc01g094820.3	SL4.0ch01:78488655-78493435	0.292543	0.0016	0.0242605	ARID domain-containing protein (AHRD V3.3 *** A0A1Q3B9R1_CEPFO)
Solyc01g096110.3	SL4.0ch01:79467099-79487813	0.116043	5e-05	0.00114281	Transducin family protein / WD-40 repeat family protein (AHRD V3.3 *** A0A2U1M7G0_ARTAN)
Solyc01g096710.4	SL4.0ch01:79984731-79992639	0.117643	5e-05	0.00114281	Dr1-associated corepressor (AHRD V3.3 *** A0A2G3BTP5_CAPCH)
Solyc01g099010.3	SL4.0ch01:81607910-81618928	0.390323	0.00265	0.036457	GDSL esterase/lipase At5g03980-like (AHRD V3.3 *** A0A1U8DUA9_CAPAN)
Solyc01g099980.4	SL4.0ch01:82330881-82336980	0.374527	0.0036	0.0463531	Enolase (DUF1399) (AHRD V3.3 *-* F4I3L9_ARATH)
Solyc01g005440.4	SL4.0ch01:322877-326403	0.179656	5e-05	0.00114281	Jasmonate ZIM-domain protein 2 (AHRD V3.3 *** B3Y562_TOBAC)
Solyc01g101250.3	SL4.0ch01:83337476-83341332	0.24327	0.00025	0.00496937	G-patch domain-containing protein (AHRD V3.3 *** A0A1Q3DGV7_CEPFO)
Solyc01g103480.3	SL4.0ch01:84360793-84368367	0.13147	0.00135	0.0210971	Coatomer subunit delta (AHRD V3.3 *** A0A2G2W8M4_CAPBA)
Solyc01g103510.4	SL4.0ch01:84386641-84391317	0.275064	5e-05	0.00114281	60S ribosomal protein L3 (AHRD V3.3 *** A0A2G3AWH4_CAPCH)
Solyc01g104160.4	SL4.0ch01:84936312-84941538	0.221712	0.00165	0.0248906	arginine/glutamate-rich 1 protein (AHRD V3.3 *-* AT1G10890.4)
Solyc01g104320.4	SL4.0ch01:85040458-85044376	0.243957	5e-05	0.00114281	Plastid-lipid associated protein PAP / fibrillin family protein (AHRD V3.3 *** A0A2U1Q907_ARTAN)
Solyc01g105140.3	SL4.0ch01:85712117-85719908	0.399609	5e-05	0.00114281	Arginine/serine-rich splicing factor, putative, expressed (AHRD V3.3 *-* Q6AVF4_ORYSJ)
Solyc01g005910.3	SL4.0ch01:605802-613529	0.252418	0.00135	0.0210971	Acid phosphatase/vanadium-dependent haloperoxidase-related protein (AHRD V3.3 *** A0A2U1NM03_ARTAN)
Solyc01g150166.1	SL4.0ch01:86446595-86459065	0.832555	5e-05	0.00114281	Unknown protein
Solyc01g107450.4	SL4.0ch01:87311245-87315363	0.172391	5e-05	0.00114281	hypothetical protein (AHRD V3.3 *-* AT4G34265.6)
Solyc01g107750.3	SL4.0ch01:87497489-87506025	0.229085	0.0005	0.00913586	phosphatidylinositol 3,4,5-trisphosphate 3-phosphatase and protein-tyrosine-phosphatase PTEN2A-like (AHRD V3.3 *** A0A2I4FJ12_9ROSI)
Solyc01g109450.3	SL4.0ch01:88735239-88741883	0.298319	5e-05	0.00114281	Pseudouridine kinase (AHRD V3.3 *** A0A1J3EB77_NOCCA)
Solyc01g110370.4	SL4.0ch01:89432521-89437547	0.160853	0.00015	0.00314609	Zinc finger, B-box (AHRD V3.3 *** A0A2U1LAI4_ARTAN)
Solyc01g111910.3	SL4.0ch01:90420560-90431341	0.180277	0.00175	0.0261181	RNA polymerase II-associated protein 1 (AHRD V3.3 *** A0A200QJZ1_9MAGN)
Solyc01g112140.4,Solyc01g112150.3	SL4.0ch01:90573527-90593211	0.110482	0.00055	0.00992017	Flavin-containing monooxygenase (AHRD V3.3 *** A0A1U8E9P1_CAPAN)
Solyc02g022890.3	SL4.0ch02:22849112-22857821	0.829828	0.0015	0.023006	Fatty acid hydroxylase (AHRD V3.3 *-* A0A200Q3T8_9MAGN)
Solyc02g031830.1	SL4.0ch02:25652180-25657951	0.694695	5e-05	0.00114281	polyadenylate-binding protein 1-B-binding protein (AHRD V3.3 *** AT5G44860.2)
Solyc02g062700.3	SL4.0ch02:32432836-32440437	0.223511	0.0001	0.0021719	ATPase family AAA domain-containing protein 3-like (AHRD V3.3 *** A0A2I4E883_9ROSI)
Solyc02g065116.1	SL4.0ch02:34314512-34318347	0.328772	0.00085	0.0143961	Unknown protein
Solyc02g066950.4	SL4.0ch02:35215711-35229467	0.301438	0.0002	0.00407062	Alpha-amylase isozyme 2A (AHRD V3.3 *** A0A2G3A5T2_CAPAN)
Solyc02g067570.3	SL4.0ch02:35738112-35757321	0.336606	5e-05	0.00114281	Paired amphipathic helix protein Sin3-like 1 (AHRD V3.3 *** A0A2G2XCQ9_CAPBA)
Solyc02g068180.3	SL4.0ch02:36215754-36223019	0.342052	0.00295	0.0396664	ABC transporter ATP-binding protein (AHRD V3.3 *** A0A347ZBK6_LACPN)
Solyc02g068370.3	SL4.0ch02:36339648-36344660	0.172557	5e-05	0.00114281	C-type lectin receptor-like tyrosine-protein kinase (AHRD V3.3 *** A0A2G3D3S0_CAPCH)
Solyc02g068910.3	SL4.0ch02:36810821-36818940	0.50897	0.0013	0.0204583	Trypsin family protein (AHRD V3.3 *** A0A2U1MFG3_ARTAN)
Solyc02g071600.4	SL4.0ch02:39019886-39022707	0.107206	0.00045	0.00833407	adenine phosphoribosyltransferase (AHRD V3.3 *** AT5G45660.1)
Solyc02g077680.4	SL4.0ch02:40555538-40574614	0.156275	0.0035	0.0453572	Alpha-1,4 glucan phosphorylase (AHRD V3.3 *** A0A2G2XET2_CAPBA)
Solyc02g077730.3	SL4.0ch02:40596074-40598899	0.192914	0.0032	0.0422972	Protein NUCLEAR FUSION DEFECTIVE 6, chloroplastic/mitochondrial (AHRD V3.3 *** A0A2G3C0W3_CAPCH)
Solyc02g080820.3	SL4.0ch02:42928503-42933044	0.184364	5e-05	0.00114281	Peroxisomal membrane protein PMP22 (AHRD V3.3 *** A0A1U8FN47_CAPAN)
Solyc02g080900.3	SL4.0ch02:42994409-43001634	0.145217	5e-05	0.00114281	Wall-associated receptor kinase-like protein (AHRD V3.3 *** A0A2K3NTT9_TRIPR)
Solyc01g009030.4	SL4.0ch01:2973347-2986638	0.20547	0.00315	0.0417646	dgd1 suppressor 1 (AHRD V3.3 *** AT5G12290.4)
Solyc02g084950.3	SL4.0ch02:46000442-46003211	0.479115	0.0015	0.023006	S-adenosyl-L-methionine-dependent methyltransferases superfamily protein (AHRD V3.3 *** A0A2U1KPI6_ARTAN)
Solyc02g085450.1	SL4.0ch02:46355718-46360784	0.162671	0.0009	0.015098	F-box protein At5g07610-like (AHRD V3.3 *** A0A2I4F448_9ROSI)
Solyc02g085990.1	SL4.0ch02:46792270-46808748	0.535195	5e-05	0.00114281	Unknown protein
Solyc01g009500.4	SL4.0ch01:3682936-3687045	0.290958	0.00025	0.00496937	Alpha/beta-Hydrolases superfamily protein (AHRD V3.3 *** F4J341_ARATH)
Solyc02g086370.4	SL4.0ch02:47044558-47048523	0.208067	0.0025	0.0348219	Lipid phosphate phosphatase (AHRD V3.3 *** A0A2R6PA01_ACTCH)
Solyc02g088980.3	SL4.0ch02:48904584-48970303	0.832555	5e-05	0.00114281	DNA mismatch repair protein MLH3 (AHRD V3.3 *-* A0A2G3A9Q9_CAPAN)
Solyc02g089880.4	SL4.0ch02:49613184-49614977	0.221199	0.00185	0.027316	Hexosyltransferase (AHRD V3.3 *** A0A1U8G2N1_CAPAN)
Solyc02g090850.3	SL4.0ch02:50359849-50368013	0.202721	5e-05	0.00114281	CLK4-associating serine/arginine-rich protein (AHRD V3.3 *** A8MS51_ARATH)
Solyc01g010460.4,Solyc01g010470.2	SL4.0ch01:5386807-5399677	0.50847	0.0004	0.00751936	5'-AMP-activated protein kinase subunit beta-2 (AHRD V3.3 *** A0A1J3EBW5_NOCCA)
Solyc02g094640.4	SL4.0ch02:53318177-53336773	0.163698	0.00155	0.0236306	Acetyl-coenzyme A synthetase (AHRD V3.3 *** A0A2G2XHZ6_CAPBA)
Solyc02g055440.4	SL4.0ch02:2268787-2307268	0.304697	0.0001	0.0021719	E3 ubiquitin-protein ligase%2C putative (DUF177) (AHRD V3.3 *** AT3G19800.2)
Solyc02g005320.2	SL4.0ch02:7634607-7670669	0.449657	0.00375	0.0478664	Unknown protein
Solyc01g011080.3	SL4.0ch01:7629159-7635434	0.246281	0.00025	0.00496937	Unknown protein
Solyc02g061840.3	SL4.0ch02:31356451-31361458	0.361593	5e-05	0.00114281	RNA-binding (RRM/RBD/RNP motifs) family protein (AHRD V3.3 *-* F4JNU2_ARATH)
Solyc02g063450.4	SL4.0ch02:33567972-33574248	0.176583	0.0001	0.0021719	Glycine-rich domain-containing protein 2 (AHRD V3.3 *** A0A2G3A574_CAPAN)
Solyc02g068310.4	SL4.0ch02:36297237-36304617	0.307678	5e-05	0.00114281	2-oxoglutarate (2OG) and Fe(II)-dependent oxygenase superfamily protein (AHRD V3.3 *** Q9XI75_ARATH)
Solyc02g068440.3	SL4.0ch02:36405919-36409865	0.117116	0.0031	0.041272	RNA binding protein (AHRD V3.3 *-* B6U487_MAIZE)
Solyc02g068850.1,Solyc02g068870.3	SL4.0ch02:36758513-36776547	0.442182	0.00215	0.0308216	Unknown protein
Solyc01g014270.3	SL4.0ch01:11995794-12000307	0.224456	5e-05	0.00114281	Unknown protein
