# Supplementary material for: Comparative Analysis of Environment-Responsive Alternative Splicing in the Inflorescences of Cultivated and Wild Tomato Species
Source: Int J Mol Sci. 2022 Sep 30;23(19):11585. doi: 10.3390/ijms231911585 (PMC9569760; doi:10.3390/ijms231911585)
Supplement: Supplementary file 1 [file ijms-23-11585-s001.zip › Table S5.xlsx]

## Sheet: Table S5.
Table S5. DAGs found in more than two genotypes
LA1589-LA1781	LA1589-LA2706	LA1781-LA2706		LA1589-LA1781-LA2706
Solyc03g044710.4	Solyc02g078300.3	Solyc03g093210.3		Solyc02g085420.4
Solyc04g076290.3	Solyc03g115665.1,Solyc03g115680.4	Solyc03g098630.4		Solyc06g069020.4
Solyc04g015130.3	Solyc03g007000.4	Solyc01g094480.4		Solyc11g066830.2
Solyc08g061630.3	Solyc01g060240.4	Solyc05g055450.3		Solyc01g091260.3
Solyc08g079890.2,Solyc08g079900.3	Solyc03g059030.4	Solyc05g051990.3		Solyc01g099010.3
Solyc09g016940.4	Solyc04g007520.3	Solyc05g054420.4
Solyc09g059600.4	Solyc04g071750.4	Solyc06g150138.1
Solyc09g065950.3	Solyc04g076120.3	Solyc08g079310.4
Solyc10g076270.3	Solyc05g012300.1	Solyc08g062960.4
Solyc10g150129.1	Solyc05g053770.4	Solyc08g067800.3
Solyc11g044280.1	Solyc06g006080.3	Solyc09g011160.4
Solyc01g094000.3	Solyc06g007780.3	Solyc09g018440.2
	Solyc06g008200.3	Solyc09g091260.3
	Solyc06g076670.3	Solyc10g055620.2
	Solyc06g084590.4	Solyc10g080440.2
	Solyc06g010260.3	Solyc11g009020.2
	Solyc08g005635.1,Solyc08g005640.4	Solyc01g080080.3
	Solyc08g063090.2	Solyc12g008870.1,Solyc12g008890.3
	Solyc08g029090.4	Solyc01g009500.4
	Solyc08g065760.3
	Solyc12g005390.2
	Solyc12g017510.2
	Solyc12g089240.2
	Solyc12g098380.3
	Solyc01g087260.4
	Solyc12g094660.2
	Solyc01g103510.4
	Solyc01g107450.4
	Solyc02g068180.3
