# Supplementary material for: Comparative Analysis of Environment-Responsive Alternative Splicing in the Inflorescences of Cultivated and Wild Tomato Species
Source: Int J Mol Sci. 2022 Sep 30;23(19):11585. doi: 10.3390/ijms231911585 (PMC9569760; doi:10.3390/ijms231911585)
Supplement: Supplementary file 1 [file ijms-23-11585-s001.zip › Table S6.xlsx]

## Sheet: Table S6.
Table S6. DEGs identified in LA1589 inflorescences between OF and PG conditions
gene	LA1589_IF_PG	LA1589_IF_OF	log2(fold_change)	p_value	q_value	Description
Solyc00g500140.1	0	7.91336	Inf	5e-05	0.000217554	ATP synthase epsilon chain, chloroplastic (AHRD V3.3 *** A0A1U8QCD5_CAPAN)
Solyc00g500062.1	0.38571	2.31937	2.58815	0.0039	0.0111254	NAD(P)H-quinone oxidoreductase subunit K, chloroplastic (AHRD V3.3 *** A0A1U8QCE3_CAPAN)
Solyc00g500064.1	2.22776	298.108	7.0641	5e-05	0.000217554	Ycf15 (AHRD V3.3 *-* A0A346JLD3_9ASTE)
Solyc00g500068.1	1.81234	0	-Inf	0.00135	0.00437535	Cytochrome b559 subunit alpha (AHRD V3.3 *** S8D1L1_9LAMI)
Solyc01g005300.4	45.841	2.8033	-4.03144	5e-05	0.000217554	Adagio-like protein 1 (AHRD V3.3 *** A0A1U8H9V5_CAPAN)
Solyc01g006290.4	2.10043	6.09336	1.53655	5e-05	0.000217554	Peroxidase (AHRD V3.3 *** K4ASJ5_SOLLC)
Solyc01g008620.4	2.79476	6.93448	1.31106	5e-05	0.000217554	Glucan endo-1,3-beta-glucosidase (AHRD V3.3 *** A0A1U8FGD7_CAPAN)
Solyc01g009080.4	14.5638	44.4518	1.60986	5e-05	0.000217554	Zeaxanthin epoxidase, chloroplastic (AHRD V3.3 *** A0A1J3K020_NOCCA)
Solyc01g009190.3	11.3696	4.67973	-1.28068	5e-05	0.000217554	Double-stranded RNA-binding protein 1 (AHRD V3.3 *** A0A2G2XPP0_CAPBA)
Solyc01g009900.3	4.79906	9.95355	1.05246	0.001	0.00335313	Glutaredoxin (AHRD V3.3 *** A0A1R3H2Z3_COCAP)
Solyc01g059765.1	3.65445	1.54411	-1.24288	5e-05	0.000217554	Unknown protein
Solyc01g066910.3	102.035	296.121	1.53713	5e-05	0.000217554	Bifunctional inhibitor/plant lipid transfer protein/seed storage helical domain containing protein (AHRD V3.3 *** A0A2P5CY45_TREOI)
Solyc01g067660.3	8.47894	34.2352	2.01352	5e-05	0.000217554	1,4-alpha-glucan-maltohydrolase
Solyc01g068040.1	4.90397	2.17139	-1.17533	5e-05	0.000217554	Werner Syndrome-like exonuclease (AHRD V3.3 *** A0A2I0WSX7_9ASPA)
Solyc01g079140.2	0.912615	3.48465	1.93294	0.0111	0.0275824	Unknown protein
Solyc01g079470.4	113.585	24.0259	-2.24111	5e-05	0.000217554	Unknown protein
Solyc01g080290.3	4.04559	8.77449	1.11697	5e-05	0.000217554	AWPM-19-like family protein (AHRD V3.3 *** Q8LG79_ARATH)
Solyc01g080460.3	4.76618	9.8571	1.04833	5e-05	0.000217554	Pyruvate, phosphate dikinase (AHRD V3.3 *** A0A0M8KRU1_NICAT)
Solyc01g081480.3	3.94443	9.70262	1.29856	5e-05	0.000217554	GPI inositol-deacylase PGAP1-like protein (AHRD V3.3 *** A0A2U1LZR3_ARTAN)
Solyc01g087770.4	0.601258	1.84231	1.61546	0.00015	0.000604166	Subtilisin-like protease (AHRD V3.3 *** O82777_SOLLC)
Solyc01g091850.3	1.28882	2.92341	1.1816	0.00045	0.00164	Ccc1 family (AHRD V3.3 *** A0A2U1QPJ4_ARTAN)
Solyc01g095140.4	9.83434	3.82449	-1.36256	5e-05	0.000217554	Desiccation protectant protein Lea14-like protein (AHRD V3.3 *** A0A2G3BT76_CAPCH)
Solyc01g095320.4	47.3912	2.54927	-4.21646	5e-05	0.000217554	Bag family molecular chaperone regulator 6-like protein (AHRD V3.3 *** A0A2K3PRI9_TRIPR)
Solyc01g095960.4	5.36888	12.7906	1.25239	5e-05	0.000217554	O-acyltransferase WSD1-like (AHRD V3.3 *** A0A2I4EG31_9ROSI)
Solyc01g096260.4	3.487	11.5883	1.73261	5e-05	0.000217554	NAD-dependent protein deacetylase HST1-like protein (AHRD V3.3 *** AT2G46640.2)
Solyc01g096400.4	8.41717	3.34862	-1.32977	5e-05	0.000217554	Transglut_core2 domain-containing protein (AHRD V3.3 *** A0A1Q3C505_CEPFO)
Solyc01g096620.4,Solyc01g096630.3	3.53739	11.9702	1.7587	5e-05	0.000217554	Cilia-and flagella-associated protein 20 (AHRD V3.3 *-* A0A2G2YYL7_CAPAN)
Solyc01g096660.3,Solyc01g096670.4	45.6182	117.367	1.36335	5e-05	0.000217554	proline-rich family protein (AHRD V3.3 *** AT5G07020.1)
Solyc01g097340.3	60.2393	146.772	1.2848	5e-05	0.000217554	GDP-mannose-3',5'-epimerase (AHRD V3.3 *** A5JPK5_VITVI)
Solyc01g097570.2	0.782448	1.93844	1.30883	0.01315	0.0319057	Protein SUPPRESSOR OF K(+) TRANSPORT GROWTH DEFECT 1 (AHRD V3.3 *-* A0A2G2W7B7_CAPBA)
Solyc01g098190.3	7.38661	15.4936	1.06869	5e-05	0.000217554	(Sodium/potassium)/proton exchanger 4
Solyc01g098390.3	9.19394	19.7937	1.10629	5e-05	0.000217554	Gibberellin receptor (AHRD V3.3 *** E3VJP7_9FABA)
Solyc01g098570.2	0.144645	1.061	2.87483	0.00105	0.00350174	FANTASTIC four-like protein (DUF3049) (AHRD V3.3 *-* F4HX10_ARATH)
Solyc01g098820.3	8.48608	1.84922	-2.19818	5e-05	0.000217554	Phototropic-responsive NPH3 family protein (AHRD V3.3 *** A0A1P8BAS4_ARATH)
Solyc01g099370.3	4.22685	2.11204	-1.00095	5e-05	0.000217554	Calcium-dependent lipid-binding (CaLB domain) family protein (AHRD V3.3 *-* F4JK83_ARATH)
Solyc01g102870.3	0.511304	1.40096	1.45416	0.0001	0.000415617	receptor-like protein kinase BRI1-like 3 (AHRD V3.3 *** A0A1U8HLY5_CAPAN)
Solyc01g102950.3	8.95099	24.1967	1.43469	5e-05	0.000217554	Lycopene beta/epsilon cyclase protein (AHRD V3.3 *** A0A2U1QDC2_ARTAN)
Solyc01g102960.3	7.78768	0.533484	-3.86768	0.0001	0.000415617	22.0 kDa class IV heat shock protein (AHRD V3.3 *** A0A2G3ATG3_CAPCH)
Solyc01g104740.3	1.53557	3.51268	1.1938	0.01175	0.0289633	Multiprotein-bridging factor 1c (AHRD V3.3 *** A0A1U8F6N4_CAPAN)
Solyc01g105180.3	4.12944	8.84517	1.09894	5e-05	0.000217554	Protein DA1 (AHRD V3.3 *** A0A2I0VSM4_9ASPA)
Solyc01g105290.3	5.431	13.9926	1.36538	5e-05	0.000217554	BTB/POZ domain protein (AHRD V3.3 *** AT3G19920.2)
Solyc01g105890.3	2.02176	9.28028	2.19856	5e-05	0.000217554	Monoterpene synthase 1
Solyc01g106040.3	5.6464	2.77529	-1.02469	5e-05	0.000217554	GATA transcription factor 24 (AHRD V3.3 *** A0A2G3AWR4_CAPCH)
Solyc01g106620.2	2.00316	26.104	3.70392	5e-05	0.000217554	pathogenesis-related protein 1-like (AHRD V3.3 *** A0A2I4HRD5_9ROSI)
Solyc01g106790.3	7.81923	17.7376	1.18172	5e-05	0.000217554	Tubulin alpha-6 chain, putative (AHRD V3.3 *** Q8LED1_ARATH)
Solyc01g108100.3	6.27818	0.591709	-3.40739	5e-05	0.000217554	cold regulated protein 27 (AHRD V3.3 *** AT5G42900.2)
Solyc01g108630.3	11.3511	23.3539	1.04084	5e-05	0.000217554	nii1 nitrite reductase
Solyc01g109390.3	1.38827	6.75875	2.28346	0.00075	0.0025931	Bifunctional inhibitor/lipid-transfer protein/seed storage 2S albumin superfamily protein (AHRD V3.3 *** Q8GXG3_ARATH)
Solyc01g109660.2	2157.48	1004.24	-1.10325	5e-05	0.000217554	meloidogyne-induced giant cell protein DB275
Solyc01g110360.3	44.1157	104.041	1.23778	5e-05	0.000217554	Fructose-bisphosphate aldolase (AHRD V3.3 *** Q9SXX5_NICPA)
Solyc01g111040.4,Solyc01g111050.4	2.45252	12.939	2.39938	5e-05	0.000217554	Calcium-binding EF-hand family protein (AHRD V3.3 *** A0A2U1MN65_ARTAN)
Solyc01g111630.3	84.2554	173.685	1.04363	5e-05	0.000217554	glycerate dehydrogenase (AHRD V3.3 *** A0A2I4EWU8_9ROSI)
Solyc01g112190.3	0.88502	2.08672	1.23745	5e-05	0.000217554	Plant regulator RWP-RK family protein, putative (AHRD V3.3 *** A0A061FD78_THECC)
Solyc01g006020.4	99.0486	48.2283	-1.03826	5e-05	0.000217554	BnaCnng41690D protein (AHRD V3.3 *** A0A078JEK8_BRANA)
Solyc01g006300.3	1.50012	3.65263	1.28386	0.0001	0.000415617	LECEVI1A
Solyc01g006670.2,Solyc01g006680.4	27.0425	4.27235	-2.66212	5e-05	0.000217554	Glycosyltransferase (AHRD V3.3 *** A0A2I4H5S7_9ROSI)
Solyc01g007830.2	0.861612	1.72979	1.00548	0.00135	0.00437535	Condensin complex subunit 2 (AHRD V3.3 *-* A0A2G3C0A3_CAPCH)
Solyc01g009430.3	3.28882	13.8684	2.07616	5e-05	0.000217554	hypothetical protein (AHRD V3.3 *** AT2G27830.1)
Solyc01g009590.3	4.27007	0	-Inf	5e-05	0.000217554	Stamen-specific protein FIL1 (AHRD V3.3 *** A0A2G3AJI0_CAPAN)
Solyc01g020245.1	14.6255	0	-Inf	0.0173	0.0403523	Unknown protein
Solyc01g049880.3	4.4547	1.59725	-1.47974	0.00205	0.00632524	Unknown protein
Solyc01g056690.4	10.5552	22.1476	1.0692	5e-05	0.000217554	Protein kinase and PP2C-like domain-containing protein (AHRD V3.3 *** A0A2G3AJ12_CAPAN)
Solyc01g057785.1	5.34833	12.5495	1.23047	0.00095	0.00320314	Unknown protein
Solyc01g058720.4	40.0481	130.604	1.70539	5e-05	0.000217554	Calcium-binding EF-hand (AHRD V3.3 *** A0A2U1NQC6_ARTAN)
Solyc01g066510.3	1.98107	0.651414	-1.60463	5e-05	0.000217554	Protein GAMETE EXPRESSED 2 (AHRD V3.3 *** A0A2G3AJS1_CAPAN)
Solyc01g068560.3	43.927	117.389	1.41811	5e-05	0.000217554	protein LNK2 isoform X1 (AHRD V3.3 --* XP_023879322.1)
Solyc01g079150.4	1.97617	9.90227	2.32505	5e-05	0.000217554	HCO3-transporter family (AHRD V3.3 *** A0A2U1KUW6_ARTAN)
Solyc01g079170.3	0.340654	1.23894	1.86273	0.00245	0.00740402	Hexosyltransferase (AHRD V3.3 *** A0A2G3DHC3_CAPCH)
Solyc01g079880.3	44.429	103.274	1.2169	5e-05	0.000217554	Aluminum induced protein with YGL and LRDR motifs (AHRD V3.3 *** Q94BR2_ARATH)
Solyc01g080010.2	1.59654	0.582487	-1.45465	0.01105	0.0274754	xyloglucan endoglucanase inhibitor
Solyc01g081090.2	4.11734	1.62368	-1.34245	5e-05	0.000217554	bHLH transcription factor 003
Solyc01g081610.3	8.46713	19.8364	1.22821	5e-05	0.000217554	Beta-hexosaminidase (AHRD V3.3 *** A0A2G2XRM6_CAPBA)
Solyc01g087260.4,Solyc01g087270.3	36.1789	82.987	1.19774	5e-05	0.000217554	carotenoid cleavage dioxygenase 1B
Solyc01g089880.3	3.88223	10.2335	1.39834	5e-05	0.000217554	PRA1 family protein (AHRD V3.3 *** A0A2G3AMA6_CAPAN)
Solyc01g090790.4	5.19743	26.6059	2.35587	5e-05	0.000217554	bHLH transcription factor
Solyc01g090965.1	15.0405	67.7949	2.17232	5e-05	0.000217554	Bifunctional inhibitor/lipid-transfer protein/seed storage 2S albumin superfamily protein (AHRD V3.3 *** Q9FJS1_ARATH)
Solyc01g095030.3	1.83402	12.3022	2.74584	5e-05	0.000217554	Altered Response to Salt Stress 1
Solyc01g095530.2	25.1907	307.869	3.61135	5e-05	0.000217554	hypothetical protein (AHRD V3.3 *-* AT5G41761.1)
Solyc01g095570.3	20.7294	47.8028	1.20542	5e-05	0.000217554	Mitochondrial carrier protein (AHRD V3.3 *** A0A200PUN8_9MAGN)
Solyc01g095620.3	26.1297	54.533	1.06144	5e-05	0.000217554	Glycosyltransferase (AHRD V3.3 *** A0A2U1KKS2_ARTAN)
Solyc01g097770.4	16.1004	36.8755	1.19556	5e-05	0.000217554	phototropin 2
Solyc01g098620.2,Solyc01g098630.3	22.6072	10.7973	-1.06612	5e-05	0.000217554	Unknown protein
Solyc01g099880.4	0.434838	1.67853	1.94865	0.01225	0.0300228	Bidirectional sugar transporter SWEET (AHRD V3.3 *** A0A1U8E5W8_CAPAN)
Solyc01g100000.3	22.5879	1.33787	-4.07754	5e-05	0.000217554	F-box domain, Phloem protein 2-like protein (AHRD V3.3 *** A0A2U1MNC1_ARTAN)
Solyc01g100010.3	5.00833	1.1686	-2.09955	5e-05	0.000217554	F-box domain, Phloem protein 2-like protein (AHRD V3.3 *** A0A2U1MNC1_ARTAN)
Solyc01g100230.3	46.9097	8.45481	-2.47204	5e-05	0.000217554	DnaJ-like protein subfamily B member 6 (AHRD V3.3 *** A0A2G2V7W8_CAPBA)
Solyc01g102610.3	3.53076	9.51084	1.4296	5e-05	0.000217554	Ferric reduction oxidase 6 (AHRD V3.3 *** A0A2G3BUN6_CAPCH)
Solyc01g102730.3	5.99913	13.4639	1.16627	5e-05	0.000217554	NAD(P)-binding Rossmann-fold superfamily protein (AHRD V3.3 *** Q9ZVQ2_ARATH)
Solyc01g104090.4	2.3373	1.14686	-1.02716	0.0001	0.000415617	Pentatricopeptide repeat (AHRD V3.3 *** A0A200QR01_9MAGN)
Solyc01g104710.3,Solyc01g104720.3	12.5329	36.1655	1.52889	5e-05	0.000217554	thionin-like protein (AHRD V3.3 -** AT1G25275.2)
Solyc01g105120.4	25.3673	75.1889	1.56755	5e-05	0.000217554	protein LNK1 (AHRD V3.3 *** A0A2I4GGH4_9ROSI)
Solyc01g105450.4	20.8175	61.0353	1.55185	5e-05	0.000217554	ABC transporter G family member 11 (AHRD V3.3 *** A0A2G2VAJ3_CAPBA)
Solyc01g107430.2	2.90706	6.5547	1.17297	5e-05	0.000217554	Zinc finger protein (AHRD V3.3 *** A0A200QZQ7_9MAGN)
Solyc01g107460.2	0.329424	13.367	5.34259	5e-05	0.000217554	Neuronal PAS domain protein (AHRD V3.3 *** A0A1P8BBZ0_ARATH)
Solyc01g107900.3	0.659935	2.15115	1.70471	5e-05	0.000217554	O-acyltransferase WSD1-like protein (AHRD V3.3 *** A0A2K3ND41_TRIPR)
Solyc01g108910.4	74.7268	9.48616	-2.97773	5e-05	0.000217554	maternal effect embryo arrest 14 (AHRD V3.3 *** AT2G15890.1)
Solyc01g110370.4	4.4555	13.4769	1.59683	5e-05	0.000217554	Zinc finger, B-box (AHRD V3.3 *** A0A2U1LAI4_ARTAN)
Solyc01g112260.4	12.6984	28.4527	1.16392	5e-05	0.000217554	hypothetical protein (AHRD V3.3 *-* AT4G35320.1)
Solyc02g014030.3	2.24974	5.67472	1.33479	5e-05	0.000217554	Serine/threonine/dual specificity protein kinase, catalytic domain-containing protein (AHRD V3.3 *** A0A2U1M6E8_ARTAN)
Solyc02g014860.3	20.5687	0.31227	-6.04152	5e-05	0.000217554	Chaperone protein DnaJ (AHRD V3.3 *** A0A1J3ID64_NOCCA)
Solyc02g032860.3	19.7969	45.0649	1.18673	5e-05	0.000217554	5'-adenylylsulfate reductase 1, chloroplastic (AHRD V3.3 *** A0A2G3D220_CAPCH)
Solyc02g036350.3	45.355	109.036	1.26547	5e-05	0.000217554	1-aminocyclopropane-1-carboxylate oxidase EF501822
Solyc02g065230.3	1.51651	3.84021	1.34043	5e-05	0.000217554	Cytochrome P450 (AHRD V3.3 *** A0A1U9X5Y9_THAGA)
Solyc02g069260.3,Solyc02g069280.2	19.3546	50.5963	1.38635	5e-05	0.000217554	Argonaute2a
Solyc02g070890.3	1.0359	2.45834	1.2468	5e-05	0.000217554	Flagellin Sensing 2
Solyc02g070940.1,Solyc02g070950.1,Solyc02g070970.1,Solyc02g070980.1,Solyc02g070990.1	1186.31	3189.82	1.427	5e-05	0.000217554	Chlorophyll a-b binding protein, chloroplastic (AHRD V3.3 *** A0A2G3A7J8_CAPAN)
Solyc02g071000.1	16.5851	50.6521	1.61074	5e-05	0.000217554	Chlorophyll a-b binding protein, chloroplastic (AHRD V3.3 *** A0A2G3A7J8_CAPAN)
Solyc02g071010.1	130.382	350.686	1.42744	5e-05	0.000217554	Chlorophyll a-b binding protein, chloroplastic (AHRD V3.3 *** A0A2G3A7J8_CAPAN)
Solyc02g071030.2	368.929	1175.04	1.6713	5e-05	0.000217554	Chlorophyll a-b binding protein, chloroplastic (AHRD V3.3 *** A0A2G3A7J8_CAPAN)
Solyc02g071260.3	12.056	25.9223	1.10444	5e-05	0.000217554	Phytochrome (AHRD V3.3 *** A0A2G2XE21_CAPBA)
Solyc02g072060.3	1.87085	0.882937	-1.08331	0.0091	0.0232512	Heat shock transcription factor (AHRD V3.3 *-* A0A1Y1I763_KLENI)
Solyc02g072220.1	1.11151	3.07989	1.47036	0.0215	0.0485612	DUF1685 family protein (AHRD V3.3 *-* AT2G42760.1)
Solyc02g072450.4	1.46864	3.17439	1.112	5e-05	0.000217554	Unknown protein
Solyc02g076800.1	1.15993	3.61307	1.63919	0.00305	0.00897074	Phosphatidylinositol 4-phosphate 5-kinase MSS4-like protein (AHRD V3.3 *** A0A2P5EP15_TREOI)
Solyc02g077040.4	0.805257	1.82238	1.1783	0.00085	0.00290091	phytophthora-inhibited protease 1
Solyc02g077880.3	177.42	85.7653	-1.04871	5e-05	0.000217554	Auxin-repressed protein (AHRD V3.3 *** A9YSI8_TOBAC)
Solyc02g078410.1	0.447566	1.56885	1.80954	0.0182	0.0421331	1,4-dihydroxy-2-naphthoyl-CoA thioesterase 1 (AHRD V3.3 *** A0A1U8FTY5_CAPAN)
Solyc02g078650.4	0.592398	2.56801	2.11601	5e-05	0.000217554	Polyphenol oxidase, chloroplastic (AHRD V3.3 *** A0A2G3D678_CAPCH)
Solyc02g079730.4	16.8182	7.17494	-1.22898	5e-05	0.000217554	Thioredoxin-like fold protein (AHRD V3.3 *** A0A2U1LR17_ARTAN)
Solyc02g079770.3	260.466	116.705	-1.15823	5e-05	0.000217554	Multiple organellar RNA editing factor 9, chloroplastic (AHRD V3.3 *** MORF9_ARATH)
Solyc02g080120.3	4.37336	27.943	2.67567	5e-05	0.000217554	Gibberellin 2-beta-dioxygenase 8 (AHRD V3.3 *** A0A1U8FMY1_CAPAN)
Solyc02g080640.4	40.0581	135.373	1.75678	5e-05	0.000217554	adenylyl-sulfate reductase
Solyc02g081480.4,Solyc02g081500.3	2.28925	5.09743	1.1549	5e-05	0.000217554	Receptor-like protein kinase (AHRD V3.3 *** A0A2K3NJB3_TRIPR)
Solyc02g082740.1	20.3817	42.2786	1.05265	5e-05	0.000217554	Dirigent protein (AHRD V3.3 *** K4BAE4_SOLLC)
Solyc02g082870.4	1.26446	2.93464	1.21467	5e-05	0.000217554	AMP-dependent synthetase/ligase (AHRD V3.3 *** A0A200QNJ1_9MAGN)
Solyc02g083750.1	2.81192	0.881073	-1.67422	5e-05	0.000217554	DNA-binding storekeeper transcriptional regulator (AHRD V3.3 *-* A0A2K3LQD1_TRIPR)
Solyc02g084420.3,Solyc02g084430.3	3.75489	45.3864	3.59542	5e-05	0.000217554	Zinc finger, B-box (AHRD V3.3 *-* A0A2U1LAI4_ARTAN)
Solyc02g085950.4	1.46128	0.571496	-1.35442	0.0149	0.0355117	cell wall protein X77373
Solyc02g086350.3	1.38134	6.06133	2.13356	5e-05	0.000217554	Protein PLASTID MOVEMENT IMPAIRED 2 (AHRD V3.3 *** A0A1J3GMT9_NOCCA)
Solyc02g086452.1,Solyc02g086454.1,Solyc02g086456.1,Solyc02g086458.1	0.658714	1.81393	1.46139	5e-05	0.000217554	titin isoform X3 (AHRD V3.3 *-* XP_004232326.1)
Solyc02g087610.1	3.81358	1.57066	-1.27977	5e-05	0.000217554	Pentatricopeptide repeat (AHRD V3.3 *** A0A200QFA4_9MAGN)
Solyc02g089120.4	1.28577	2.83281	1.13961	0.0002	0.000786422	COBRA-like protein (AHRD V3.3 *** K4BC66_SOLLC)
Solyc02g089170.4	0.590552	2.60462	2.14094	0.00295	0.00871066	Alpha-1,4-glucan-protein synthase [udp-forming] 1 (AHRD V3.3 *** A0A1J6L3S7_NICAT)
Solyc02g089780.3	3.3849	8.07321	1.25403	5e-05	0.000217554	dihydroflavonol 4-reductase/flavanone protein (AHRD V3.3 *-* AT3G02420.2)
Solyc02g090100.1	37.8484	81.6527	1.10927	5e-05	0.000217554	homolog of Synechocystis YCF37 (AHRD V3.3 *** AT2G23670.1)
Solyc02g091160.4,Solyc02g091170.4	3.57484	1.69838	-1.07372	5e-05	0.000217554	Integrin-linked protein kinase family (AHRD V3.3 *-* A0A2U1MDV9_ARTAN)
Solyc02g091310.2	4.6833	2.24189	-1.06281	5e-05	0.000217554	Heavy metal-associated isoprenylated plant protein (AHRD V3.3 *-* A0A2R6QQR2_ACTCH)
Solyc02g091920.3	9.48592	27.3922	1.5299	5e-05	0.000217554	xyloglucan endotransglucosylase-hydrolase 7
Solyc02g092200.3	6.45374	3.0401	-1.08602	5e-05	0.000217554	hypothetical protein (AHRD V3.3 *-* AT5G67640.1)
Solyc02g092210.1	0.732623	1.50953	1.04296	0.0024	0.00727054	Galactosyl transferase GMA12/MNN10 family protein (AHRD V3.3 *** A0A2U1NY56_ARTAN)
Solyc02g092860.3	0.562823	2.20017	1.96686	5e-05	0.000217554	Cytochrome P450 (AHRD V3.3 *** Q9XFX1_CICAR)
Solyc02g093620.2	6.08217	13.9296	1.19549	5e-05	0.000217554	Pentatricopeptide repeat-containing protein (AHRD V3.3 *** A0A2G3D9X8_CAPCH)
Solyc02g093860.3	9.33649	18.7287	1.0043	5e-05	0.000217554	Lysine histidine transporter-like 1 (AHRD V3.3 *** A0A1U8FZ64_CAPAN)
Solyc02g021000.3	41.8493	19.9236	-1.07073	5e-05	0.000217554	protein COFACTOR ASSEMBLY OF COMPLEX C SUBUNIT B CCB3, chloroplastic (AHRD V3.3 *** A0A2I4G7H0_9ROSI)
Solyc02g036370.3	0.379717	1.39592	1.87822	5e-05	0.000217554	Protein REVEILLE 7-like (AHRD V3.3 *** A0A2G3A4J4_CAPAN)
Solyc02g037550.3	1.40249	8.16991	2.54233	5e-05	0.000217554	Auxin efflux carrier (AHRD V3.3 *** A0A2U1MR93_ARTAN)
Solyc02g062610.3	10.8193	30.6044	1.50013	5e-05	0.000217554	Alpha/beta-Hydrolases superfamily protein (AHRD V3.3 *** O23227_ARATH)
Solyc02g063000.4	0.176686	5.81246	5.03989	0.0026	0.00780168	Glycosyltransferase (AHRD V3.3 *** A0A2I4ENI5_9ROSI)
Solyc02g064720.3	4.82627	13.1906	1.45053	5e-05	0.000217554	BTB/POZ domain-containing protein (AHRD V3.3 *** A0A2G2XBD2_CAPBA)
Solyc02g065050.1	5.34756	18.3832	1.78143	5e-05	0.000217554	aspartic proteinase PCS1-like (AHRD V3.3 *** A0A2G3A5E0_CAPAN)
Solyc02g065700.3	10.7534	26.091	1.27876	5e-05	0.000217554	Alpha/beta-Hydrolases superfamily protein (AHRD V3.3 *** Q9LY90_ARATH)
Solyc02g065710.3	1.26636	0.452429	-1.48492	0.0181	0.0419378	GDSL esterase/lipase (AHRD V3.3 *** A0A2R6RUC3_ACTCH)
Solyc02g067230.3	0.842519	2.80738	1.73644	5e-05	0.000217554	Dof zinc finger protein3
Solyc02g068140.3	1.69139	3.81921	1.17507	5e-05	0.000217554	Major facilitator superfamily protein (AHRD V3.3 *** A0A2U1PZJ0_ARTAN)
Solyc02g069490.4	328.346	725.607	1.14397	5e-05	0.000217554	Delta(24)-sterol reductase (AHRD V3.3 *** A0A2G2XDD5_CAPBA)
Solyc02g070800.2	350.404	88.6493	-1.98284	5e-05	0.000217554	DUF561 domain-containing protein (AHRD V3.3 *** A0A1Q3DH97_CEPFO)
Solyc02g070920.3	1.33585	2.94338	1.13972	5e-05	0.000217554	Unknown protein
Solyc02g071380.2	0.616838	1.68904	1.45324	0.0106	0.0265081	2-oxoglutarate (2OG) and Fe(II)-dependent oxygenase superfamily protein (AHRD V3.3 *** F4I629_ARATH)
Solyc02g077140.3	12.0612	28.486	1.23988	5e-05	0.000217554	Phospholipase A1-II 1 (AHRD V3.3 *** A0A2G2XEC5_CAPBA)
Solyc02g078280.3	1.37135	3.32498	1.27775	0.00025	0.000963419	DNA ligase-like protein (AHRD V3.3 *** AT2G33793.2)
Solyc02g078400.3	10.0748	24.5072	1.28246	5e-05	0.000217554	Allantoinase (AHRD V3.3 *** A0A2G3D677_CAPCH)
Solyc02g078690.2	3.63167	1.57235	-1.2077	0.0002	0.000786422	Carboxypeptidase (AHRD V3.3 *** A0A1U8FL14_CAPAN)
Solyc02g079140.2	1.09161	0.470115	-1.21536	0.00235	0.00713592	heterogeneous nuclear ribonucleoprotein U-like protein 1 (AHRD V3.3 *-* A0A2I4HRG6_9ROSI)
Solyc02g079180.1	1.08018	0.396272	-1.44671	0.0057	0.0154986	Heat shock transcription factor (AHRD V3.3 *-* A0A1Y1I763_KLENI)
Solyc02g079430.4	2.94814	9.22259	1.64537	5e-05	0.000217554	Zinc finger protein CONSTANS-LIKE 13 (AHRD V3.3 *** A0A2G2XF19_CAPBA)
Solyc02g079810.3	1.75602	0.555782	-1.65972	0.0125	0.0305473	bHLH transcription factor 080
Solyc02g079930.3	4.51125	1.50947	-1.57949	5e-05	0.000217554	phosphosulfolactate synthase
Solyc02g079990.3	5.28173	11.0762	1.06838	5e-05	0.000217554	Cysteine-rich receptor-like protein kinase 10 (AHRD V3.3 *** A0A2G3D6H0_CAPCH)
Solyc02g080510.1	30.9271	63.7308	1.04312	5e-05	0.000217554	Senescence regulator S40 (AHRD V3.3 *** A0A200Q815_9MAGN)
Solyc02g082170.3	28.8617	60.0174	1.05622	5e-05	0.000217554	Purine permease (AHRD V3.3 *** A0A2P5EE53_TREOI),Pfam:PF16913
Solyc02g082760.3	84.6532	192.776	1.18729	5e-05	0.000217554	ethylene-responsive catalase
Solyc02g082850.3	10.6439	27.2381	1.3556	5e-05	0.000217554	Serine acetyltransferase 2 (AHRD V3.3 *** A0A2G3D7B8_CAPCH)
Solyc02g083860.3	214.399	428.873	1.00025	5e-05	0.000217554	2-oxoglutarate (2OG) and Fe(II)-dependent oxygenase superfamily protein (AHRD V3.3 *** A0A2U1QGX7_ARTAN)
Solyc02g084400.4	5.89937	15.3468	1.37931	5e-05	0.000217554	Protein kinase superfamily protein (AHRD V3.3 *** F4I8V6_ARATH)
Solyc02g084440.4	173.981	413.7	1.24966	5e-05	0.000217554	Fructose-bisphosphate aldolase (AHRD V3.3 *** A0A2G3AA97_CAPAN)
Solyc02g084990.3	16.0028	50.2178	1.64987	5e-05	0.000217554	Mannan endo-1,4-beta-mannosidase (AHRD V3.3 *** A0A2K3NB99_TRIPR)
Solyc02g086210.4	1.25369	3.49044	1.47723	0.0001	0.000415617	Protein kinase family protein (AHRD V3.3 *-* A0A2U1MH78_ARTAN)
Solyc02g086670.4	23.9731	48.5846	1.01908	5e-05	0.000217554	Shaggy-related protein kinase gamma (AHRD V3.3 *** A0A2G3D9D8_CAPCH)
Solyc02g086770.3	4.63927	9.29114	1.00196	5e-05	0.000217554	Cinnamoyl-CoA reductase (AHRD V3.3 *** A0A172WBP6_DAUCA)
Solyc02g088380.4	7.61887	1.89795	-2.00513	5e-05	0.000217554	Early nodulin-like protein 20 (AHRD V3.3 *** F4IVN9_ARATH)
Solyc02g088530.1	2.97842	6.12011	1.03901	0.00045	0.00164	Unknown protein
Solyc02g089540.3	0.129774	3.96045	4.93159	0.00855	0.0220289	CONSTANS 1
Solyc02g089610.2,Solyc02g150147.1	8.63556	31.7362	1.87777	5e-05	0.000217554	S-adenosylmethionine decarboxylase 2
Solyc02g089630.3	0.94172	1.96953	1.06448	0.00115	0.00379678	Proline dehydrogenase (AHRD V3.3 *** A0A2G2XIU2_CAPBA)
Solyc02g090340.2,Solyc02g090350.4	3.93239	8.20797	1.06162	5e-05	0.000217554	Geraniol 8-hydroxylase (AHRD V3.3 *** A0A2G2XIM9_CAPBA)
Solyc02g090390.4	86.5926	23.9602	-1.8536	5e-05	0.000217554	Protein kinase (AHRD V3.3 *** O65765_CRAPL)
Solyc02g090540.4	1.91514	4.02163	1.07033	0.0011	0.00365022	Glucose/ribitol dehydrogenase (AHRD V3.3 *** A0A2U1NV71_ARTAN)
Solyc02g090890.4	23.5326	54.306	1.20645	5e-05	0.000217554	zeaxanthin epoxidase
Solyc02g091700.3	7.91384	2.92356	-1.43665	5e-05	0.000217554	Hydroxyproline-rich glycoprotein (AHRD V3.3 *** A0A2K3L507_TRIPR)
Solyc02g092700.3	10.2373	58.6481	2.51825	5e-05	0.000217554	DUF1230 family protein (DUF1230) (AHRD V3.3 *** AT5G67370.1)
Solyc02g093220.3	8.6371	19.777	1.1952	5e-05	0.000217554	F-box protein (AHRD V3.3 *** A0A2G2V3N1_CAPBA)
Solyc02g094050.4	2.82188	6.02592	1.09452	5e-05	0.000217554	Blue copper protein (AHRD V3.3 *** A0A2K3LS79_TRIPR)
Solyc03g005910.3	3.60848	1.44752	-1.31781	0.0146	0.0349008	GDSL esterase/lipase (AHRD V3.3 *** A0A2R6RG70_ACTCH)
Solyc03g006810.3	3.30419	1.30422	-1.34111	0.0001	0.000415617	Peroxidase (AHRD V3.3 *** K4BEA4_SOLLC)
Solyc03g007560.2	0.63705	1.4064	1.14253	0.0007	0.00243857	Crooked neck-like protein 1 (AHRD V3.3 *** A0A2G2Y8B4_CAPAN)
Solyc03g025380.3	1.14152	2.50293	1.13266	0.00195	0.00605211	Peroxidase (AHRD V3.3 *** K4BF11_SOLLC)
Solyc03g025700.2	2.17618	0.968988	-1.16725	0.00015	0.000604166	Pentatricopeptide repeat-containing protein, chloroplastic (AHRD V3.3 *** A0A2G2X6K3_CAPBA)
Solyc03g025720.3	1.14632	4.12307	1.84671	5e-05	0.000217554	Oxalate--CoA ligase (AHRD V3.3 *** A0A2G2X724_CAPBA)
Solyc03g026280.3	1.66157	0.490716	-1.75958	0.0184	0.0425243	C-repeat binding factor 1
Solyc03g031860.3	11.6411	37.1047	1.67238	5e-05	0.000217554	Phytoene synthase 1,Pfam:PF00494
Solyc03g044200.3	2.02904	4.39054	1.1136	5e-05	0.000217554	Alcohol dehydrogenase-like protein (AHRD V3.3 *** A0A291L9M0_MENPI)
Solyc03g078370.1	0.54838	1.24566	1.18366	0.0008	0.00274741	Receptor-like protein kinase (AHRD V3.3 *** A0A2U1PPA0_ARTAN)
Solyc03g083730.1,Solyc03g083770.1	956.631	55.0605	-4.11887	5e-05	0.000217554	Plant invertase/pectin methylesterase inhibitor superfamily protein, putative (AHRD V3.3 *** A0A061G4U8_THECC)
Solyc03g093400.2	4.8773	14.5466	1.57653	5e-05	0.000217554	Sugar transporter protein 15
Solyc03g093790.3	0.611248	2.72856	2.15831	0.00725	0.0191023	cyclinU4_2
Solyc03g095770.3	18.3028	41.0945	1.16688	5e-05	0.000217554	WRKY transcription factor 80
Solyc03g096050.3	1.56774	5.57647	1.83067	5e-05	0.000217554	2-oxoglutarate (2OG) and Fe(II)-dependent oxygenase superfamily protein (AHRD V3.3 *** F4J670_ARATH)
Solyc03g096190.2	0.54238	1.11861	1.04434	0.00115	0.00379678	Receptor-kinase, putative (AHRD V3.3 *** B9SUC9_RICCO)
Solyc03g096290.3	34.714	88.8377	1.35565	5e-05	0.000217554	plasma membrane intrinsic protein 1.7
Solyc03g097870.4	9.27687	4.5848	-1.01678	5e-05	0.000217554	Bidirectional sugar transporter SWEET (AHRD V3.3 *** M1D7G9_SOLTU)
Solyc03g097920.1	4.89661	13.0861	1.41818	5e-05	0.000217554	MAP kinase kinase 4
Solyc03g098000.3	68.1807	145.073	1.08935	5e-05	0.000217554	Alanine-tRNA ligase, putative (DUF760) (AHRD V3.3 *** Q9LP80_ARATH)
Solyc03g098010.3	17.4559	4.9469	-1.81912	5e-05	0.000217554	phosphate starvation inducible gene TPSI1
Solyc03g098240.3	15.547	7.51783	-1.04825	5e-05	0.000217554	glutamate decarboxylase
Solyc03g111710.3	15.2342	6.40764	-1.24945	5e-05	0.000217554	BTB/POZ and TAZ domain-containing protein 2 (AHRD V3.3 *** A0A2G2X8F9_CAPBA)
Solyc03g113950.4	18.0167	8.09646	-1.15397	5e-05	0.000217554	Calmodulin binding protein (AHRD V3.3 *-* A0A2K3MP79_TRIPR)
Solyc03g114010.3	1.59837	0.500805	-1.67428	5e-05	0.000217554	Pentatricopeptide repeat-containing protein (AHRD V3.3 *** A0A2U1Q882_ARTAN)
Solyc03g115980.1	234.135	474.038	1.01766	5e-05	0.000217554	Geranylgeranyl diphosphate reductase, chloroplastic (AHRD V3.3 *** A0A2G2WR46_CAPBA)
Solyc03g116570.3	4.9877	13.222	1.4065	5e-05	0.000217554	Thiol-disulfide oxidoreductase DCC family protein (AHRD V3.3 *** A0A2U1Z9Z9_PSEAV)
Solyc03g116630.3	1.01747	2.94183	1.53173	0.00075	0.0025931	cytochrome P450 family protein (AHRD V3.3 *** AT1G52565.1)
Solyc03g116700.4	1.37365	4.04884	1.5595	0.00075	0.0025931	Umecyanin (AHRD V3.3 *** A0A2G3B789_CAPCH)
Solyc03g117980.3	19.8204	8.92378	-1.15126	5e-05	0.000217554	whitefly-induced gp91-phox
Solyc03g118950.3	3.81064	1.20583	-1.66001	0.00025	0.000963419	Double-stranded RNA-binding domain (AHRD V3.3 *-* A0A200Q5Z7_9MAGN)
Solyc03g119590.1	16.5407	55.8067	1.75442	5e-05	0.000217554	NIMIN2c protein (AHRD V3.3 *** A0FJY4_TOBAC)
Solyc03g120990.3	15.3162	6.28715	-1.28458	5e-05	0.000217554	Malic enzyme (AHRD V3.3 *** A0A2G3D1G2_CAPCH)
Solyc03g121300.2	11.6864	25.8774	1.14687	5e-05	0.000217554	jacalin-related lectin 19 (AHRD V3.3 *** A0A2G2XW42_CAPAN)
Solyc03g121420.4	1.51441	0.399134	-1.92381	0.01535	0.0364297	Inorganic pyrophosphatase 1 (AHRD V3.3 *** A0A2G2XXB4_CAPAN)
Solyc03g122300.3	11.5628	23.3409	1.01337	0.004	0.0113749	DUF1677 family protein (DUF1677) (AHRD V3.3 *** Q9SK23_ARATH)
Solyc03g005330.1	1.1948	0.464929	-1.36169	0.0061	0.0164422	Non-specific serine/threonine protein kinase (AHRD V3.3 *** A0A2G2WWB5_CAPBA)
Solyc03g006630.3	2.45522	0.726973	-1.75588	5e-05	0.000217554	Sphingosine kinase 1 (AHRD V3.3 *** A0A2G2WVZ4_CAPBA)
Solyc03g007240.3	93.7052	224.175	1.25843	5e-05	0.000217554	spermine synthase,Pfam:PF01564
Solyc03g007370.3	1.9641	13.9556	2.82891	5e-05	0.000217554	Sigma factor (AHRD V3.3 *** A0A0G2STU5_9ROSI)
Solyc03g025710.3	1.36613	14.9601	3.45295	5e-05	0.000217554	Acyl-CoA N-acyltransferase (NAT) superfamily protein (AHRD V3.3 *** A0A2K3PIZ7_TRIPR)
Solyc03g026000.4	6.60174	0.522717	-3.65874	0.00045	0.00164	bromodomain-containing protein DDB_G0271118-like (AHRD V3.3 *** XP_021765153.1)
Solyc03g026115.1	2.82001	0	-Inf	5e-05	0.000217554	Stamen-specific protein FIL1 (AHRD V3.3 *** A0A2G2ZYZ1_CAPAN)
Solyc03g026120.3	5.15213	2.46716	-1.06232	0.0018	0.00563846	S-adenosyl-L-methionine-dependent methyltransferases superfamily protein (AHRD V3.3 *** A0A2U1NM08_ARTAN)
Solyc03g026210.4	23.2649	11.4416	-1.02386	0.0007	0.00243857	Dihydrodipicolinate reductase-like protein (AHRD V3.3 *** A0A0F7GZT6_9ROSI)
Solyc03g026330.4	2.23148	8.10156	1.8602	0.00015	0.000604166	ATP-dependent Clp protease ATP-binding subunit (AHRD V3.3 *-* AT5G62140.1)
Solyc03g031890.3	2.24619	0.639494	-1.81248	0.0199	0.0454665	Cold induced protein-like (AHRD V3.3 *-* Q94JH8_ORYSJ)
Solyc03g031990.4	2.87836	0.691622	-2.05719	5e-05	0.000217554	Auxin efflux carrier (AHRD V3.3 *-* A0A2U1MR93_ARTAN)
Solyc03g033840.4	0.721757	3.31481	2.19934	5e-05	0.000217554	AAA-ATPase At3g50940-like (AHRD V3.3 *** A0A2I4EX93_9ROSI)
Solyc03g044630.2	4.06366	1.38783	-1.54995	0.0032	0.00935759	DUF309 domain protein (AHRD V3.3 *** AT2G41120.1)
Solyc03g059260.4	5.42784	16.0873	1.56747	5e-05	0.000217554	Carboxyl-terminal-processing protease (AHRD V3.3 *** B6T6L2_MAIZE)
Solyc03g013240.4	5.58432	18.4997	1.72805	5e-05	0.000217554	lysine-tRNA ligase (AHRD V3.3 *** AT3G01060.1)
Solyc03g080060.1	5.61481	13.0385	1.21547	5e-05	0.000217554	L-type lectin-domain containing receptor kinase VIII.2-like (AHRD V3.3 *** A0A2I4F917_9ROSI)
Solyc03g080190.3	6.86558	20.3627	1.56847	5e-05	0.000217554	2-oxoglutarate (2OG) and Fe(II)-dependent oxygenase superfamily protein (AHRD V3.3 *** A0A2U1QGX7_ARTAN)
Solyc03g081240.3,Solyc03g081270.2	18.0895	1.91093	-3.24281	5e-05	0.000217554	Two-component response regulator-like APRR9 (AHRD V3.3 *** A0A2G2X7Z8_CAPBA)
Solyc03g082620.4	1.33157	3.38464	1.34588	5e-05	0.000217554	Metal-nicotianamine transporter YSL1 (AHRD V3.3 *** A0A2G2X7E8_CAPBA)
Solyc03g083010.3	2.00392	0.791137	-1.34083	0.0086	0.0221408	Alpha/beta-Hydrolases superfamily protein (AHRD V3.3 *** Q9LVU7_ARATH)
Solyc03g083370.3	1.02454	3.00551	1.55263	0.0002	0.000786422	GDSL esterase/lipase (AHRD V3.3 *** A0A1U8G8S0_CAPAN)
Solyc03g093080.3	3.80318	1.22113	-1.63899	5e-05	0.000217554	Xyloglucan endotransglucosylase/hydrolase (AHRD V3.3 *** Q6RHY0_SOLLC)
Solyc03g093130.3	3.07231	0.476887	-2.68761	0.00205	0.00632524	xyloglucan endotransglucosylase-hydrolase 3
Solyc03g093540.1,Solyc03g093550.1	8.83768	3.77473	-1.22729	5e-05	0.000217554	Ethylene-responsive transcription factor 5 (AHRD V3.3 *** ERF5_TOBAC)
Solyc03g093560.1	6.517	3.1032	-1.07045	5e-05	0.000217554	ethylene response factor C.6
Solyc03g095310.3	7.19868	3.47822	-1.04938	5e-05	0.000217554	Cytochrome P450 (AHRD V3.3 *** A0A2U1PRC1_ARTAN)
Solyc03g096770.1	6.81714	17.8053	1.38507	0.01695	0.0396572	Protein RESPONSE TO LOW SULFUR 2 (AHRD V3.3 *-* LSU2_ARATH)
Solyc03g097030.3	10.1772	43.961	2.11089	5e-05	0.000217554	4-coumarate:CoA ligase (AHRD V3.3 *** Q42880_LITER)
Solyc03g097370.4	8.66333	25.1341	1.53665	5e-05	0.000217554	P-loop containing nucleoside triphosphate hydrolases superfamily protein (AHRD V3.3 *** A0A2U1LV77_ARTAN)
Solyc03g098320.4	1.91725	16.8192	3.133	5e-05	0.000217554	Protein REVEILLE 1 (AHRD V3.3 *** A0A2G2XWA2_CAPAN)
Solyc03g111170.3	11.3178	27.8882	1.30106	5e-05	0.000217554	4-coumarate-CoA ligase (AHRD V3.3 *** E5GBV5_CUCME)
Solyc03g111530.4	1.2674	2.84432	1.16621	0.0007	0.00243857	Cysteine-rich receptor-like protein kinase (AHRD V3.3 *** A0A2K3LJD5_TRIPR)
Solyc03g111800.2	1.45897	4.58637	1.6524	5e-05	0.000217554	Leucine-rich repeat receptor-like kinase (AHRD V3.3 *** A0A0M3L7B4_SOLLC)
Solyc03g111950.3	0.410742	2.17379	2.40391	5e-05	0.000217554	Cytochrome P450 71A6 (AHRD V3.3 *** A0A2G2ZZF2_CAPAN)
Solyc03g112013.1,Solyc03g112017.1	0.228893	1.44229	2.65561	0.01425	0.0341802	Cytochrome P450 (AHRD V3.3 *-* A0A2U1PEB2_ARTAN)
Solyc03g112190.4	4.81202	11.2616	1.2267	0.0012	0.00394384	Pentatricopeptide repeat-containing protein, chloroplastic (AHRD V3.3 *** A0A2G2X8Y7_CAPBA)
Solyc03g113440.3	2.09066	0.781921	-1.41886	5e-05	0.000217554	Protein NRT1/ PTR FAMILY 2.8 (AHRD V3.3 *** A0A2G2WRK5_CAPBA)
Solyc03g113710.4	1.18454	2.42451	1.03336	5e-05	0.000217554	Formin-like protein (AHRD V3.3 *** A0A2G3AWB8_CAPCH)
Solyc03g113860.2	7.75919	3.64408	-1.09035	5e-05	0.000217554	Ribosomal RNA small subunit methyltransferase G-like protein (AHRD V3.3 *** A0A2K3PF28_TRIPR)
Solyc03g113990.3	5.60936	14.6621	1.38618	5e-05	0.000217554	Thiol-disulfide oxidoreductase DCC (AHRD V3.3 *** A0A2U1Q887_ARTAN)
Solyc03g114560.2	10.3149	4.49179	-1.19936	5e-05	0.000217554	Strictosidine synthase family protein (AHRD V3.3 *** D7LVM7_ARALL)
Solyc03g115600.4	4.44925	1.15516	-1.94547	5e-05	0.000217554	Zinc finger RNA-binding protein (AHRD V3.3 *-* A0A0A9Y5M7_LYGHE)
Solyc03g115770.3	17.2343	2.77542	-2.6345	5e-05	0.000217554	Two-component response regulator-like APRR5 (AHRD V3.3 *** A0A2G3CZB4_CAPCH)
Solyc03g115930.3	1.24917	3.71065	1.5707	0.01395	0.0335611	Calcium-binding EF-hand family protein (AHRD V3.3 *-* A0A2U1NCV0_ARTAN)
Solyc03g115940.4	13.1539	27.9818	1.089	5e-05	0.000217554	Dof zinc finger protein (AHRD V3.3 *** A0A2K3MQ38_TRIPR)
Solyc03g116200.2	338.594	79.2004	-2.09598	5e-05	0.000217554	Unknown protein
Solyc03g116240.3	2.85743	0	-Inf	0.0001	0.000415617	endochitinase-like (AHRD V3.3 --* A0A2I4FV55_9ROSI)
Solyc03g116460.4,Solyc03g116470.2	13.603	6.55041	-1.05426	5e-05	0.000217554	Aspartate racemase (AHRD V3.3 *** A0A2K3MVX4_TRIPR)
Solyc03g116730.4	14.3059	80.7618	2.49707	5e-05	0.000217554	Palmitoyl-monogalactosyldiacylglycerol delta-7 desaturase, chloroplastic (AHRD V3.3 *** A0A2G2WQQ5_CAPBA)
Solyc03g116740.3	17.5804	46.8906	1.41533	5e-05	0.000217554	Phosphatidylcholine:diacylglycerol cholinephosphotransferase 1 (AHRD V3.3 *** A0A1U8FVJ4_CAPAN)
Solyc03g117590.3	14.0809	32.4938	1.20643	5e-05	0.000217554	Chaperone protein DnaJ (AHRD V3.3 *** A0A2G2WQF7_CAPBA)
Solyc03g117860.3	1.36029	5.51766	2.02014	5e-05	0.000217554	RBR-type E3 ubiquitin transferase (AHRD V3.3 *** A0A2G3A2R7_CAPAN)
Solyc03g117870.3	54.7288	139.51	1.34999	5e-05	0.000217554	4-coumarate:CoA ligase (AHRD V3.3 *** Q42879_LITER)
Solyc03g118170.3	60.4034	27.3229	-1.14452	5e-05	0.000217554	Glycine--tRNA ligase (AHRD V3.3 *** A0A2G3A2W4_CAPAN)
Solyc03g119620.1	8.76089	2.56226	-1.77366	0.00105	0.00350174	Bifunctional inhibitor/lipid-transfer protein/seed storage 2S albumin superfamily protein (AHRD V3.3 *** Q9C9B1_ARATH)
Solyc03g121900.1	11.4357	59.5034	2.37942	5e-05	0.000217554	Bifunctional inhibitor/plant lipid transfer protein/seed storage helical domain containing protein (AHRD V3.3 *** A0A2P5DNS6_PARAD)
Solyc04g005100.3	3.70812	18.2563	2.29963	5e-05	0.000217554	transcription factor MYB1R1-like (AHRD V3.3 *** A0A2I4GKI8_9ROSI)
Solyc04g005380.3	1.42782	2.99715	1.06977	0.0078	0.020343	Ninja-family protein AFP3 (AHRD V3.3 *** A0A2G3CFM6_CAPCH)
Solyc04g007000.2	0.550779	4.27425	2.95613	0.0002	0.000786422	AP2/B3 transcription factor family protein (AHRD V3.3 *** A0A2U1MEM3_ARTAN)
Solyc04g007470.3	6.55143	2.82987	-1.21107	5e-05	0.000217554	Drought responsive Zinc finger protein
Solyc04g008330.1	7.68866	26.6528	1.79348	5e-05	0.000217554	Glycosyltransferase (AHRD V3.3 *** A0A0A1WCD6_NICAT)
Solyc04g008570.4	4.91315	13.7204	1.4816	5e-05	0.000217554	Pentatricopeptide repeat-containing protein, chloroplastic (AHRD V3.3 *** A0A2G3CF28_CAPCH)
Solyc04g008960.3	3.28492	7.36698	1.16521	5e-05	0.000217554	GEM-like protein 6 (AHRD V3.3 *** A0A2G2X9D6_CAPBA)
Solyc04g008970.3	0.776703	1.81088	1.22126	0.0155	0.0367358	GEM-like protein 6 (AHRD V3.3 *** A0A2G3CEM1_CAPCH)
Solyc04g009870.1	2.63409	8.89817	1.7562	5e-05	0.000217554	Unknown protein
Solyc04g014530.1	12.1479	29.9061	1.29973	5e-05	0.000217554	Ethylene Response Factor C.2
Solyc04g015520.3	0.299639	1.45235	2.27709	0.02205	0.0496179	Remorin (AHRD V3.3 *** A0A200Q6K8_9MAGN)
Solyc04g016200.1	17.4415	8.58093	-1.02332	5e-05	0.000217554	Glycosyltransferase (AHRD V3.3 *** A0A0A1WDL8_NICAT)
Solyc04g040210.4	5.02414	2.09647	-1.26091	0.02115	0.0478857	Unknown protein
Solyc04g040190.1	10.2303	31.9396	1.6425	5e-05	0.000217554	lycopene beta-cyclase,Pfam:PF05834
Solyc04g040160.4	18.3657	80.7925	2.13721	5e-05	0.000217554	Protochlorophyllide-dependent translocon component 52, chloroplastic (AHRD V3.3 *** A0A2G2ZF87_CAPAN)
Solyc04g040130.1	0.174017	2.38703	3.77791	0.00265	0.00793114	Fatty acid desaturase (AHRD V3.3 *** E7CCD0_CAMMC)
Solyc04g048900.3	22.6452	55.4361	1.29162	5e-05	0.000217554	Calreticulin (AHRD V3.3 *** A0A2G3ASL1_CAPCH)
Solyc04g050625.1	3.91223	0.5691	-2.78124	5e-05	0.000217554	Cytochrome (AHRD V3.3 *** A0A1U8F588_CAPAN)
Solyc04g054190.3	29.0551	89.2584	1.6192	5e-05	0.000217554	Protein kinase superfamily protein (AHRD V3.3 *** A0A2U1MTH5_ARTAN)
Solyc04g054290.3	2.74329	0.896959	-1.61279	5e-05	0.000217554	Pentatricopeptide repeat-containing protein (AHRD V3.3 *** A0A2G2WLY5_CAPBA)
Solyc04g054915.1	14.7543	6.82624	-1.11197	5e-05	0.000217554	mucin-2-like (AHRD V3.3 --* XP_021853839.1)
Solyc04g063370.3	1.37228	0.45628	-1.58859	0.00095	0.00320314	protein kinase 2B, chloroplastic-like (AHRD V3.3 *** A0A2I4DLK3_9ROSI)
Solyc04g064660.1	3.90047	1.45143	-1.42618	0.00075	0.0025931	Pentatricopeptide repeat-containing protein (AHRD V3.3 *** A0A2G3CLX2_CAPCH)
Solyc04g150161.1	13.8569	29.5574	1.09291	5e-05	0.000217554	Unknown protein
Solyc04g071340.5	3.59489	15.0377	2.06457	5e-05	0.000217554	Fructose-1,6-bisphosphatase (AHRD V3.3 *** A6N9A0_FLALI)
Solyc04g073980.3	4.61693	2.11677	-1.12507	5e-05	0.000217554	Pumilio 7 (AHRD V3.3 *-* A0A1P8AT22_ARATH)
Solyc04g074050.4	0.585182	1.21364	1.05238	0.0006	0.00212491	Receptor protein kinase, putative (AHRD V3.3 *** A0A061FG24_THECC)
Solyc04g077630.3	0.530525	1.22869	1.21163	0.01365	0.0329437	Serine carboxypeptidase (AHRD V3.3 *** A0A2K3MSK4_TRIPR)
Solyc04g078560.1	1.66365	0.688628	-1.27256	0.02115	0.0478857	Leucine-rich repeat (AHRD V3.3 *** A0A200QZJ6_9MAGN)
Solyc04g078900.3	4.60516	15.459	1.74713	5e-05	0.000217554	ABA 8'-hydroxylase
Solyc04g079820.3	0.511589	1.41592	1.46868	0.0211	0.0477902	Inositol polyphosphate-related phosphatase (AHRD V3.3 *** A0A200Q277_9MAGN)
Solyc04g080380.3	3.42065	18.4197	2.4289	5e-05	0.000217554	Leucine carboxyl methyltransferase (AHRD V3.3 *** A0A2U1QMA3_ARTAN)
Solyc04g080580.3	101.79	49.5821	-1.03771	5e-05	0.000217554	Carbohydrate kinase-like (AHRD V3.3 *** Q657Z1_ORYSJ)
Solyc04g081800.3	1.915	0.709364	-1.43275	0.00375	0.0107541	GDSL esterase/lipase (AHRD V3.3 *** A0A2R6PZI7_ACTCH)
Solyc04g082480.3	2.91198	8.29986	1.51109	5e-05	0.000217554	Plant regulator RWP-RK family protein, putative (AHRD V3.3 *** A0A061FD78_THECC)
Solyc04g005070.3	54.6866	111.871	1.03258	5e-05	0.000217554	Major facilitator superfamily protein (AHRD V3.3 *** A0A2U1N7S7_ARTAN)
Solyc04g005160.3	8.9652	18.8386	1.07128	5e-05	0.000217554	6-phosphogluconate dehydrogenase, decarboxylating (AHRD V3.3 *** A0A1U8F1N4_CAPAN)
Solyc04g008230.3	5.58054	11.2252	1.00826	5e-05	0.000217554	Pectin lyase-like superfamily protein (AHRD V3.3 *** A0A2U1PE89_ARTAN)
Solyc04g008310.3	2.51866	7.0204	1.4789	5e-05	0.000217554	Glycosyltransferase (AHRD V3.3 *** A0A0A1WCD6_NICAT)
Solyc04g010285.1	1.78748	4.18588	1.22761	0.0147	0.0351061	Plant protein 1589 of Uncharacterized protein function (AHRD V3.3 *** A0A061FM19_THECC)
Solyc04g015750.3	67.7787	363.879	2.42456	5e-05	0.000217554	CobN/magnesium chelatase (AHRD V3.3 *** A0A200PZ28_9MAGN)
Solyc04g050220.2	12.4186	4.23135	-1.55331	0.00905	0.0231391	Unknown protein
Solyc04g050440.3	1.14043	2.77732	1.28412	0.00015	0.000604166	ammonium transporter
Solyc04g050730.3	58.8609	26.4437	-1.15439	5e-05	0.000217554	GDSL esterase/lipase (AHRD V3.3 *** A0A2R6PKD3_ACTCH)
Solyc04g051160.1	2.02164	0.900056	-1.16744	0.0005	0.00180324	Sugar/inositol transporter (AHRD V3.3 *** A0A200QQ41_9MAGN)
Solyc04g051800.3	35.2234	70.6564	1.00429	5e-05	0.000217554	ABC transporter-like (AHRD V3.3 *** A0A200QC97_9MAGN)
Solyc04g053130.4	52.6955	196.724	1.90042	5e-05	0.000217554	Stress enhanced protein 2, chloroplastic (AHRD V3.3 *** A0A1U8F0B2_CAPAN)
Solyc04g055000.3	1.92727	0.803551	-1.2621	5e-05	0.000217554	inactive TPR repeat-containing thioredoxin TTL3-like (AHRD V3.3 *** A0A2I4H3Y7_9ROSI)
Solyc04g063210.3	80.212	37.7352	-1.08791	5e-05	0.000217554	Caffeoyl-CoA O-methyltransferase (AHRD V3.3 *** A0A2G2WYM3_CAPBA)
Solyc04g064530.1	3.58114	8.35308	1.22189	5e-05	0.000217554	polyadenylate-binding protein 1-B-binding protein (AHRD V3.3 *** AT4G19950.1)
Solyc04g071990.3	85.3582	7.82559	-3.44726	5e-05	0.000217554	Protein GIGANTEA (AHRD V3.3 *** A0A2G2ZPW3_CAPAN)
Solyc04g074000.3,Solyc04g074020.2	1.98282	5.42776	1.45281	5e-05	0.000217554	Receptor protein kinase, putative (AHRD V3.3 *** A0A061FG24_THECC)
Solyc04g074780.4	1.34474	2.82841	1.07267	0.0033	0.00961425	Plastid-targeted protein 3 (AHRD V3.3 *-* Q9ARH3_CRAPL)
Solyc04g074850.3	1.19758	6.41862	2.42214	5e-05	0.000217554	ripening regulated protein DDTFR18
Solyc04g076010.3	5.46825	14.5922	1.41605	5e-05	0.000217554	zinc ion-binding protein (AHRD V3.3 *-* AT1G02070.1)
Solyc04g076870.4	50.7806	115.76	1.18879	5e-05	0.000217554	Glutamyl-tRNA reductase (AHRD V3.3 *** A6Q0F0_TOBAC)
Solyc04g077270.4	0.9843	2.67801	1.44399	5e-05	0.000217554	G-type lectin S-receptor-like serine/threonine-protein kinase (AHRD V3.3 *** A0A1U8GJN2_CAPAN)
Solyc04g077860.4	2.14111	5.84681	1.44929	5e-05	0.000217554	Sigma-B regulation protein RsbQ (AHRD V3.3 *** A0A2T0KZ78_9BURK)
Solyc04g078095.1	1.56299	0	-Inf	5e-05	0.000217554	glycine-rich protein 5-like (AHRD V3.3 *-* XP_025886301.1)
Solyc04g078460.3	22.6317	77.7627	1.78073	5e-05	0.000217554	Isoaspartyl peptidase/L-asparaginase (AHRD V3.3 *** A0A1U8GBV5_CAPAN)
Solyc04g079040.4	3.00169	6.27713	1.06433	5e-05	0.000217554	Serine carboxypeptidase (AHRD V3.3 *** A0A2K3MSK4_TRIPR)
Solyc04g079210.3,Solyc04g079230.4	1.24938	2.7514	1.13896	0.00445	0.0124849	Patatin (AHRD V3.3 *** A0A2G2X0P8_CAPBA)
Solyc04g079250.3	9.49578	20.137	1.08449	5e-05	0.000217554	Patatin (AHRD V3.3 *** A0A2G2ZRS1_CAPAN)
Solyc04g079960.1	4.88293	10.8994	1.15843	5e-05	0.000217554	geranylgeranyl pyrophosphate synthase 2
Solyc04g080040.3	1.52198	4.49605	1.56271	5e-05	0.000217554	Auxilin-related protein 2 (AHRD V3.3 *** A0A2G3CQ94_CAPCH)
Solyc04g080700.4	26.8878	9.97474	-1.4306	5e-05	0.000217554	Bifunctional nuclease 2 (AHRD V3.3 *** A0A2G3AX92_CAPCH)
Solyc04g080760.3	4.75436	1.3529	-1.81319	5e-05	0.000217554	Peroxidase (AHRD V3.3 *** K4BVF5_SOLLC)
Solyc04g082220.3	2.15016	5.24568	1.28669	5e-05	0.000217554	Lysine histidine transporter-like 8 (AHRD V3.3 *** A0A2G2X1G9_CAPBA)
Solyc04g082290.4	11.4143	29.8125	1.38507	5e-05	0.000217554	inactive purple acid phosphatase-like protein (AHRD V3.3 *** AT1G42430.1)
Solyc04g082500.4	0.425862	1.16817	1.4558	0.00065	0.00228242	Protein kinase APK1B, chloroplastic (AHRD V3.3 *** A0A2G2X1F2_CAPBA)
Solyc05g005460.3	30.9881	84.881	1.45373	5e-05	0.000217554	DC1 domain-containing protein (AHRD V3.3 *** A0A2U1QM98_ARTAN)
Solyc05g005480.2	58.4715	140.948	1.26935	5e-05	0.000217554	Quinone oxidoreductase-like protein (AHRD V3.3 *** Q8LEB8_ARATH)
Solyc05g006150.1	2.13396	8.30173	1.95988	0.00015	0.000604166	Glycosyltransferase (AHRD V3.3 *-* A0A328E984_9ASTE)
Solyc05g006740.4	3.50149	8.342	1.25242	5e-05	0.000217554	Glutathione S-transferase (AHRD V3.3 *** A0A200QY01_9MAGN)
Solyc05g008070.4,Solyc05g008080.3	0.62358	1.5274	1.29243	0.00025	0.000963419	Disease resistance protein (AHRD V3.3 *** A0A2U1M2V8_ARTAN)
Solyc05g008130.4	8.8752	3.00664	-1.56163	5e-05	0.000217554	Unknown protein
Solyc05g008940.3	1.34465	3.70646	1.46281	5e-05	0.000217554	Protein kinase family protein (AHRD V3.3 *-* A0A2U1MH78_ARTAN)
Solyc05g009310.3	7.81954	0.480146	-4.02554	5e-05	0.000217554	Zinc finger protein CONSTANS-LIKE 7 (AHRD V3.3 *** A0A2G2VK65_CAPBA)
Solyc05g010240.4	15.9325	2.63618	-2.59545	5e-05	0.000217554	Chaperonin-60 beta4 (AHRD V3.3 *** A0A0F7J500_9ROSI)
Solyc05g010340.3	10.2439	4.79271	-1.09585	5e-05	0.000217554	Uridine kinase (AHRD V3.3 *** A0A200QQP2_9MAGN)
Solyc05g011890.1	8.39073	80.3308	3.25908	5e-05	0.000217554	Sulfotransferase (AHRD V3.3 *** A0A2G3B6Y2_CAPCH)
Solyc05g012350.4	2.32928	0.991079	-1.23281	0.0014	0.00451824	Alpha/beta-Hydrolases superfamily protein (AHRD V3.3 *** Q6NL07_ARATH)
Solyc05g012430.1	0.246191	1.4451	2.55332	0.0021	0.00646166	Leucine-rich repeat receptor-like protein kinase PXL1 (AHRD V3.3 *-* PXL1_ARATH)
Solyc05g013380.3	42.2716	88.4512	1.06519	5e-05	0.000217554	Alanine aminotransferase 2 (AHRD V3.3 *** B6TXZ8_MAIZE)
Solyc05g014190.4	2.82085	6.43612	1.19006	5e-05	0.000217554	CAAX amino terminal protease family protein (AHRD V3.3 *** AT3G26085.2)
Solyc05g015840.3	50.1185	159.151	1.66698	5e-05	0.000217554	Squamosa promoter binding protein 13
Solyc05g150124.1	6.62445	44.4615	2.74668	0.0006	0.00212491	Regulator of chromosome condensation (RCC1) family protein (AHRD V3.3 *-* A0A2U1Q4A9_ARTAN)
Solyc05g023900.1	2.84109	1.25632	-1.17724	0.0015	0.00479943	Pentatricopeptide repeat (AHRD V3.3 *** A0A200R3X1_9MAGN)
Solyc05g024010.3	22.5219	4.96402	-2.18175	5e-05	0.000217554	Zinc finger protein CONSTANS-LIKE 15 (AHRD V3.3 *** A0A2G2VMU9_CAPBA)
Solyc05g024260.3	3.7586	11.8396	1.65535	5e-05	0.000217554	Bidirectional sugar transporter SWEET (AHRD V3.3 *** A0A2G3C5C6_CAPCH)
Solyc05g026470.2,Solyc05g026480.2	8.57404	4.19084	-1.03274	5e-05	0.000217554	Transcriptional corepressor LEUNIG (AHRD V3.3 *-* A0A2I0VVE3_9ASPA)
Solyc05g026570.3	7.15269	3.38811	-1.078	0.0009	0.00305142	Chlororespiratory reduction 3 (AHRD V3.3 *-* A0A0F7CZ71_9ROSI)
Solyc05g049990.4	3.14068	13.4234	2.0956	5e-05	0.000217554	Heavy metal-associated isoprenylated plant protein (AHRD V3.3 *-* A0A2R6R9M9_ACTCH)
Solyc05g050830.3	0.622126	1.89502	1.60693	0.0059	0.0159706	Ethylene-responsive transcription factor (AHRD V3.3 *** A0A2G2WT45_CAPBA)
Solyc05g051580.3	0.474455	1.44013	1.60186	5e-05	0.000217554	Phototropic-responsive NPH3 family protein (AHRD V3.3 *** A0A1P8BAS4_ARATH)
Solyc05g052050.1	3.08983	10.4784	1.76182	5e-05	0.000217554	DNA-binding protein Pti4
Solyc05g052240.3	136.139	378.754	1.47618	5e-05	0.000217554	Chalcone-flavonone isomerase family protein (AHRD V3.3 *** A0A2G2ZJB2_CAPAN)
Solyc05g052410.3	2.87735	1.0147	-1.50369	5e-05	0.000217554	Dehydration-responsive element-binding protein 2A (AHRD V3.3 *** A0A1U8GX89_CAPAN)
Solyc05g053550.3	340.489	763.354	1.16474	5e-05	0.000217554	chalcone synthase 2
Solyc05g056170.3	13.8072	47.937	1.79572	5e-05	0.000217554	Phenylalanine ammonia-lyase (AHRD V3.3 *** A0A2G2WVC6_CAPBA)
Solyc05g005150.1	7.49377	16.3717	1.12744	5e-05	0.000217554	F-box/Kelch repeat-containing F-box family protein (AHRD V3.3 *** C4PVT9_ARATH)
Solyc05g006140.1	7.36669	44.721	2.60187	5e-05	0.000217554	Glycosyltransferase (AHRD V3.3 *** A0A2I4EYB7_9ROSI)
Solyc05g006220.3	2.53369	10.4438	2.04333	5e-05	0.000217554	IAA-amino acid hydrolase ILR1-like 1 (AHRD V3.3 *** A0A2G3B8H5_CAPCH)
Solyc05g007480.1	0.885987	5.36451	2.59809	5e-05	0.000217554	protein PHYTOCHROME KINASE SUBSTRATE 1-like (AHRD V3.3 *** A0A2I4EE26_9ROSI)
Solyc05g007510.4	84.6359	171.01	1.01474	5e-05	0.000217554	RNA-directed RNA polymerase
Solyc05g007880.4	0.177721	2.53312	3.83323	0.00015	0.000604166	cyclic dof factor 2-like (AHRD V3.3 *** A0A2I4E3P6_9ROSI)
Solyc05g008120.4	17.2266	1.4012	-3.6199	5e-05	0.000217554	DnaJ-like protein subfamily B member 6 (AHRD V3.3 *-* A0A2G3B5R9_CAPCH)
Solyc05g010180.4	5.89043	21.795	1.88755	5e-05	0.000217554	Carotene isomerase (AHRD V3.3 *** A0A200PZS7_9MAGN)
Solyc05g010710.3	0.751184	1.66291	1.14647	0.00865	0.0222529	UDP-glycosyltransferase 89A2-like (AHRD V3.3 *** A0A2I4HJA4_9ROSI)
Solyc05g012230.4	0.45301	1.78258	1.97635	0.00095	0.00320314	hypothetical protein (AHRD V3.3 *-* AT5G61040.1)
Solyc05g013510.4	35.2076	94.3471	1.42209	5e-05	0.000217554	Phosphate transporter (AHRD V3.3 *** Q6J2Q8_SOLTU)
Solyc05g015640.3,Solyc05g015650.3	8.91234	20.5772	1.20717	5e-05	0.000217554	transmembrane protein (AHRD V3.3 *-* AT1G27300.1)
Solyc05g018880.1	1.38735	3.84236	1.46966	5e-05	0.000217554	Amine oxidase (AHRD V3.3 *** A0A200PSW8_9MAGN)
Solyc05g026490.3	14.1426	5.10721	-1.46944	5e-05	0.000217554	Phosphomannomutase/phosphoglucomutase (AHRD V3.3 *** A0A1J3D7Z0_NOCCA)
Solyc05g043405.1	3.48226	1.7213	-1.01653	0.0134	0.032427	Unknown protein
Solyc05g047590.4	6.59367	13.5891	1.0433	5e-05	0.000217554	Pectinesterase (AHRD V3.3 *** A0A2G3CG09_CAPCH)
Solyc05g051200.1	0.32327	5.99781	4.21362	0.01925	0.0441963	ethylene-responsive factor 1
Solyc05g051425.2	10.13	32.9834	1.70311	5e-05	0.000217554	Dihydrofolate reductase-like protein (AHRD V3.3 *** A0A2K3MS55_TRIPR)
Solyc05g052630.4	78.9682	37.6287	-1.06944	5e-05	0.000217554	flocculation protein (AHRD V3.3 *** AT2G39950.8)
Solyc05g052640.3	23.3529	11.2194	-1.05761	5e-05	0.000217554	Peroxisomal nicotinamide adenine dinucleotide carrier (AHRD V3.3 *** A0A1U8GQE9_CAPAN)
Solyc05g052950.4	1.52689	9.44556	2.62904	5e-05	0.000217554	Regulator of chromosome condensation (RCC1) family protein (AHRD V3.3 *** Q9M2S1_ARATH)
Solyc05g053890.3	9.8655	26.9838	1.45163	5e-05	0.000217554	Glycosyltransferase (AHRD V3.3 *** A0A2I4EYF5_9ROSI)
Solyc05g055540.3	7.6077	0.307558	-4.62853	0.0006	0.00212491	Major facilitator superfamily (AHRD V3.3 *** A0A2U1MQP6_ARTAN)
Solyc05g056300.4	72.3606	179.003	1.30671	5e-05	0.000217554	Thioredoxin F-type, chloroplastic (AHRD V3.3 *** A0A2G2V655_CAPBA)
Solyc05g056320.3	25.2428	53.0792	1.07228	5e-05	0.000217554	Smr (Small MutS-related) domain protein (AHRD V3.3 *** A0A2K3NNB3_TRIPR)
Solyc05g056470.1	7.43356	17.2408	1.2137	5e-05	0.000217554	ABC transporter G family member 5 (AHRD V3.3 *** A0A2G2Y4B2_CAPAN)
Solyc06g005680.4	7.00331	0.099144	-6.14237	0.0103	0.0258598	Two-component response regulator (AHRD V3.3 *-* C0HE02_MAIZE)
Solyc06g006080.3	94.2236	29.2376	-1.68826	5e-05	0.000217554	Phosphomethylpyrimidine synthase (AHRD V3.3 *** A0A2G3C580_CAPCH)
Solyc06g009190.4	35.6996	14.0994	-1.34028	5e-05	0.000217554	Pectinesterase (AHRD V3.3 *** A0A2G3C3P4_CAPCH)
Solyc06g033860.2	0.423543	1.72293	2.02429	0.0004	0.0014749	Glutamate dehydrogenase (AHRD V3.3 *** A0A1U8GQ51_CAPAN)
Solyc06g035710.1	0.70917	1.57562	1.15172	0.0132	0.0320089	Protein DETOXIFICATION (AHRD V3.3 *** A0A1Q3CGT0_CEPFO)
Solyc06g036290.3	7.46353	16.3037	1.12727	5e-05	0.000217554	heat shock protein 90
Solyc06g048940.4	12.9838	27.3795	1.07638	5e-05	0.000217554	Transmembrane 9 superfamily member (AHRD V3.3 *** A0A1U8GL93_CAPAN)
Solyc06g049050.3	11.7475	34.1992	1.54161	5e-05	0.000217554	expansin 2
Solyc06g084760.3,Solyc06g084770.2	0.315123	1.31904	2.0655	0.0111	0.0275824	Cytochrome P450 (AHRD V3.3 *-* A0A2U1M1Z6_ARTAN)
Solyc06g059860.3	0.994428	2.63197	1.4042	0.0017	0.00536107	patatin-like phospholipase domain protein (AHRD V3.3 *** AT1G76980.1)
Solyc06g060340.3	277.429	732.853	1.4014	5e-05	0.000217554	Photosystem II 22 kDa protein, chloroplastic (AHRD V3.3 *** A0A1U8GV91_CAPAN)
Solyc06g060570.3	54.2137	109.623	1.01582	5e-05	0.000217554	dihydrofolate reductase-like (AHRD V3.3 *** A0A2I4ECQ2_9ROSI)
Solyc06g062540.3	4.34143	0.586603	-2.88771	5e-05	0.000217554	phosphatase (psi14C gene)
Solyc06g063190.3	0.307091	1.49081	2.27936	5e-05	0.000217554	glutamate receptor-like 2.3
Solyc06g063210.3	3.78843	9.09552	1.26356	5e-05	0.000217554	glutamate receptor-like 2.5
Solyc06g063280.1	1.9193	15.9674	3.05648	5e-05	0.000217554	Zinc finger protein (AHRD V3.3 *** A0A2K3M6E5_TRIPR)
Solyc06g065970.1	129.674	689.897	2.41149	5e-05	0.000217554	Bifunctional inhibitor/lipid-transfer protein/seed storage 2S albumin superfamily protein (AHRD V3.3 *** A0A2U1PU47_ARTAN)
Solyc06g068680.3	1.90232	3.91232	1.04026	5e-05	0.000217554	Respiratory burst oxidase homolog (AHRD V3.3 *** Q84KK7_NICBE)
Solyc06g069730.3	47.9857	142.441	1.56968	5e-05	0.000217554	Chlorophyll a-b binding protein, chloroplastic (AHRD V3.3 *** A0A1U8GPF4_CAPAN)
Solyc06g071810.1	3.91986	8.08894	1.04515	5e-05	0.000217554	Receptor-like protein kinase (AHRD V3.3 *** Q8LP72_TOBAC)
Solyc06g072350.3	17.1419	36.6553	1.09649	5e-05	0.000217554	CASP-like protein (AHRD V3.3 *** A0A2G3CXI9_CAPCH)
Solyc06g072710.3	11.5967	30.9792	1.41759	5e-05	0.000217554	RNA polymerase sigma factor sigA (AHRD V3.3 *** A0A2G2ZD00_CAPAN)
Solyc06g072770.3	1.59933	4.81478	1.59	5e-05	0.000217554	Binding partner of acd11 1 (AHRD V3.3 *** A0A314L950_NICAT)
Solyc06g072890.3,Solyc06g072900.4	1.84691	0.776477	-1.25009	0.01205	0.0295987	WUSCHEL related homeobox 11 (AHRD V3.3 *** A0A1I9LND7_ARATH)
Solyc06g073180.3	39.4581	143.542	1.86308	5e-05	0.000217554	CONSTANS interacting protein 1
Solyc06g073290.1	68.249	155.043	1.18379	5e-05	0.000217554	Tetrapyrrole-binding protein, chloroplastic (AHRD V3.3 *** A0A2G2ZDA2_CAPAN)
Solyc06g073320.3	118.017	339.182	1.52306	5e-05	0.000217554	GDP-L-galactose phosphorylase 1 (AHRD V3.3 *** A0A1U8HAC0_CAPAN)
Solyc06g074410.4	11.7122	25.3337	1.11304	5e-05	0.000217554	Fatty acyl-CoA reductase (AHRD V3.3 *** A0A2G2ZDE3_CAPAN)
Solyc06g074530.1	12.9918	29.7217	1.19392	5e-05	0.000217554	Arogenate dehydratase (AHRD V3.3 *** A0A2G2VAY6_CAPBA)
Solyc06g074930.2	1.35147	0.578292	-1.22465	0.0142	0.0340771	heavy metal-associated isoprenylated plant protein 3-like (AHRD V3.3 *** A0A1U8H726_CAPAN)
Solyc06g075650.3	1.22677	3.81247	1.63587	0.0001	0.000415617	tonoplast intrinsic protein 1.2
Solyc06g076210.3	3.9301	1.40329	-1.48576	5e-05	0.000217554	XH/XS domain protein (AHRD V3.3 *-* A0A2K3NYB8_TRIPR)
Solyc06g076350.3	5.44845	2.07773	-1.39083	5e-05	0.000217554	LePCL1
Solyc06g076400.3	1.20013	2.61602	1.12418	5e-05	0.000217554	Protein phosphatase 2C (AHRD V3.3 *** A0A2U1KC05_ARTAN)
Solyc06g076560.2	34.5035	11.3914	-1.59879	5e-05	0.000217554	Class I heat shock protein (AHRD V3.3 *** A0A2K3M3P7_TRIPR)
Solyc06g076570.4	65.8896	29.9523	-1.13739	5e-05	0.000217554	Class I heat shock protein (AHRD V3.3 *** A0A2K3M3P7_TRIPR)
Solyc06g082030.3	3.65023	1.53351	-1.25115	5e-05	0.000217554	2-oxoglutarate (2OG) and Fe(II)-dependent oxygenase superfamily protein (AHRD V3.3 *** Q9LUZ1_ARATH)
Solyc06g082410.1	3.81812	11.9975	1.6518	5e-05	0.000217554	Major facilitator superfamily protein (AHRD V3.3 *-* A0A2U1QBS1_ARTAN)
Solyc06g084050.4	99.6734	222.329	1.15742	5e-05	0.000217554	Photosystem II reaction center W protein, chloroplastic (AHRD V3.3 *** A0A2G2WN23_CAPBA)
Solyc06g005340.3,Solyc06g005350.3	8.25045	4.09383	-1.01102	0.00125	0.00408962	RAB GTPase homolog 8 (AHRD V3.3 *-* AT3G53610.3)
Solyc06g005750.3	169.653	371.138	1.12937	5e-05	0.000217554	Methylsterol monooxygenase 2-1 (AHRD V3.3 *** A0A1U8H5Y5_CAPAN)
Solyc06g006000.3	288.344	2.1326	-7.07904	5e-05	0.000217554	Maternal effect embryo arrest 59 (AHRD V3.3 *** B6T4K8_MAIZE)
Solyc06g007180.3	8.89893	23.2256	1.38401	5e-05	0.000217554	asparagine synthetase 1
Solyc06g007210.3	170.366	530.581	1.63893	5e-05	0.000217554	Unknown protein
Solyc06g008300.4	0.494396	1.8396	1.89565	5e-05	0.000217554	Hcr2-5D (AHRD V3.3 *** Q9ZTJ6_SOLLC)
Solyc06g009760.1	1.18592	2.5053	1.07898	0.0122	0.0299179	leucine-rich repeat extensin-like protein 3 (AHRD V3.3 --* XP_010321923.1)
Solyc06g035560.3,Solyc06g035570.1,Solyc06g150109.1	3.32601	14.4788	2.12208	0.02095	0.0475019	MADS-box protein AGL42-like isoform X1 (AHRD V3.3 *-* XP_010321999.1)
Solyc06g036100.3	0.664933	1.80636	1.4418	0.0008	0.00274741	Transporter arsB (AHRD V3.3 *** A0A2U1Q5Y3_ARTAN)
Solyc06g036130.4	30.4901	68.7237	1.17246	5e-05	0.000217554	Protein DETOXIFICATION (AHRD V3.3 *** Q6V7U8_SOLLC)
Solyc06g036260.3	10.7487	70.9159	2.72195	5e-05	0.000217554	beta-carotene hydroxylase-1
Solyc06g051240.1	0.629761	3.09222	2.29577	0.00025	0.000963419	Unknown protein
Solyc06g051660.1	36.4411	8.74026	-2.05982	5e-05	0.000217554	Protein EARLY FLOWERING 4 (AHRD V3.3 *** A0A2G2WA22_CAPBA)
Solyc06g051930.3	13.1864	26.3953	1.00124	5e-05	0.000217554	Pyruvate kinase (AHRD V3.3 *** A0A1S5VK12_DIOKA)
Solyc06g053620.4	14.2712	31.0031	1.11931	5e-05	0.000217554	phosphoenolpyruvate carboxylase kinase 2
Solyc06g060310.3	10.6558	27.5058	1.3681	5e-05	0.000217554	Chlorophyllide a oxygenase, chloroplastic (AHRD V3.3 *** A0A2G3C7C2_CAPCH)
Solyc06g061023.1	3.79031	16.9383	2.1599	5e-05	0.000217554	Cytochrome (AHRD V3.3 *** A0A2G3C7L0_CAPCH)
Solyc06g062330.3	4.35189	9.35853	1.10464	5e-05	0.000217554	Glycosyltransferase (AHRD V3.3 *** A0A0A1WDH9_NICAT)
Solyc06g062430.3	7.17599	19.01	1.40551	5e-05	0.000217554	Inositol oxygenase (AHRD V3.3 *** A0A2U1PDJ1_ARTAN)
Solyc06g062690.4	1.23832	0.234793	-2.39892	0.0041	0.0116245	Nucleosome assembly protein family (AHRD V3.3 *** A9TVZ4_PHYPA)
Solyc06g062950.1	36.4485	94.2933	1.37129	5e-05	0.000217554	Subtilisin-like protease (AHRD V3.3 *** A0A1J3JR60_NOCCA)
Solyc06g063370.3	383.355	798.863	1.05927	5e-05	0.000217554	Chlorophyll a-b binding protein, chloroplastic (AHRD V3.3 *** A0A2G2V937_CAPBA)
Solyc06g064480.4	7.51963	0	-Inf	5e-05	0.000217554	protein TAP1-like (AHRD V3.3 -** XP_022886876.1)
Solyc06g068500.3	19.6276	4.28454	-2.19567	5e-05	0.000217554	Chaperone protein DnaJ (AHRD V3.3 *** A0A2G2WQF7_CAPBA)
Solyc06g068650.4	14.1797	31.5507	1.15384	5e-05	0.000217554	4-coumarate:CoA ligase (AHRD V3.3 *** Q42879_LITER)
Solyc06g068970.3	12.3524	55.6155	2.1707	5e-05	0.000217554	3-oxo-5-alpha-steroid 4-dehydrogenase (DUF1295) (AHRD V3.3 *** F4HRY1_ARATH)
Solyc06g069760.3	7.23771	24.5382	1.76142	5e-05	0.000217554	Dof zinc finger protein (AHRD V3.3 *** A0A2K3MQ38_TRIPR)
Solyc06g071820.3	43.4764	17.2209	-1.33608	5e-05	0.000217554	BTB/POZ and TAZ domain-containing protein 1 (AHRD V3.3 *** A0A2G3BFP5_CAPCH)
Solyc06g071830.2	3.75133	30.7215	3.03378	5e-05	0.000217554	BTB/POZ and TAZ domain-containing protein 2 (AHRD V3.3 *** A0A1U8HCU6_CAPAN)
Solyc06g072840.3	3.84565	10.6388	1.46804	0.0049	0.0135831	hypothetical protein (AHRD V3.3 *** AT3G03150.1)
Solyc06g073080.4	16.3839	8.08689	-1.01863	5e-05	0.000217554	2-oxoglutarate (2OG) and Fe(II)-dependent oxygenase superfamily protein (AHRD V3.3 *** A0A2U1QGX7_ARTAN)
Solyc06g074200.4	182.474	521.325	1.5145	5e-05	0.000217554	Photosystem I subunit O (AHRD V3.3 *** A0A1U8H3A3_CAPAN)
Solyc06g075080.4	14.353	42.232	1.55699	5e-05	0.000217554	NADH pyrophosphatase-like, NUDIX hydrolase domain-like protein (AHRD V3.3 *** A0A2U1PJU9_ARTAN)
Solyc06g076020.3	4.09699	18.5816	2.18124	5e-05	0.000217554	heat shock protein 70 kD
Solyc06g076520.1,Solyc06g076540.1	29.9017	10.4985	-1.51005	5e-05	0.000217554	Class I heat shock protein (AHRD V3.3 *** A0A2K3M3P7_TRIPR)
Solyc06g076790.1	62.8306	153.549	1.28916	5e-05	0.000217554	Thylakoid soluble phosphoprotein TSP9 (AHRD V3.3 *-* A0A200Q7Q2_9MAGN)
Solyc06g150137.1	66.2583	139.969	1.07893	5e-05	0.000217554	Cytochrome P450 (AHRD V3.3 *** A0A2U1MXM4_ARTAN)
Solyc06g082595.1	219.533	101.703	-1.11008	5e-05	0.000217554	Ubiquitin-conjugating enzyme (AHRD V3.3 *** A0A200PUP4_9MAGN)
Solyc06g083000.1	1.02769	3.00907	1.54992	0.0135	0.0326329	Calmodulin-like protein 5 (AHRD V3.3 *** A0A2G2WMY5_CAPBA)
Solyc06g083140.4	3.83199	1.00079	-1.93695	0.00025	0.000963419	Cytochrome b561 and DOMON domain-containing protein (AHRD V3.3 *-* A0A200PTS7_9MAGN)
Solyc06g083470.4	10.0093	2.22099	-2.17206	5e-05	0.000217554	NAD(P)-binding Rossmann-fold superfamily protein (AHRD V3.3 *** F4IKL5_ARATH),Pfam:PF13561
Solyc06g083650.3	14.6459	6.83031	-1.10048	5e-05	0.000217554	GDSL esterase/lipase (AHRD V3.3 *** A0A2G3CC50_CAPCH)
Solyc07g005100.4	2.98673	11.6343	1.96175	5e-05	0.000217554	Chitinase/lysozyme (AHRD V3.3 *** Q43591_TOBAC)
Solyc07g005390.3	77.9518	443.018	2.50671	5e-05	0.000217554	Aldehyde dehydrogenase 11A3 (AHRD V3.3 *** A0A2H1ZE23_ARATH)
Solyc07g005510.3	66.932	140.115	1.06585	5e-05	0.000217554	Omega-6 fatty acid desaturase, chloroplastic (AHRD V3.3 *** A0A2G3BXG4_CAPCH)
Solyc07g005740.1	9.01754	4.28486	-1.07349	5e-05	0.000217554	Pentatricopeptide repeat (AHRD V3.3 *** A0A200QWP2_9MAGN)
Solyc07g007250.4	85.5531	37.9038	-1.17448	5e-05	0.000217554	Metallocarboxypeptidase inhibitor (AHRD V3.3 *** A0A2G3BXM1_CAPCH)
Solyc07g007770.2	4.09749	1.7694	-1.21148	0.01085	0.0270458	Unknown protein
Solyc07g009380.4	1.30651	2.62387	1.00598	0.003	0.00884076	xyloglucan endotransglucosylase-hydrolase 2
Solyc07g014730.3	176.634	64.4785	-1.45387	5e-05	0.000217554	Phospholipase A2-alpha (AHRD V3.3 *** A0A2G2WBQ3_CAPBA)
Solyc07g032155.1,Solyc07g032170.3,Solyc07g032180.3	10.1783	20.5748	1.01538	5e-05	0.000217554	Unknown protein
Solyc07g040960.1	10.5393	4.4546	-1.24242	5e-05	0.000217554	Harbinger transposase-derived nuclease (AHRD V3.3 *** A0A200QD47_9MAGN)
Solyc07g041720.1	888.104	302.707	-1.55281	5e-05	0.000217554	Germin-like protein (AHRD V3.3 *** S8E4K0_9LAMI)
Solyc07g049530.3	5.07529	10.2358	1.01206	5e-05	0.000217554	1-aminocyclopropane-1-carboxylate oxidase 1
Solyc07g052100.4	2.77126	1.14682	-1.2729	5e-05	0.000217554	SNF2-related (AHRD V3.3 *** A0A200QH53_9MAGN)
Solyc07g053140.3	3.91817	18.6936	2.25429	5e-05	0.000217554	Zinc finger protein/CONSTANS-like protein (AHRD V3.3 *-* A0A2K3M573_TRIPR)
Solyc07g053180.3	18.843	38.0224	1.01283	5e-05	0.000217554	Outer arm dynein light chain 1 protein (AHRD V3.3 *** A0A2U1P980_ARTAN)
Solyc07g053550.3	5.08984	11.6697	1.19707	5e-05	0.000217554	Glutaredoxin-C9 (AHRD V3.3 *** A0A2G2WE57_CAPBA)
Solyc07g054060.3	0.531229	2.08299	1.97125	0.0072	0.0189884	hypothetical protein (AHRD V3.3 --* AT4G28290.2)
Solyc07g054970.1	8.42018	3.10842	-1.43767	0.0001	0.000415617	filament-like plant protein 4 (AHRD V3.3 --* XP_010320420.1)
Solyc07g055050.3	89.1416	38.9835	-1.19324	5e-05	0.000217554	ATP synthase protein I-related protein (AHRD V3.3 *** A0A2U1Q771_ARTAN)
Solyc07g055260.3	8.46245	24.9364	1.55911	5e-05	0.000217554	Chaperone protein dnaJ (AHRD V3.3 *** A0A2K3MMT7_TRIPR)
Solyc07g055720.4	11.4468	0.456905	-4.64691	5e-05	0.000217554	Heat shock protein, putative (AHRD V3.3 *** Q8LD91_ARATH)
Solyc07g062520.3	13.2638	30.2589	1.18986	5e-05	0.000217554	Cytochrome (AHRD V3.3 *** A0A2G2WF27_CAPBA)
Solyc07g062560.3	1.1622	2.59873	1.16094	0.02015	0.0459508	Pollen allergen Ole e 1 family (AHRD V3.3 *** A0A2U1LWI3_ARTAN)
Solyc07g063670.2	3.48358	1.60086	-1.12172	0.00085	0.00290091	hypothetical protein (AHRD V3.3 --* AT2G20080.2)
Solyc07g063770.3	3.32741	14.2596	2.09946	5e-05	0.000217554	G-type lectin S-receptor-like serine/threonine-protein kinase (AHRD V3.3 *** A0A1U8HJC3_CAPAN)
Solyc07g064100.1	30.0059	9.50149	-1.65902	5e-05	0.000217554	Chlororespiratory reduction 41 (AHRD V3.3 *** A0A0F7J422_9ROSI)
Solyc07g064160.3	594.78	287.549	-1.04855	5e-05	0.000217554	Thiamine thiazole synthase, chloroplastic (AHRD V3.3 *** A0A2G2WFN7_CAPBA),Pfam:PF01946
Solyc07g005370.4	2.0328	11.1701	2.4581	5e-05	0.000217554	Bet v I domain (AHRD V3.3 *** A0A200PXK2_9MAGN)
Solyc07g006030.4	12.0518	25.8394	1.10032	5e-05	0.000217554	Tetratricopeptide repeat (TPR)-like superfamily protein (AHRD V3.3 *** A0A2U1MFU8_ARTAN)
Solyc07g006480.4	1.82077	5.57528	1.6145	5e-05	0.000217554	Receptor-like kinase (AHRD V3.3 *** D4QD70_DIACA)
Solyc07g006630.4	9.1471	28.7613	1.65275	5e-05	0.000217554	Zinc finger protein CONSTANS-like 5-like (AHRD V3.3 *** A0A2K3N2C5_TRIPR)
Solyc07g006710.2	2.12711	4.9988	1.23269	0.0012	0.00394384	Pathogenesis-related protein PR-1 (AHRD V3.3 *** A0A2G3BX31_CAPCH)
Solyc07g007020.3	7.90936	16.6484	1.07375	5e-05	0.000217554	Protein kinase (AHRD V3.3 *** A1YKG7_BRASY)
Solyc07g007150.1	12.6382	3.79088	-1.73719	0.00055	0.00196493	hypothetical protein (AHRD V3.3 -** AT5G35090.1)
Solyc07g007560.3	10.0163	25.2951	1.33651	5e-05	0.000217554	Phosphate transporter 45 (AHRD V3.3 *** A0A1P8BAK7_ARATH)
Solyc07g008240.3	0.849592	2.77204	1.70611	0.00255	0.00767033	Non-symbiotic hemoglobin like (AHRD V3.3 *** A0A2R6R1Q2_ACTCH)
Solyc07g019460.3	59.2112	217.225	1.87525	5e-05	0.000217554	NADPH--cytochrome P450 reductase (AHRD V3.3 *** A0A2G2WCH2_CAPBA)
Solyc07g023990.3	3.36563	1.64096	-1.03634	5e-05	0.000217554	AAA-type ATPase family protein / ankyrin repeat family protein (AHRD V3.3 *** Q9C5C7_ARATH)
Solyc07g032380.4	10.2059	24.2957	1.25131	5e-05	0.000217554	Pentatricopeptide repeat-containing protein (AHRD V3.3 *** A0A2G2Z1L2_CAPAN)
Solyc07g041900.3	42.6777	9.63153	-2.14765	5e-05	0.000217554	cysteine proteinase
Solyc07g042490.1	3.68008	8.70386	1.24192	0.0035	0.0101225	Auxin responsive SAUR protein (AHRD V3.3 *** A0A2U1PXP1_ARTAN)
Solyc07g043130.3	3.60918	36.8653	3.35252	5e-05	0.000217554	Phototropic-responsive NPH3 family protein (AHRD V3.3 *** A0A2U1NE60_ARTAN)
Solyc07g045420.4	12.3166	27.8855	1.17891	5e-05	0.000217554	Protein kinase superfamily protein (AHRD V3.3 *** A0A2U1MTH5_ARTAN)
Solyc07g045610.1	9.35652	3.15656	-1.56762	5e-05	0.000217554	Class I heat shock protein (AHRD V3.3 *-* A0A2K3JRP0_TRIPR)
Solyc07g047850.3	827.573	2439.52	1.55964	5e-05	0.000217554	Chlorophyll a-b binding protein, chloroplastic (AHRD V3.3 *** A0A1U8HAX7_CAPAN)
Solyc07g049230.1	86.3935	39.2688	-1.13754	5e-05	0.000217554	RmlC-like cupins superfamily protein (AHRD V3.3 *** AT2G32650.2)
Solyc07g049560.3	11.9936	28.8185	1.26474	5e-05	0.000217554	Protein-tyrosine phosphatase (AHRD V3.3 *** A0A200RBI0_9MAGN)
Solyc07g049645.1	0.559279	1.99382	1.8339	0.00015	0.000604166	Benzyl alcohol O-benzoyltransferase (AHRD V3.3 *** BEBT_TOBAC)
Solyc07g052490.4	2.90255	5.89273	1.02161	0.00075	0.0025931	MYB-like transcription factor ETC1 (AHRD V3.3 *** A0A2G2Z3N9_CAPAN)
Solyc07g053615.1	16.9734	37.9014	1.15898	5e-05	0.000217554	DnaJ like protein (AHRD V3.3 *** Q9FEW7_SOLLC)
Solyc07g055320.4	59.0606	127.715	1.11267	5e-05	0.000217554	ATP-dependent zinc metalloprotease ftsh chloroplastic-like (AHRD V3.3 *** A0A2K3N4C5_TRIPR)
Solyc07g055670.1,Solyc07g055690.1	0.826428	2.94288	1.83227	5e-05	0.000217554	Lectin-domain receptor-like kinase (AHRD V3.3 *-* G4XXY5_NICAT)
Solyc07g055710.3	0.556319	1.39125	1.3224	0.0013	0.00423392	Heat stress transcription factor A-5 (AHRD V3.3 *** A0A2G2Z4R4_CAPAN)
Solyc07g056240.3	6.30687	23.3538	1.88866	5e-05	0.000217554	myosin-G heavy chain-like protein (AHRD V3.3 *** AT2G42975.1)
Solyc07g061790.3	45.6956	130.708	1.51621	5e-05	0.000217554	Heme-binding protein 2-like (AHRD V3.3 *** A0A2K3NGA7_TRIPR)
Solyc07g061800.4	38.8004	78.4413	1.01554	5e-05	0.000217554	Heme-binding-like protein (AHRD V3.3 *** A0A2I0X1C8_9ASPA)
Solyc07g062710.4	10.0766	4.91537	-1.03563	5e-05	0.000217554	Basic-leucine zipper (BZIP) transcription factor family protein (AHRD V3.3 *-* A0A1I9LST2_ARATH)
Solyc07g062930.3	12.6349	4.48163	-1.49532	5e-05	0.000217554	Ribosomal L11 methyltransferase (AHRD V3.3 *** A0A200PQ76_9MAGN),Pfam:PF06325
Solyc07g063120.4	4.76198	36.4768	2.93734	5e-05	0.000217554	Protein SPA1-RELATED 3 (AHRD V3.3 *** A0A2G2VZ51_CAPBA)
Solyc07g063600.3	188.306	458.226	1.28298	5e-05	0.000217554	Chlorophyll a-b binding protein, chloroplastic (AHRD V3.3 *** A0A2G3C388_CAPCH)
Solyc07g063930.4	7.90646	22.3311	1.49795	5e-05	0.000217554	Organic cation/carnitine transporter 4 (AHRD V3.3 *-* A0A2G2WG88_CAPBA)
Solyc07g064600.3	79.0051	35.6874	-1.14653	5e-05	0.000217554	Endoribonuclease L-PSP family protein (AHRD V3.3 *-* A0A1I9LS34_ARATH)
Solyc07g065660.4	1.03281	2.20998	1.09746	5e-05	0.000217554	Cellulose synthase-like protein E1 (AHRD V3.3 *** A0A2G2Z684_CAPAN)
Solyc07g065730.1	5.97056	2.33318	-1.35557	5e-05	0.000217554	Pentatricopeptide repeat (AHRD V3.3 *** A0A200R9Y9_9MAGN)
Solyc07g066190.3	2.35876	6.43417	1.44772	0.005	0.0138253	PRA1 family protein (AHRD V3.3 *** A0A2G2Z637_CAPAN)
Solyc08g005333.1,Solyc08g005335.1	9.56964	4.63172	-1.04692	5e-05	0.000217554	Histidinol-phosphate aminotransferase, chloroplastic (AHRD V3.3 *** A0A2G2XLG4_CAPBA)
Solyc08g005655.1,Solyc08g005673.1,Solyc08g005680.4	8.75589	2.49652	-1.81034	0.0001	0.000415617	Alkyl transferase (AHRD V3.3 *** K7WQ45_SOLLC)
Solyc08g005700.1	1.29952	3.24794	1.32155	0.01205	0.0295987	Unknown protein
Solyc08g006560.3	9.51419	4.65101	-1.03254	5e-05	0.000217554	3-oxoacyl-[acyl-carrier-protein] synthase 3 (AHRD V3.3 *** A0A2U1LL37_ARTAN)
Solyc08g006750.4	0.809416	1.86956	1.20775	0.00375	0.0107541	Serine decarboxylase (AHRD V3.3 *** A0A1U8F8Y3_CAPAN)
Solyc08g007130.4	0.50103	3.81718	2.92954	5e-05	0.000217554	Beta-amylase (AHRD V3.3 *** A0A2G3DCL2_CAPCH)
Solyc08g007240.4	41.1012	10.068	-2.0294	5e-05	0.000217554	Nudix hydrolase 8 (AHRD V3.3 *** A0A1U8EVF7_CAPAN)
Solyc08g008620.4	9.94337	3.65977	-1.44198	5e-05	0.000217554	GDSL esterase/lipase (AHRD V3.3 *** A0A2G2W384_CAPBA)
Solyc08g008630.4	12.8242	27.3203	1.09111	5e-05	0.000217554	beta-carotene isomerase D27, chloroplastic (AHRD V3.3 *** A0A2I4EYC2_9ROSI)
Solyc08g016080.3	10.0552	30.6756	1.60915	5e-05	0.000217554	High chlorophyll fluorescence phenotype 173 (AHRD V3.3 *** Q8W4D6_ARATH)
Solyc08g042025.1	6.06476	3.02948	-1.00138	5e-05	0.000217554	Unknown protein
Solyc08g061950.1	1.10437	5.98385	2.43785	5e-05	0.000217554	Unknown protein
Solyc08g062330.3	5.52978	11.32	1.03358	5e-05	0.000217554	Ankyrin repeat family protein (AHRD V3.3 *** F8WLA0_CITUN)
Solyc08g062360.3	1.97939	4.04579	1.03137	5e-05	0.000217554	Ankyrin repeat family protein (AHRD V3.3 *** F8WLA0_CITUN)
Solyc08g065220.3	65.1509	184.123	1.49881	5e-05	0.000217554	glycine decarboxylase p-protein
Solyc08g065260.4	26.292	12.6902	-1.0509	5e-05	0.000217554	YCF36%2C putative (DUF1230) (AHRD V3.3 *** AT5G11840.1)
Solyc08g066420.1	14.4449	52.595	1.86436	5e-05	0.000217554	Polyketide cyclase/dehydrase and lipid transport superfamily protein (AHRD V3.3 *** A0A2U1PZR8_ARTAN)
Solyc08g067340.4	1.11325	6.28939	2.49814	5e-05	0.000217554	WRKY transcription factor 46
Solyc08g077320.3	4.13995	1.96275	-1.07673	5e-05	0.000217554	Pentatricopeptide repeat-containing protein (AHRD V3.3 *** A0A2I0W1U4_9ASPA)
Solyc08g077700.3	1.09612	3.52541	1.68539	5e-05	0.000217554	Eukaryotic translation initiation factor 4G (AHRD V3.3 *** A0A1J3IRB2_NOCCA)
Solyc08g078870.3	2.75996	8.68332	1.6536	0.00255	0.00767033	Bifunctional inhibitor/lipid-transfer protein/seed storage 2S albumin superfamily protein (AHRD V3.3 *** A0A2U1PU47_ARTAN)
Solyc08g078940.1	77.4483	177.857	1.19941	5e-05	0.000217554	Bifunctional inhibitor/lipid-transfer protein/seed storage 2S albumin superfamily protein (AHRD V3.3 *** F4IC43_ARATH)
Solyc08g079480.3	1.45747	0.503844	-1.53242	0.01615	0.0380565	Ankyrin repeat/KH domain protein (DUF1442) (AHRD V3.3 *** O22136_ARATH)
Solyc08g079870.3	1.16133	7.5207	2.69509	5e-05	0.000217554	subtilisin
Solyc08g079880.2,Solyc08g079890.2,Solyc08g079900.3,Solyc08g079920.2	4.24773	17.0516	2.00514	5e-05	0.000217554	Subtilisin-like protease (AHRD V3.3 *** Q9LWA3_SOLLC)
Solyc08g080640.2,Solyc08g080650.3	1.14689	14.6076	3.67093	5e-05	0.000217554	NP24 protein precursor
Solyc08g082590.3	1.0147	10.7489	3.40506	5e-05	0.000217554	Glutaredoxin (AHRD V3.3 *** A0A2U1KGP9_ARTAN)
Solyc08g082990.3	29.1406	60.156	1.04568	5e-05	0.000217554	Oligopeptide transporter (AHRD V3.3 *** A0A200RD47_9MAGN)
Solyc08g005120.3	1.17823	3.82682	1.69953	0.0027	0.00806255	NAD(P)-binding Rossmann-fold superfamily protein (AHRD V3.3 *-* A0A2U1LGD5_ARTAN)
Solyc08g005160.1	4.52909	0	-Inf	0.00135	0.00437535	Unknown protein
Solyc08g005960.2	30.9259	13.1763	-1.23087	5e-05	0.000217554	Bifunctional inhibitor/lipid-transfer protein/seed storage 2S albumin superfamily protein (AHRD V3.3 *** A0A2U1PU47_ARTAN)
Solyc08g007225.1	1.1359	0.484812	-1.22834	0.00555	0.0151422	Phospholipase A1-Ibeta2, chloroplastic (AHRD V3.3 *** A0A2G3BPM7_CAPCH)
Solyc08g007540.3	1.79259	4.02349	1.16641	5e-05	0.000217554	ACT domain-containing protein (AHRD V3.3 *** A0A1Q3BQZ1_CEPFO)
Solyc08g008310.3	5.88286	2.64537	-1.15305	5e-05	0.000217554	Long chain acyl-CoA synthetase 2 (AHRD V3.3 *** A0A2G2W2V7_CAPBA)
Solyc08g008480.4	1.81461	8.99593	2.30961	5e-05	0.000217554	R2R3MYB transcription factor 4
Solyc08g013670.3	352.286	712.705	1.01656	5e-05	0.000217554	Photosystem I reaction center subunit N, chloroplastic (AHRD V3.3 *** A0A1U8EZE3_CAPAN)
Solyc08g014000.3	2.16288	9.74415	2.17158	5e-05	0.000217554	lipoxygenase A
Solyc08g061130.3	21.6293	47.195	1.12564	5e-05	0.000217554	Transcription factor HY5 (AHRD V3.3 *** A0A1U8E2N7_CAPAN)
Solyc08g062437.1	15.4598	0.361014	-5.42032	0.00265	0.00793114	17.9 kDa class II heat shock protein (AHRD V3.3 *** A0A2G3CY92_CAPCH)
Solyc08g062960.4	17.6161	3.10779	-2.50293	5e-05	0.000217554	Heat shock transcription factor (AHRD V3.3 *-* A0A1Y1I763_KLENI)
Solyc08g065610.3	4.8893	16.1889	1.72731	5e-05	0.000217554	Vacuolar-processing enzyme (AHRD V3.3 *** A0A2G2VI36_CAPBA)
Solyc08g066910.1	1.44501	0	-Inf	0.0001	0.000415617	Unknown protein
Solyc08g067320.3	46.5082	155.411	1.74053	5e-05	0.000217554	Chlorophyll a-b binding protein, chloroplastic (AHRD V3.3 *-* A0A2G3D4H8_CAPCH)
Solyc08g067330.1	43.1225	123.713	1.52049	5e-05	0.000217554	Chlorophyll a-b binding protein, chloroplastic (AHRD V3.3 *-* A0A2G2W7Q4_CAPBA)
Solyc08g068870.3	1.76137	9.14549	2.37636	5e-05	0.000217554	Eukaryotic aspartyl protease family protein, expressed (AHRD V3.3 *** Q2R8V2_ORYSJ)
Solyc08g074270.4	6.91875	20.2006	1.54581	0.01575	0.0372428	Photolyase/cryptochrome dash (AHRD V3.3 *** A0A1Y1HMX6_KLENI)
Solyc08g074660.1	0.66485	1.35217	1.02418	0.0095	0.024112	F-box/kelch-repeat protein SKIP25 (AHRD V3.3 *** A0A2G2XM52_CAPBA)
Solyc08g074682.1	0.550965	1.17392	1.0913	0.0029	0.00858178	Polyphenol oxidase (AHRD V3.3 *** Q41427_SOLTU)
Solyc08g075210.2	41.1432	130.593	1.66635	5e-05	0.000217554	HXXXD-type acyl-transferase family protein (AHRD V3.3 *** F4JBC7_ARATH)
Solyc08g075540.5.1	3.24325	8.40152	1.37321	5e-05	0.000217554	#N/A
Solyc08g075790.4	1.76423	4.6148	1.38723	0.0001	0.000415617	Vacuolar protein sorting-associated protein 62 (AHRD V3.3 *** A0A200RA51_9MAGN)
Solyc08g076150.4	7.54472	20.6976	1.45593	5e-05	0.000217554	Pentatricopeptide repeat-containing protein (AHRD V3.3 *** A0A1U8GS04_CAPAN)
Solyc08g076960.1	5.28839	11.6483	1.13922	5e-05	0.000217554	Abscisic acid receptor PYL1 (AHRD V3.3 *** A0A2G3DCH7_CAPCH)
Solyc08g077080.1	13.8611	6.84859	-1.01717	5e-05	0.000217554	Glycosyltransferase (AHRD V3.3 *** E5L3R9_SOLLC)
Solyc08g077180.3	3.25822	12.9236	1.98785	5e-05	0.000217554	Pyruvate kinase (AHRD V3.3 *** A0A1U8GRH5_CAPAN)
Solyc08g077210.4	1.84218	5.14526	1.48183	5e-05	0.000217554	inositol-1,4,5-triphosphate-5-phosphatase 1
Solyc08g078580.3	1.03031	6.19112	2.58712	0.00465	0.0129773	WAT1-related protein (AHRD V3.3 *** A0A0V0IGS4_SOLCH)
Solyc08g078900.1	23.0027	70.4768	1.61535	5e-05	0.000217554	Bifunctional inhibitor/lipid-transfer protein/seed storage 2S albumin superfamily protein (AHRD V3.3 *** A0A2U1PU47_ARTAN)
Solyc08g078910.1	3.87468	10.1822	1.3939	0.0112	0.0277945	Bifunctional inhibitor/lipid-transfer protein/seed storage 2S albumin superfamily protein (AHRD V3.3 *** A0A2U1PU47_ARTAN)
Solyc08g079030.4	2.54478	5.93099	1.22073	5e-05	0.000217554	hypothetical protein (DUF863) (AHRD V3.3 *-* AT1G62530.2)
Solyc08g079180.3	44.4808	101.875	1.19555	5e-05	0.000217554	Elongation factor G (AHRD V3.3 *** A0A2G3AEH8_CAPAN)
Solyc08g080190.4	6.0933	15.6267	1.35872	5e-05	0.000217554	Glucose-methanol-choline (GMC) oxidoreductase family protein (AHRD V3.3 *** A0A2U1QFE7_ARTAN)
Solyc08g080540.3	0.542523	3.0818	2.50602	5e-05	0.000217554	Heat stress transcription factor B-2b (AHRD V3.3 *** A0A2G3DB98_CAPCH)
Solyc08g082400.1	20.8283	50.4257	1.27562	5e-05	0.000217554	Chlororespiratory reduction31 (AHRD V3.3 *** A0A0F7GYA7_9ROSI)
Solyc08g082490.3,Solyc08g082500.2	5.02589	2.02521	-1.31131	0.00015	0.000604166	GDSL esterase/lipase-like (AHRD V3.3 *** A0A2Z7BHU2_9LAMI)
Solyc08g083320.4	40.6302	121.222	1.57703	5e-05	0.000217554	Starch synthase, chloroplastic/amyloplastic (AHRD V3.3 *** K4CPX6_SOLLC)
Solyc09g005710.3	4.05288	1.69569	-1.25707	5e-05	0.000217554	Pentatricopeptide repeat (AHRD V3.3 *** A0A200PZG6_9MAGN)
Solyc09g005940.4	1.53089	0.225873	-2.76079	0.0002	0.000786422	Fatty acyl-CoA reductase (AHRD V3.3 *** A0A2G3BJV3_CAPCH)
Solyc09g005990.4	2.06288	0.869527	-1.24636	0.00605	0.0163249	Pentatricopeptide repeat-containing protein (AHRD V3.3 *** A0A2K3LL89_TRIPR)
Solyc09g007770.3	9.80365	36.2415	1.88625	5e-05	0.000217554	plasma membrane intrinsic protein 2.1
Solyc09g007910.4,Solyc09g007920.4	36.0353	152.11	2.07763	5e-05	0.000217554	Phenylalanine ammonia-lyase (AHRD V3.3 *** A0A2G2YQ27_CAPAN)
Solyc09g008620.3	2.31551	1.09518	-1.08017	5e-05	0.000217554	Polyadenylate-binding protein (AHRD V3.3 *** A0A2G3BIQ3_CAPCH)
Solyc09g008670.3	12.4419	2.45235	-2.34296	5e-05	0.000217554	threonine deaminase
Solyc09g010630.3	575.83	1350.42	1.2297	5e-05	0.000217554	HSC2-like
Solyc09g011010.3	28.9635	61.5687	1.08796	5e-05	0.000217554	High-light-induced protein, chloroplastic (AHRD V3.3 *** A0A1U8FG85_CAPAN)
Solyc09g011160.4	1.99219	10.8542	2.44583	5e-05	0.000217554	Regulator of chromosome condensation (RCC1) family protein (AHRD V3.3 *** A0A1I9LSN5_ARATH)
Solyc09g011270.4	1.1634	6.06732	2.38271	0.00015	0.000604166	Cysteine/histidine-rich C1 domain protein (AHRD V3.3 *** A0A1P8AY95_ARATH)
Solyc09g011560.3	0.910141	5.23246	2.52333	0.0003	0.00113721	Glutathione S-transferase (AHRD V3.3 *** C0LF68_CAPAN)
Solyc09g011630.3	0.687043	2.90102	2.07808	0.0036	0.0103758	Glutation-S-transferase
Solyc09g014280.1	26.4409	58.005	1.13341	5e-05	0.000217554	HXXXD-type acyl-transferase family protein (AHRD V3.3 *** V5PZN5_9CARY)
Solyc09g059240.3	6.06083	21.5035	1.82698	5e-05	0.000217554	Cytochrome P450 (AHRD V3.3 *** A0A2U1Q1Z2_ARTAN)
Solyc09g059430.3	2.34676	6.11382	1.3814	5e-05	0.000217554	RPM1-interacting protein 4 (AHRD V3.3 *** A0A1P8SF00_NICBE)
Solyc09g061760.1	1.80997	0.704514	-1.36127	5e-05	0.000217554	Pentatricopeptide repeat-containing protein, mitochondrial (AHRD V3.3 *** A0A2G3DBN2_CAPCH)
Solyc09g061880.2	2.14545	0.842367	-1.34876	0.00565	0.01538	Unknown protein
Solyc09g065660.4	0.658607	2.16213	1.71497	5e-05	0.000217554	Heat shock transcription factor (AHRD V3.3 *-* A0A1Y1I763_KLENI)
Solyc09g065840.3	59.3327	13.9292	-2.09072	5e-05	0.000217554	Single-stranded DNA-binding protein (AHRD V3.3 *-* A0A2T6CTD5_9BACT)
Solyc09g074450.1	66.7204	157.857	1.24242	5e-05	0.000217554	Classical arabinogalactan protein 26 (AHRD V3.3 *-* A0A2G3CCP4_CAPCH)
Solyc09g075050.3	6.08584	0.925646	-2.71692	0.00195	0.00605211	Unknown protein
Solyc09g083290.3	26.2182	63.0959	1.26698	5e-05	0.000217554	auxin-regulated IAA14
Solyc09g083360.3	0.705225	2.57803	1.87012	0.01955	0.0447846	Transcription factor bHLH92 (AHRD V3.3 *** A0A2G2ZV24_CAPAN)
Solyc09g084490.4	15.6573	42.829	1.45175	5e-05	0.000217554	Proteinase inhibitor 1 PPI3B2 (AHRD V3.3 *** Q4FE26_SOLTU)
Solyc09g089500.3	1.86882	15.2959	3.03295	5e-05	0.000217554	Proteinase inhibitor 1 PPI3B2 (AHRD V3.3 *** Q4FE26_SOLTU)
Solyc09g090510.3	32.2432	67.859	1.07354	5e-05	0.000217554	Cyclopropane-fatty-acyl-phospholipid synthase (AHRD V3.3 *** A0A2U1QM01_ARTAN)
Solyc09g090570.2	34.3885	242.695	2.81915	5e-05	0.000217554	Proton gradient regulation 5 (AHRD V3.3 *** A0A2U1Q6W9_ARTAN)
Solyc09g091000.4	0.507199	4.69247	3.20972	0.0075	0.0196643	Pathogenesis-related protein STH-2 (AHRD V3.3 *** PRS2_SOLTU)
Solyc09g091030.3	7.04741	18.448	1.3883	5e-05	0.000217554	Beta-amylase (AHRD V3.3 *** Q1L5W8_NICLS)
Solyc09g091510.3	163.896	517.377	1.65843	5e-05	0.000217554	chalcone synthase 1
Solyc09g091550.3	31.5761	145.064	2.19978	5e-05	0.000217554	S-adenosyl-L-methionine-dependent methyltransferases superfamily protein (AHRD V3.3 *** A0A2U1PMX3_ARTAN)
Solyc09g091760.3	4.1066	1.41624	-1.53587	0.00115	0.00379678	bHLH transcription factor 151
Solyc09g091910.2	1.19897	0.452122	-1.40701	0.00145	0.00465771	Purple acid phosphatase (AHRD V3.3 *** A0A2G2W1Z0_CAPBA)
Solyc09g091990.3,Solyc09g092010.1	0.831662	2.3018	1.46869	0.01365	0.0329437	Receptor like protein kinase S.2 (AHRD V3.3 *** A0A2G2ZTR0_CAPAN)
Solyc09g092235.1	1.76819	5.89988	1.73841	0.0021	0.00646166	Rapid ALkalinization Factor (AHRD V3.3 *** A0A200Q5M2_9MAGN)
Solyc09g092500.1	1.45888	3.07758	1.07694	0.0004	0.0014749	UDP-glycosyltransferase 75C1 (AHRD V3.3 *** U75C1_SOLLC)
Solyc09g097780.2	34.135	68.4363	1.00351	5e-05	0.000217554	Glycine-rich protein (AHRD V3.3 *-* A0A2G2ZTB9_CAPAN)
Solyc09g097910.4	8.02928	18.5668	1.20938	5e-05	0.000217554	30S ribosomal protein s1-like (AHRD V3.3 *** A0A2K3PDC1_TRIPR)
Solyc09g007760.4	11.1134	37.04	1.73678	5e-05	0.000217554	plasma membrane intrinsic protein 2.10
Solyc09g007890.1,Solyc09g007900.4	29.3165	85.9681	1.55209	5e-05	0.000217554	Phenylalanine ammonia-lyase (AHRD V3.3 *** A0A2G3BJ62_CAPCH)
Solyc09g008200.4	1.34268	3.42499	1.35099	5e-05	0.000217554	heavy metal-associated isoprenylated plant protein 3-like (AHRD V3.3 *-* A0A1S4B4L4_TOBAC)
Solyc09g009400.4	12.7602	5.57283	-1.19516	0.0081	0.021018	APO domain (AHRD V3.3 *** A0A200QVA6_9MAGN)
Solyc09g009420.1	2.86777	45.7768	3.99661	5e-05	0.000217554	hypothetical protein (AHRD V3.3 *-* AT3G52740.1)
Solyc09g010240.3,Solyc09g010250.1	3.73061	0.947377	-1.9774	0.00105	0.00350174	Unknown protein
Solyc09g010360.3	4.48717	11.8493	1.40092	5e-05	0.000217554	WAT1-related protein (AHRD V3.3 *** K4CR63_SOLLC)
Solyc09g011080.3	5.37905	24.0152	2.15852	5e-05	0.000217554	Ribulose bisphosphate carboxylase/oxygenase activase, chloroplastic (AHRD V3.3 *** A0A2G2VP29_CAPBA)
Solyc09g011660.3	23.3992	8.56159	-1.45051	5e-05	0.000217554	Adenine nucleotide alpha hydrolases-like superfamily protein (AHRD V3.3 *** A0A2U1NYH2_ARTAN)
Solyc09g011670.4	36.0005	14.4445	-1.3175	5e-05	0.000217554	Adenine nucleotide alpha hydrolases-like superfamily protein (AHRD V3.3 *** A0A2U1NYH2_ARTAN)
Solyc09g014940.3	4.61461	12.6412	1.45385	5e-05	0.000217554	wound-induced protein 1-like (AHRD V3.3 *** A0A2I4HKI2_9ROSI)
Solyc09g015770.3	23.3278	74.7938	1.68087	5e-05	0.000217554	WRKY transcription factor 81
Solyc09g055940.3	18.7977	4.35853	-2.10864	5e-05	0.000217554	Bile acid:sodium symporter (AHRD V3.3 *** A0A200PU00_9MAGN)
Solyc09g056390.1	310.943	154.679	-1.00737	5e-05	0.000217554	Unknown protein
Solyc09g057960.1	0.686672	2.11711	1.6244	0.02215	0.0498087	Cysteine-rich receptor-like protein kinase (AHRD V3.3 *-* A0A2K3KZ48_TRIPR)
Solyc09g059210.1	2.76233	0	-Inf	0.0176	0.0409477	Class I heat shock protein (AHRD V3.3 *-* A0A2K3JRP0_TRIPR)
Solyc09g063010.4	2.56716	7.16132	1.48005	5e-05	0.000217554	bHLH transcription factor 058
Solyc09g065350.1	7.59493	2.80232	-1.43841	0.00605	0.0163249	ovate family protein 18
Solyc09g065560.3	4.35212	10.7993	1.31115	5e-05	0.000217554	Sulfate transporter (AHRD V3.3 *** Q70BL1_BRAOL)
Solyc09g072610.3	6.03818	12.284	1.02459	5e-05	0.000217554	Long-chain-alcohol oxidase (AHRD V3.3 *** A0A2G2X4S2_CAPBA)
Solyc09g074560.3	9.95774	4.81851	-1.04723	5e-05	0.000217554	Zinc finger protein CONSTANS-LIKE 15 (AHRD V3.3 *** A0A2G3CTS9_CAPCH)
Solyc09g075060.3	2.56458	1.10959	-1.20869	5e-05	0.000217554	Beta-glucosidase 10 (AHRD V3.3 *** A0A2G2ZW54_CAPAN)
Solyc09g082400.2,Solyc09g150156.1	2.94024	1.38396	-1.08713	5e-05	0.000217554	Pentatricopeptide repeat-containing protein (AHRD V3.3 *** A0A2G3A8J1_CAPAN)
Solyc09g082690.3,Solyc09g082700.2	40.5523	354.163	3.12656	5e-05	0.000217554	superoxide dismutase
Solyc09g082790.4	17.3336	6.01865	-1.52606	5e-05	0.000217554	DNA repair (Rad51) family protein (AHRD V3.3 *** A0A1I9LT97_ARATH)
Solyc09g083003.1,Solyc09g083007.1,Solyc09g083020.1	32.8394	92.6794	1.49682	5e-05	0.000217554	Endonuclease III homolog (AHRD V3.3 *** A0A2G2ZUX5_CAPAN)
Solyc09g083390.3	3.21844	13.7679	2.09688	5e-05	0.000217554	zinc knuckle (CCHC-type) family protein (AHRD V3.3 *-* AT5G43630.4)
Solyc09g090630.3	1.16208	0.474324	-1.29276	0.00015	0.000604166	Histone-lysine N-methyltransferase SUVR4 (AHRD V3.3 *** A0A2G2ZUA4_CAPAN)
Solyc09g090730.2	2.17587	7.14696	1.71574	5e-05	0.000217554	AMT1
Solyc09g091580.3	9.69813	32.9608	1.76497	5e-05	0.000217554	Protein kinase domain (AHRD V3.3 *** A0A200QUN4_9MAGN)
Solyc09g098510.3	11.9754	42.7802	1.83687	5e-05	0.000217554	Extensin-3 (AHRD V3.3 *-* A0A2G2ZT41_CAPAN)
Solyc10g006040.1	8.861	17.7959	1.006	5e-05	0.000217554	Serine acetyltransferase (AHRD V3.3 *** A0A2K3M2Y7_TRIPR)
Solyc10g006330.3	5.71708	18.6782	1.70801	5e-05	0.000217554	protein PLASTID MOVEMENT IMPAIRED 1 (AHRD V3.3 *** A0A2I4GWL2_9ROSI)
Solyc10g007860.3	49.2575	23.4904	-1.06827	5e-05	0.000217554	Cytochrome P450 (AHRD V3.3 *** A0A200PPF3_9MAGN)
Solyc10g007880.4	2.91528	1.24662	-1.22561	5e-05	0.000217554	Cytochrome P450 (AHRD V3.3 *** A0A2U1MAN7_ARTAN)
Solyc10g012050.3	2.25172	0.95674	-1.23483	5e-05	0.000217554	Mechanosensitive ion channel protein 1, mitochondrial (AHRD V3.3 *** A0A2G3BDL8_CAPCH)
Solyc10g050220.2	1.75515	0.347629	-2.33597	0.02065	0.046923	hypothetical protein (AHRD V3.3 *-* AT4G33980.2)
Solyc10g052880.1	13.9315	30.4651	1.12881	5e-05	0.000217554	Inactive leucine-rich repeat receptor-like protein kinase (AHRD V3.3 *** A0A314LDB3_NICAT)
Solyc10g055760.2	4.37308	9.13837	1.06329	5e-05	0.000217554	NAC domain-containing protein 2 (AHRD V3.3 *** A0A1U8EDX1_CAPAN)
Solyc10g076330.3	4.49211	1.57184	-1.51494	5e-05	0.000217554	Dcd (Development and cell death) domain protein (AHRD V3.3 *-* A0A2K3N0H5_TRIPR)
Solyc10g076390.2	4.98303	2.27948	-1.12832	0.003	0.00884076	BES1/BZR1-like protein 1 (AHRD V3.3 *** A0A2G3BEC2_CAPCH)
Solyc10g076760.3	5.42437	1.62745	-1.73684	5e-05	0.000217554	Protein kinase superfamily protein (AHRD V3.3 *** A0A2U1LJI2_ARTAN)
Solyc10g078440.2	9.18463	32.5487	1.82531	5e-05	0.000217554	Sigma factor binding protein 1, chloroplastic (AHRD V3.3 *** A0A2G3BI49_CAPCH)
Solyc10g078580.1	33.8591	177.758	2.39229	5e-05	0.000217554	arabinogalactan protein 14 (AHRD V3.3 *** XP_004249150.1)
Solyc10g078920.3	40.8743	6.72834	-2.60287	5e-05	0.000217554	Thioredoxin-like 3-1, chloroplastic (AHRD V3.3 *** A0A2G3BHN6_CAPCH)
Solyc10g079620.2	5.26359	29.7117	2.49691	5e-05	0.000217554	haloacid dehalogenase-like hydrolase domain-containing protein 3 (AHRD V3.3 *** A0A2I4DP12_9ROSI),Pfam:PF13419
Solyc10g079840.2	22.1641	4.28062	-2.37233	5e-05	0.000217554	Peptide chain release factor 2-like protein (AHRD V3.3 *** A0A2K3N7D8_TRIPR)
Solyc10g080230.2,Solyc10g080240.1	3.51969	9.02011	1.3577	5e-05	0.000217554	Remorin (AHRD V3.3 *** A0A200Q6K8_9MAGN)
Solyc10g083370.1,Solyc10g083380.2	4.50958	12.8875	1.5149	5e-05	0.000217554	Unknown protein
Solyc10g084590.2	0.161793	1.66227	3.36094	0.0187	0.0431182	Cytochrome (AHRD V3.3 *** A0A1U8F0H8_CAPAN)
Solyc10g085030.1,Solyc10g085040.1	14.9966	53.8261	1.84367	5e-05	0.000217554	Heme-binding-like protein (AHRD V3.3 *** A0A2I0X8X3_9ASPA)
Solyc10g085230.2	0.503002	3.23544	2.68532	5e-05	0.000217554	ripening-related mRNA 1b
Solyc10g085870.1	1.58528	14.8484	3.2275	5e-05	0.000217554	Glycosyltransferase (AHRD V3.3 *** A0A328CX74_9ASTE)
Solyc10g086180.2	131.746	319.434	1.27775	5e-05	0.000217554	Phenylalanine ammonia-lyase (AHRD V3.3 *** A0A2G2VU16_CAPBA)
Solyc10g086410.3	30.2971	98.2171	1.6968	5e-05	0.000217554	LEHSC270 hsc-2heat shock protein cognate 70
Solyc10g086690.3	3.4387	1.43598	-1.25983	0.00045	0.00164	Phosphatidylinositol:ceramide inositolphosphotransferase (AHRD V3.3 *-* A0A2G3BFT1_CAPCH)
Solyc10g086730.2	25.012	53.7661	1.10407	5e-05	0.000217554	Fructose-1,6-bisphosphatase (AHRD V3.3 *** B6TSK5_MAIZE)
Solyc10g005030.4	14.8578	50.3933	1.76201	5e-05	0.000217554	Two-component response regulator-like APRR5 (AHRD V3.3 *** A0A1U8EDA4_CAPAN)
Solyc10g005080.3	2.95182	63.0605	4.41706	5e-05	0.000217554	Late elongated hypocotyl (AHRD V3.3 *** J9PV71_NICAT)
Solyc10g006700.1	17.9658	8.09465	-1.15022	0.0006	0.00212491	Calcium-binding protein PBP1 (AHRD V3.3 *** A0A1U8EDM6_CAPAN)
Solyc10g007110.3	3.55719	10.0243	1.4947	5e-05	0.000217554	Tyrosine aminotransferase (AHRD V3.3 *** A0A1U8EFD5_CAPAN)
Solyc10g007280.4	0.664429	1.71757	1.37018	0.00025	0.000963419	P-loop containing nucleoside triphosphate hydrolases superfamily protein (AHRD V3.3 *** A0A2U1NGY3_ARTAN)
Solyc10g007360.4	1.09321	0.310705	-1.81496	0.00105	0.00350174	Protein DETOXIFICATION (AHRD V3.3 *** A0A2I4H3J9_9ROSI)
Solyc10g007600.3	48.9568	138.994	1.50544	5e-05	0.000217554	glycolate oxidase
Solyc10g008730.3	8.84612	3.9602	-1.15947	0.01155	0.0285416	transmembrane protein (AHRD V3.3 *-* AT2G31090.1)
Solyc10g009090.3	11.0549	5.40554	-1.03217	0.00665	0.0177227	Mitochondrial substrate carrier family protein (AHRD V3.3 *** A0A1P8B094_ARATH)
Solyc10g009290.1	5.26132	12.9434	1.29872	5e-05	0.000217554	bHLH transcription factor155
Solyc10g009320.3	1.54701	3.16915	1.03462	0.00285	0.00845122	NAD-dependent protein deacetylase HST1-like protein (AHRD V3.3 *-* AT2G46640.2)
Solyc10g009580.4	7.16819	15.1775	1.08225	5e-05	0.000217554	Glycosyltransferase (AHRD V3.3 *** A0A2I4F8D3_9ROSI)
Solyc10g044520.3	337.84	845.983	1.32429	5e-05	0.000217554	Ferredoxin (AHRD V3.3 *** A0A0K0PWX6_SOLLC)
Solyc10g052714.1,Solyc10g052716.1	1.27526	2.91782	1.1941	0.01005	0.0253151	Unknown protein
Solyc10g054820.2	0.597774	2.233	1.90131	5e-05	0.000217554	X-intrinsic protein 1.2
Solyc10g055230.1	2.73608	9.23652	1.75524	5e-05	0.000217554	Dirigent protein (AHRD V3.3 *** K4D1B5_SOLLC)
Solyc10g055740.2	1.23717	3.13507	1.34145	5e-05	0.000217554	lysine histidine transporter-like 8 (AHRD V3.3 *** A0A2I4HTG9_9ROSI)
Solyc10g055800.2,Solyc10g055810.2	13.8597	69.0774	2.31731	5e-05	0.000217554	Chitinase (AHRD V3.3 *** B9VRK7_CAPAN)
Solyc10g075050.2	87.5903	23.1895	-1.9173	5e-05	0.000217554	Non-specific lipid-transfer protein (AHRD V3.3 *** K4D1U7_SOLLC)
Solyc10g075110.2	155.999	57.6739	-1.43555	0.00195	0.00605211	Non-specific lipid-transfer protein (AHRD V3.3 *** M1AVB9_SOLTU)
Solyc10g076410.1	5.64439	13.941	1.30444	5e-05	0.000217554	Abscisic acid receptor PYL6 (AHRD V3.3 *** A0A2G3BE77_CAPCH)
Solyc10g076540.1,Solyc10g076550.1,Solyc10g076560.1	3.12533	9.69169	1.63274	0.00095	0.00320314	Wall-associated receptor kinase-like 9 (AHRD V3.3 *-* A0A2G2VF42_CAPBA)
Solyc10g077040.2	228.312	639.052	1.48493	5e-05	0.000217554	Magnesium-protoporphyrin IX monomethyl ester [oxidative] cyclase, chloroplastic (AHRD V3.3 *** A0A1U8EC90_CAPAN)
Solyc10g078240.2	43.5737	125.942	1.53123	5e-05	0.000217554	Cytochrome P450 (AHRD V3.3 *** A0A2U1MC34_ARTAN)
Solyc10g078270.2	1.00612	2.46921	1.29525	0.0015	0.00479943	WAT1-related protein (AHRD V3.3 *** K4D269_SOLLC)
Solyc10g078530.2	20.7136	42.8021	1.0471	5e-05	0.000217554	Patatin (AHRD V3.3 *** A0A2G3BI67_CAPCH)
Solyc10g079180.2	0.307044	1.16462	1.92334	0.0083	0.0214677	Protein phosphatase 2C family protein (AHRD V3.3 *** A0A2U1NN53_ARTAN)
Solyc10g079200.2	35.4698	75.3604	1.08722	5e-05	0.000217554	Mitochondrial carnitine/acylcarnitine carrier-like protein (AHRD V3.3 *** A0A2G2VW73_CAPBA)
Solyc10g080730.3	1.02991	3.5529	1.78648	0.00075	0.0025931	Thioredoxin-like 1-1, chloroplastic (AHRD V3.3 *** A0A2G2YNL4_CAPAN)
Solyc10g083180.2	3.44273	1.51694	-1.18239	5e-05	0.000217554	NAD(P)-binding Rossmann-fold superfamily protein (AHRD V3.3 *** A0A2U1PL19_ARTAN),Pfam:PF13561
Solyc10g084060.2	1.15176	2.98065	1.37179	0.0078	0.020343	cysteine-rich/transmembrane domain A-like protein (AHRD V3.3 -** AT2G32210.1)
Solyc10g084370.3	1.47375	30.6974	4.38055	5e-05	0.000217554	Homeodomain-like superfamily protein (AHRD V3.3 *** A0A1I9LS15_ARATH)
Solyc10g084400.2	22.0378	10.2306	-1.10708	5e-05	0.000217554	Glutathione S-transferase (AHRD V3.3 *** Q76KW1_PEA)
Solyc10g085030.1	2.75546	5.57622	1.01699	0.00355	0.0102486	Heme-binding-like protein (AHRD V3.3 *** A0A2I0X8X3_9ASPA)
Solyc10g086220.2	27.487	65.7798	1.25889	5e-05	0.000217554	12-oxophytodienoate reductase
Solyc10g086580.2	199.088	489.186	1.29697	5e-05	0.000217554	Ribulose bisphosphate carboxylase/oxygenase activase, chloroplastic (AHRD V3.3 *** RCA_SOLPN)
Solyc11g005190.3	3.34272	14.1184	2.07848	5e-05	0.000217554	WD40 repeat (AHRD V3.3 *** A0A200QUE5_9MAGN)
Solyc11g005630.1	7.31257	17.1447	1.22931	5e-05	0.000217554	G-type lectin S-receptor-like serine/threonine-protein kinase LECRK3 (AHRD V3.3 *** A0A2I4HSV3_9ROSI)
Solyc11g006520.2	0.596658	2.59523	2.12088	5e-05	0.000217554	Disease resistance protein (AHRD V3.3 *** A0A2U1NYN9_ARTAN)
Solyc11g007360.1	1.78336	0.734786	-1.2792	0.00185	0.00577706	BnaA09g09900D protein (AHRD V3.3 *-* A0A078ICT6_BRANA)
Solyc11g010430.2	6.99364	16.4421	1.23328	5e-05	0.000217554	Dihydrofolate reductase-like protein (AHRD V3.3 *** A0A2K3MS55_TRIPR)
Solyc11g011880.2	1.35664	3.34588	1.30235	0.00085	0.00290091	cysteine-rich receptor-like protein kinase 2 (AHRD V3.3 *** A0A2I4FR69_9ROSI)
Solyc11g012360.2	8.2372	24.5814	1.57734	5e-05	0.000217554	Tonoplast dicarboxylate transporter (AHRD V3.3 *** A0A2G3AZI6_CAPCH)
Solyc11g012930.2	6.09639	14.1658	1.21638	5e-05	0.000217554	WAT1-related protein (AHRD V3.3 *** K4D697_SOLLC)
Solyc11g013110.2	284.887	648.163	1.18596	5e-05	0.000217554	2-oxoglutarate (2OG) and Fe(II)-dependent oxygenase superfamily protein (AHRD V3.3 *** AT1G49390.1)
Solyc11g020160.2,Solyc11g020170.1,Solyc11g020180.3,Solyc11g020190.1	3.189	16.1019	2.33606	5e-05	0.000217554	Nuclear pore complex protein NUP88 (AHRD V3.3 *-* A0A2G3B8C8_CAPCH)
Solyc11g021020.1	12.6622	4.63962	-1.44845	5e-05	0.000217554	Proteinase inhibitor type-2 (AHRD V3.3 *-* A0A2G2V3L7_CAPBA)
Solyc11g021060.2	1309.18	514.574	-1.34721	5e-05	0.000217554	TOMARPIX proteinase inhibitor
Solyc11g027840.2	3.74807	0.902887	-2.05353	0.0001	0.000415617	Alpha/beta-Hydrolases superfamily protein (AHRD V3.3 *** Q9C8P5_ARATH)
Solyc11g032100.2	1.04413	2.95765	1.50214	0.00025	0.000963419	Tomato AGAMOUS 12
Solyc11g045225.1	5.48894	10.9861	1.00107	0.0002	0.000786422	Ankyrin repeat-containing protein (AHRD V3.3 *-* A0A1J3FST8_NOCCA)
Solyc11g044250.3	8.50582	25.7703	1.59918	5e-05	0.000217554	K(+) efflux antiporter 3, chloroplastic (AHRD V3.3 *** A0A1U8F6F8_CAPAN)
Solyc11g066060.3	252.439	1187.64	2.23409	5e-05	0.000217554	70 kDa heat shock protein (AHRD V3.3 *** Q943K7_ORYSJ)
Solyc11g067300.2	2.33399	1.14852	-1.02302	5e-05	0.000217554	ABC transporter B family member (AHRD V3.3 *** A0A2K3NLX3_TRIPR)
Solyc11g068380.1	8.74749	41.7308	2.25417	5e-05	0.000217554	hypothetical protein (AHRD V3.3 *-* AT3G52740.1)
Solyc11g072930.3	1.22791	2.88766	1.2337	5e-05	0.000217554	Leucine-rich repeat protein kinase family protein (AHRD V3.3 *** A0A178WLG7_ARATH)
Solyc11g073120.2	1.92956	7.41161	1.94151	5e-05	0.000217554	R2R3MYB transcription factor 58
Solyc11g006300.2	3.56456	36.7005	3.36401	5e-05	0.000217554	3-oxo-5-alpha-steroid 4-dehydrogenase (AHRD V3.3 *** A0A200PYH0_9MAGN)
Solyc11g006785.1	5.11787	11.2234	1.13289	0.00105	0.00350174	Unknown protein
Solyc11g007410.3,Solyc11g007430.3	1.67657	4.99011	1.57356	5e-05	0.000217554	Receptor-like protein kinase (AHRD V3.3 *** A0A2K3PPP5_TRIPR)
Solyc11g008250.2	6.44355	18.4609	1.51854	5e-05	0.000217554	P-loop containing nucleoside triphosphate hydrolases superfamily protein (AHRD V3.3 *** A0A2U1LNZ5_ARTAN)
Solyc11g010220.2	2.36215	1.15256	-1.03525	5e-05	0.000217554	Pentatricopeptide repeat (AHRD V3.3 *** A0A200RDY1_9MAGN)
Solyc11g010290.2	3.2872	1.3109	-1.3263	5e-05	0.000217554	Dicarboxylate transporter 2.1, chloroplastic (AHRD V3.3 *** A0A2G2Y5B9_CAPAN)
Solyc11g010380.2	24.2753	71.8333	1.56516	5e-05	0.000217554	Protein DETOXIFICATION (AHRD V3.3 *** A0A328DDG5_9ASTE)
Solyc11g010700.3	0.613704	1.45464	1.24505	0.0011	0.00365022	Protein kinase domain (AHRD V3.3 *** A0A200PNG8_9MAGN)
Solyc11g010850.2	64.4784	134.263	1.05817	5e-05	0.000217554	1-deoxy-d-xylulose-5-phosphate synthase 1 (AHRD V3.3 *** A0A2U1PQH9_ARTAN)
Solyc11g010900.2	6.5724	3.02376	-1.12007	0.0003	0.00113721	tRNA/rRNA methyltransferase (AHRD V3.3 *** A0A200PNH1_9MAGN)
Solyc11g011170.2	19.4655	45.9194	1.23819	5e-05	0.000217554	Senescence-associated family protein (AHRD V3.3 *** A0A2U1QIG8_ARTAN)
Solyc11g011890.2	4.0373	1.61822	-1.31899	0.0001	0.000415617	Zinc finger protein 1 (AHRD V3.3 *** A0A2G2VDH3_CAPBA)
Solyc11g012030.2	1.27017	0.537073	-1.24184	0.0048	0.0133424	Glucan endo-1,3-beta-glucosidase 5 (AHRD V3.3 *** A0A2G3B012_CAPCH)
Solyc11g012680.3	8.43083	22.5669	1.42046	5e-05	0.000217554	Heavy metal transport/detoxification superfamily protein (AHRD V3.3 *-* B3H4A8_ARATH)
Solyc11g012850.2	14.0859	36.1882	1.36127	5e-05	0.000217554	Chlorophyllide a oxygenase, chloroplastic (AHRD V3.3 *** A0A2G2Z9Y9_CAPAN)
Solyc11g013810.3	1.83145	8.48848	2.21252	5e-05	0.000217554	Nitrate reductase (AHRD V3.3 *** Q8LT13_SOLTU)
Solyc11g020630.1,Solyc11g020640.3	3.65136	7.33504	1.00637	0.0045	0.0126076	Benzyl alcohol O-benzoyltransferase (AHRD V3.3 *-* A0A2U1M7U4_ARTAN)
Solyc11g044450.3	3.95212	9.80984	1.3116	5e-05	0.000217554	DnaJ protein (AHRD V3.3 *** B6T720_MAIZE)
Solyc11g042810.2	1.4675	0.24017	-2.61123	0.01445	0.0345909	Hexosyltransferase (AHRD V3.3 *** A0A2G3B9M2_CAPCH)
Solyc11g042420.2	6.36651	2.09291	-1.60499	0.00375	0.0107541	Cytochrome c (AHRD V3.3 *-* A0A314KZN8_NICAT)
Solyc11g065310.3	7.21005	2.58908	-1.47757	0.0005	0.00180324	Unknown protein
Solyc11g065830.2,Solyc11g065835.1	35.835	97.9283	1.45036	5e-05	0.000217554	Dicarboxylate transporter 1, chloroplastic (AHRD V3.3 *** A0A2G2VN77_CAPBA)
Solyc11g066100.2	3.06072	7.72308	1.33531	0.00015	0.000604166	Heat shock protein 70 (AHRD V3.3 *** S8C6K2_9LAMI)
Solyc11g066660.3	35.6954	85.1917	1.25497	5e-05	0.000217554	Magnesium transporter MRS2-A, chloroplastic (AHRD V3.3 *** A0A2G2YHE9_CAPAN)
Solyc11g066860.2	1.89934	4.20914	1.14803	0.015	0.035717	hypothetical protein (AHRD V3.3 *** AT2G27830.1)
Solyc11g066890.1	23.9472	59.0089	1.30108	5e-05	0.000217554	Arogenate dehydratase (AHRD V3.3 *** A0A2G3BBC7_CAPCH)
Solyc11g071460.2	38.4537	10.7042	-1.84494	5e-05	0.000217554	NAD(P)-binding Rossmann-fold superfamily protein (AHRD V3.3 *** A0A2U1PI79_ARTAN)
Solyc12g005430.1	40.3098	83.3243	1.04761	5e-05	0.000217554	HXXXD-type acyl-transferase family protein (AHRD V3.3 *** F4JBC7_ARATH)
Solyc12g005610.3,Solyc12g005620.1	3.43551	9.14626	1.41266	5e-05	0.000217554	Leucine-rich receptor-like kinase family protein (AHRD V3.3 *-* G7L9I8_MEDTR)
Solyc12g005750.1	0	9.98239	Inf	5e-05	0.000217554	B-box zinc finger protein 32 (AHRD V3.3 *** A0A2G3BMP6_CAPCH)
Solyc12g005760.2	15.8985	35.0538	1.14068	5e-05	0.000217554	Peroxisome biogenesis protein 22 (AHRD V3.3 *** A0A1U8EC78_CAPAN)
Solyc12g006805.1	3.50966	20.6621	2.55759	5e-05	0.000217554	SOUL heme-binding family protein (AHRD V3.3 *** Q8VZ90_ARATH)
Solyc12g007070.2	8.77932	0.958935	-3.1946	5e-05	0.000217554	Heat shock transcription factor (AHRD V3.3 *-* A0A1Y1I763_KLENI)
Solyc12g008350.3	2.34838	5.13821	1.1296	5e-05	0.000217554	dehydration responsive element binding protein 2
Solyc12g008600.2	2.2352	0.982484	-1.1859	0.0055	0.0150233	DUF1005 family protein (DUF1005) (AHRD V3.3 *** Q9M0F0_ARATH)
Solyc12g009000.1	3.41332	1.27016	-1.42616	5e-05	0.000217554	Harbinger transposase-derived nuclease (AHRD V3.3 *** A0A2U1Q453_ARTAN)
Solyc12g009440.2	293.455	97.5332	-1.58918	5e-05	0.000217554	DnaJ/Hsp40 cysteine-rich domain superfamily protein (AHRD V3.3 *** Q9SN73_ARATH)
Solyc12g009920.1	1.23671	7.33777	2.56884	0.00065	0.00228242	Glycosyltransferase (AHRD V3.3 *-* A0A288W8G2_GARJA)
Solyc12g011450.2	215.059	778.918	1.85674	5e-05	0.000217554	Chlorophyll a-b binding protein, chloroplastic (AHRD V3.3 *** A0A1U8G201_CAPAN)
Solyc12g013840.3	8.39014	33.1637	1.98284	5e-05	0.000217554	Protein SPA1-RELATED 3 (AHRD V3.3 *** A0A2G2VZ51_CAPBA)
Solyc12g014010.2	1.57262	4.036	1.35976	0.00015	0.000604166	Glycosyltransferase (AHRD V3.3 *** Q94IF2_TOBAC)
Solyc12g019550.2	45.6595	99.3734	1.12194	5e-05	0.000217554	hypothetical protein (AHRD V3.3 *-* AT1G21500.1)
Solyc12g027730.2	0.507064	1.25494	1.30738	0.0106	0.0265081	Myosin-binding protein 2 (AHRD V3.3 *** A0A2G2WRI3_CAPBA)
Solyc12g044940.2	13.4732	28.4517	1.07842	5e-05	0.000217554	NAD(P)-binding Rossmann-fold superfamily protein (AHRD V3.3 *** Q94AL3_ARATH)
Solyc12g045035.1	2.0627	4.69976	1.18805	5e-05	0.000217554	Fatty acid desaturase (AHRD V3.3 *** A0A200QRI1_9MAGN)
Solyc12g056600.3	18.7214	84.8974	2.18103	5e-05	0.000217554	NAD(P)-binding Rossmann-fold superfamily protein (AHRD V3.3 *** A0A2U1PL19_ARTAN),Pfam:PF13561
Solyc12g087840.1	0.655184	3.37737	2.36593	0.0018	0.00563846	RING/U-box superfamily protein (AHRD V3.3 *-* A0A2U1LC40_ARTAN)
Solyc12g087870.2	3.33744	6.89812	1.04746	0.0001	0.000415617	purine permease 3-like (AHRD V3.3 *** A0A1U8F0C1_CAPAN),Pfam:PF16913
Solyc12g088760.1	1.61479	3.93381	1.28458	5e-05	0.000217554	Subtilisin-like protease preproenzyme (AHRD V3.3 *** C7E4J6_TOBAC)
Solyc12g089240.2	3.29248	1.17285	-1.48916	5e-05	0.000217554	B-box zinc finger protein 22 (AHRD V3.3 *** A0A1U8F0C2_CAPAN)
Solyc12g094690.1	1.70966	4.40158	1.36431	0.005	0.0138253	RING/U-box superfamily protein (AHRD V3.3 *** A0A2U1LI04_ARTAN)
Solyc12g095750.2	4.40465	19.6051	2.15413	5e-05	0.000217554	Auxin efflux carrier (AHRD V3.3 *** A0A200PR79_9MAGN)
Solyc12g096660.3	1.077	0.394521	-1.44884	5e-05	0.000217554	type I inositol polyphosphate 5-phosphatase 12-like (AHRD V3.3 *** A0A2I4G632_9ROSI)
Solyc12g096770.1	31.3396	99.5239	1.66705	5e-05	0.000217554	HXXXD-type acyl-transferase family protein (AHRD V3.3 *** F4JBC7_ARATH)
Solyc12g096810.2	5.87311	2.18188	-1.42855	5e-05	0.000217554	LETM1 domain-containing protein (AHRD V3.3 *** A0A1Q3BGI6_CEPFO)
Solyc12g096960.2	4.10341	9.93934	1.27633	0.0001	0.000415617	Major allergen Pru ar 1 (AHRD V3.3 *** Q5GMN2_CAPCH)
Solyc12g096980.3	2.55125	1.2185	-1.06609	0.0132	0.0320089	auxin-regulated IAA11
Solyc12g098880.2	2.20889	10.8458	2.29575	0.0125	0.0305473	SsrA-binding protein (AHRD V3.3 *** Q9LUN9_ARATH)
Solyc12g099930.2	22.2355	46.4457	1.06268	5e-05	0.000217554	Serine--glyoxylate aminotransferase (AHRD V3.3 *** A0A2G2YAX9_CAPAN)
Solyc12g005660.2	4.73783	16.8731	1.83242	5e-05	0.000217554	Zinc finger protein/CONSTANS-like protein (AHRD V3.3 *-* A0A2K3M573_TRIPR)
Solyc12g005950.2	8.59566	17.3009	1.00917	5e-05	0.000217554	COP1 homolog
Solyc12g006140.2	14.5863	149.776	3.36012	5e-05	0.000217554	Cab-5 gene encoding chlorophyll a/b-binding protein
Solyc12g006240.2	27.4164	1.39393	-4.2978	5e-05	0.000217554	Zinc finger protein CONSTANS-LIKE 9 (AHRD V3.3 *** A0A2G2YTW9_CAPAN)
Solyc12g006575.1	3.59377	1.79656	-1.00026	5e-05	0.000217554	Pentatricopeptide repeat-containing protein (AHRD V3.3 *** A0A2G2X343_CAPBA)
Solyc12g007080.2	20.8946	9.74636	-1.10019	0.00605	0.0163249	Unknown protein
Solyc12g008460.2	19.8865	7.68315	-1.37202	5e-05	0.000217554	Senescence/dehydration-associated protein-related protein (AHRD V3.3 *** A0A2U1Q0R2_ARTAN)
Solyc12g008650.2	2.5917	7.06262	1.44631	5e-05	0.000217554	Inositol oxygenase (AHRD V3.3 *** A0A200QVH1_9MAGN)
Solyc12g009270.1	4.25016	11.6074	1.44946	5e-05	0.000217554	Plant invertase/pectin methylesterase inhibitor superfamily protein (AHRD V3.3 *** A0A061GSW0_THECC)
Solyc12g009650.2	263.625	846.686	1.68334	5e-05	0.000217554	Sl proline-rich protein
Solyc12g010030.3	9.65054	3.12487	-1.62681	5e-05	0.000217554	Leucine aminopeptidase, chloroplastic (AHRD V3.3 *** AMPL_SOLTU)
Solyc12g010550.1	4.78902	13.0668	1.4481	0.00055	0.00196493	counting factor 45-1-like (AHRD V3.3 --* XP_013669773.1)
Solyc12g010800.2	1.58351	0.758324	-1.06224	0.02045	0.0465341	Basic-leucine zipper (BZIP) transcription factor family protein (AHRD V3.3 *** A0A1I9LST2_ARATH)
Solyc12g010960.2	2.13217	4.94121	1.21254	0.0001	0.000415617	2-alkenal reductase (NADP(+)-dependent) (AHRD V3.3 *** A0A2G2WX40_CAPBA)
Solyc12g010980.3	130.517	319.626	1.29215	5e-05	0.000217554	HXXXD-type acyl-transferase family protein (AHRD V3.3 *** F4JBC7_ARATH)
Solyc12g011023.1	2.38234	1.12652	-1.0805	0.01145	0.0283306	Xyloglucan endotransglucosylase/hydrolase (AHRD V3.3 *** Q6RHX7_SOLLC)
Solyc12g011120.3	2.41158	1.0734	-1.16778	0.00085	0.00290091	Glucose-1-phosphate adenylyltransferase (AHRD V3.3 *** K4DCJ8_SOLLC)
Solyc12g011280.2	58.3258	186.473	1.67676	5e-05	0.000217554	Chlorophyll a-b binding protein, chloroplastic (AHRD V3.3 *** A0A0F7H004_9ROSI)
Solyc12g013690.2	2.13426	5.58995	1.3891	5e-05	0.000217554	Monooxygenase (AHRD V3.3 *** Q8H9C4_SOLTU)
Solyc12g014140.3	14.3142	7.14346	-1.00275	5e-05	0.000217554	SlTCP3
Solyc12g015630.2	3.46435	11.2979	1.7054	5e-05	0.000217554	transmembrane protein (AHRD V3.3 *** AT5G55570.1)
Solyc12g015880.2	280.464	720.507	1.3612	5e-05	0.000217554	Heat shock protein 90-1
Solyc12g077660.3,Solyc12g077670.1,Solyc12g077680.1,Solyc12g082799.1	3.31048	1.52623	-1.11706	0.02015	0.0459508	NAP1-related protein 2 (AHRD V3.3 *-* A0A2G3AUT2_CAPCH)
Solyc12g040800.2	6.3744	14.6838	1.20386	5e-05	0.000217554	Calcium-dependent lipid-binding (CaLB domain) family protein (AHRD V3.3 *** A0A2U1LMA8_ARTAN)
Solyc12g049030.1	0.933446	3.92928	2.07363	0.00075	0.0025931	Fatty acid desaturase (AHRD V3.3 *** A0A200QRI1_9MAGN)
Solyc12g056620.2,Solyc12g150124.1	4.67608	15.219	1.7025	5e-05	0.000217554	Chlorophyll a/b binding protein domain-containing protein (AHRD V3.3 *-* A0A2U1PDX9_ARTAN)
Solyc12g056650.2	126.16	35.1005	-1.84569	5e-05	0.000217554	Protein GIGANTEA (AHRD V3.3 *** A0A2G3B3F7_CAPCH)
Solyc12g088050.2	20.1067	9.48109	-1.08455	5e-05	0.000217554	Rhamnogalacturonate lyase (AHRD V3.3 *** A0A200QXQ6_9MAGN)
Solyc12g088460.3	3.2847	12.4819	1.92601	5e-05	0.000217554	Cytochrome P450 (AHRD V3.3 *** A0A200Q0W8_9MAGN)
Solyc12g089140.2,Solyc12g089145.1	20.4147	10.1543	-1.00752	5e-05	0.000217554	Erythronate-4-phosphate dehydrogenase family protein (AHRD V3.3 *** Q8VYC6_ARATH)
Solyc12g096550.2	14.5955	32.679	1.16284	5e-05	0.000217554	Pheophorbide a oxygenase (AHRD V3.3 *** A0A2U1QIP5_ARTAN)
Solyc12g098930.3	1.01978	2.23549	1.13234	0.0048	0.0133424	Mitochondrial pyruvate dehydrogenase kinase (AHRD V3.3 *** E5GC37_CUCME)
Solyc12g099000.3	103.312	233.011	1.17339	5e-05	0.000217554	S-adenosylmethionine synthase (AHRD V3.3 *** A0A2G2VJM2_CAPBA)
Solyc12g099500.2	21.8054	10.6955	-1.02768	0.00065	0.00228242	transmembrane protein (AHRD V3.3 -** AT3G06890.1)
Solyc12g100280.3	1.04241	2.38227	1.19242	0.00785	0.0204568	NAD(P)-binding Rossmann-fold superfamily protein (AHRD V3.3 *-* F4IPI3_ARATH)
