# Supplementary material for: Comparative Analysis of Environment-Responsive Alternative Splicing in the Inflorescences of Cultivated and Wild Tomato Species
Source: Int J Mol Sci. 2022 Sep 30;23(19):11585. doi: 10.3390/ijms231911585 (PMC9569760; doi:10.3390/ijms231911585)
Supplement: Supplementary file 1 [file ijms-23-11585-s001.zip › Table S7.xlsx]

## Sheet: Table S7.
Table S7. DEGs identified in LA1781 inflorescences between OF and PG conditions
gene	LA1781_IF_PG	LA1781_IF_OF	log2(fold_change)	p_value	q_value	Description
Solyc01g005300.4	37.5411	8.65193	-2.11738	5e-05	0.000217554	Adagio-like protein 1 (AHRD V3.3 *** A0A1U8H9V5_CAPAN)
Solyc01g006290.4	1.0129	3.68926	1.86483	0.0002	0.000786422	Peroxidase (AHRD V3.3 *** K4ASJ5_SOLLC)
Solyc01g008420.3	1.86911	0.904183	-1.04767	0.0012	0.00394384	Protein DETOXIFICATION (AHRD V3.3 *** S6BP63_TOBAC)
Solyc01g008620.4	0.611344	3.62685	2.56866	0.0002	0.000786422	Glucan endo-1,3-beta-glucosidase (AHRD V3.3 *** A0A1U8FGD7_CAPAN)
Solyc01g057770.3	75.0599	36.5087	-1.0398	5e-05	0.000217554	HCO3-transporter family (AHRD V3.3 *** A0A2U1KUW6_ARTAN)
Solyc01g060130.3	24.9613	69.5481	1.47832	5e-05	0.000217554	TOMGTPASE Mill. GTPase
Solyc01g067660.3	11.6752	28.7455	1.29989	5e-05	0.000217554	1,4-alpha-glucan-maltohydrolase
Solyc01g079470.4	109.638	51.6779	-1.08513	5e-05	0.000217554	Unknown protein
Solyc01g081630.4	1.71225	0.724585	-1.24067	0.00845	0.0218059	UPSTREAM OF FLC-like protein (DUF966) (AHRD V3.3 *-* F4J7X6_ARATH)
Solyc01g086640.2	10.167	4.95305	-1.03751	5e-05	0.000217554	O-fucosyltransferase (AHRD V3.3 *** A0A2P5FQR3_TREOI)
Solyc01g087020.2	4.59613	1.80554	-1.34799	0.016	0.0377518	Unknown protein
Solyc01g087810.2,Solyc01g087820.2,Solyc01g087850.2	6.4862	16.0004	1.30267	5e-05	0.000217554	Subtilisin-like protease (AHRD V3.3 *** O82777_SOLLC)
Solyc01g090890.3	1.48569	0.282882	-2.39286	0.01145	0.0283306	SPX domain-containing protein (AHRD V3.3 *** A0A1Q3B249_CEPFO)
Solyc01g091590.3	5.05395	1.76112	-1.52092	5e-05	0.000217554	BON1-associated protein 2-like (AHRD V3.3 *** A0A2I4E3A5_9ROSI)
Solyc01g095140.4	18.5145	2.36618	-2.96802	5e-05	0.000217554	Desiccation protectant protein Lea14-like protein (AHRD V3.3 *** A0A2G3BT76_CAPCH)
Solyc01g095150.3	41.3081	12.8631	-1.68319	5e-05	0.000217554	late embryogenesis-like protein
Solyc01g095320.4	28.516	3.80936	-2.90415	5e-05	0.000217554	Bag family molecular chaperone regulator 6-like protein (AHRD V3.3 *** A0A2K3PRI9_TRIPR)
Solyc01g095960.4	0.473933	1.35944	1.52026	0.0125	0.0305473	O-acyltransferase WSD1-like (AHRD V3.3 *** A0A2I4EG31_9ROSI)
Solyc01g096260.4	5.94997	13.1493	1.14403	5e-05	0.000217554	NAD-dependent protein deacetylase HST1-like protein (AHRD V3.3 *** AT2G46640.2)
Solyc01g099370.3	6.79965	3.22994	-1.07395	5e-05	0.000217554	Calcium-dependent lipid-binding (CaLB domain) family protein (AHRD V3.3 *-* F4JK83_ARATH)
Solyc01g100020.4	7.07975	2.90398	-1.28566	5e-05	0.000217554	Phospholipase (AHRD V3.3 *** A0A2G2V7W7_CAPBA)
Solyc01g104330.1,Solyc01g104340.2	13.5771	4.63596	-1.55023	5e-05	0.000217554	Unknown protein
Solyc01g104740.3	2.23797	8.88768	1.98961	0.0001	0.000415617	Multiprotein-bridging factor 1c (AHRD V3.3 *** A0A1U8F6N4_CAPAN)
Solyc01g105890.3	2.11096	4.75099	1.17033	5e-05	0.000217554	Monoterpene synthase 1
Solyc01g106470.3	17.351	50.8006	1.54983	5e-05	0.000217554	Tunicamycin induced protein (AHRD V3.3 *** Q84JN2_ARATH)
Solyc01g106620.2	0.745242	12.2291	4.03647	5e-05	0.000217554	pathogenesis-related protein 1-like (AHRD V3.3 *** A0A2I4HRD5_9ROSI)
Solyc01g108100.3	7.26716	1.94635	-1.90062	5e-05	0.000217554	cold regulated protein 27 (AHRD V3.3 *** AT5G42900.2)
Solyc01g112000.4	14.03	4.04422	-1.79458	5e-05	0.000217554	expansin-like protein precursor 1
Solyc01g006300.3	0.471917	5.26435	3.47965	0.0001	0.000415617	LECEVI1A
Solyc01g008300.2	3.87155	1.8672	-1.05204	0.01425	0.0341802	HXXXD-type acyl-transferase family protein (AHRD V3.3 *** F4JBC7_ARATH)
Solyc01g066510.3	2.5346	1.07395	-1.23883	5e-05	0.000217554	Protein GAMETE EXPRESSED 2 (AHRD V3.3 *** A0A2G3AJS1_CAPAN)
Solyc01g068560.3	34.9436	82.4235	1.23803	5e-05	0.000217554	protein LNK2 isoform X1 (AHRD V3.3 --* XP_023879322.1)
Solyc01g079660.2	3.93606	1.94897	-1.01404	0.00255	0.00767033	Cotton fiber protein (AHRD V3.3 *** Q570M0_ARATH)
Solyc01g087760.2,Solyc01g087770.4	3.69316	8.44003	1.19239	0.0161	0.0379541	Subtilisin-like protease (AHRD V3.3 *-* O82777_SOLLC)
Solyc01g090790.4	4.91312	18.1016	1.88141	5e-05	0.000217554	bHLH transcription factor
Solyc01g090965.1	23.8864	51.5775	1.11055	5e-05	0.000217554	Bifunctional inhibitor/lipid-transfer protein/seed storage 2S albumin superfamily protein (AHRD V3.3 *** Q9FJS1_ARATH)
Solyc01g095030.3	2.97985	8.92682	1.58291	5e-05	0.000217554	Altered Response to Salt Stress 1
Solyc01g095530.2	105.728	276.627	1.38758	5e-05	0.000217554	hypothetical protein (AHRD V3.3 *-* AT5G41761.1)
Solyc01g099880.4	0.545003	2.10556	1.94987	0.00415	0.0117472	Bidirectional sugar transporter SWEET (AHRD V3.3 *** A0A1U8E5W8_CAPAN)
Solyc01g099990.3	0.812556	2.6043	1.68036	0.0017	0.00536107	F-box domain, Phloem protein 2-like protein (AHRD V3.3 *** A0A2U1KKL5_ARTAN)
Solyc01g100000.3	24.4462	6.82629	-1.84044	5e-05	0.000217554	F-box domain, Phloem protein 2-like protein (AHRD V3.3 *** A0A2U1MNC1_ARTAN)
Solyc01g100010.3	7.58789	3.78801	-1.00226	5e-05	0.000217554	F-box domain, Phloem protein 2-like protein (AHRD V3.3 *** A0A2U1MNC1_ARTAN)
Solyc01g102610.3	3.57195	9.30902	1.38191	5e-05	0.000217554	Ferric reduction oxidase 6 (AHRD V3.3 *** A0A2G3BUN6_CAPCH)
Solyc01g104260.3	0.736811	1.60444	1.12271	0.01885	0.043413	RING/U-box superfamily protein (AHRD V3.3 *** A0A2U1KYA3_ARTAN)
Solyc01g106690.3	37.229	18.2426	-1.02912	5e-05	0.000217554	DUF1005 domain-containing protein (AHRD V3.3 *** A0A1Q3BZI1_CEPFO)
Solyc01g107070.4	2.60277	1.20335	-1.11299	0.00685	0.0181865	HXXXD-type acyl-transferase family protein (AHRD V3.3 *** A0A2K3MRI0_TRIPR)
Solyc01g107460.2	0.903849	7.53793	3.06001	5e-05	0.000217554	Neuronal PAS domain protein (AHRD V3.3 *** A0A1P8BBZ0_ARATH)
Solyc01g107900.3	0.703427	1.87269	1.41264	5e-05	0.000217554	O-acyltransferase WSD1-like protein (AHRD V3.3 *** A0A2K3ND41_TRIPR)
Solyc01g108910.4	69.2263	21.1331	-1.71181	5e-05	0.000217554	maternal effect embryo arrest 14 (AHRD V3.3 *** AT2G15890.1)
Solyc01g110630.4,Solyc01g110640.2,Solyc01g110660.4,Solyc01g150173.1,Solyc01g150174.1	4.01886	8.51988	1.08405	0.0011	0.00365022	Small auxin up-regulated RNA9
Solyc02g014030.3	0.521706	2.20127	2.07703	5e-05	0.000217554	Serine/threonine/dual specificity protein kinase, catalytic domain-containing protein (AHRD V3.3 *** A0A2U1M6E8_ARTAN)
Solyc02g014860.3	20.0115	5.35943	-1.90068	5e-05	0.000217554	Chaperone protein DnaJ (AHRD V3.3 *** A0A1J3ID64_NOCCA)
Solyc02g020880.2	1.27688	2.61214	1.03261	0.0018	0.00563846	Unknown protein
Solyc02g031920.4	0.460893	1.16986	1.34383	0.0126	0.0307577	pathogen-related protein-like (AHRD V3.3 *-* A0A2I4FK57_9ROSI)
Solyc02g032100.4	4.34336	20.9881	2.27269	5e-05	0.000217554	Zinc transporter protein (AHRD V3.3 *** A5BDR3_VITVI)
Solyc02g063410.3	7.1475	2.72869	-1.38923	0.00265	0.00793114	Hydroxyproline-rich glycoprotein family protein (AHRD V3.3 *** A0A2U1M3E1_ARTAN)
Solyc02g065230.3	2.19217	4.83175	1.14019	5e-05	0.000217554	Cytochrome P450 (AHRD V3.3 *** A0A1U9X5Y9_THAGA)
Solyc02g067050.3	0.955	2.43666	1.35133	0.0007	0.00243857	UPF0301 protein (AHRD V3.3 *** A0A2K3PAH7_TRIPR)
Solyc02g069260.3,Solyc02g069280.2	19.7815	42.2592	1.09512	5e-05	0.000217554	Argonaute2a
Solyc02g071620.3	11.1648	4.53475	-1.29986	5e-05	0.000217554	GDSL-motif lipase/hydrolase family protein 1
Solyc02g072220.1	1.88	4.51428	1.26376	0.0068	0.0180718	DUF1685 family protein (AHRD V3.3 *-* AT2G42760.1)
Solyc02g077040.4	1.23185	2.47068	1.00408	0.00075	0.0025931	phytophthora-inhibited protease 1
Solyc02g078150.4	67.1603	28.8101	-1.22103	5e-05	0.000217554	PDDEXK-like protein (AHRD V3.3 *** A0A2U1QIN2_ARTAN)
Solyc02g080120.3	3.53775	17.1463	2.277	5e-05	0.000217554	Gibberellin 2-beta-dioxygenase 8 (AHRD V3.3 *** A0A1U8FMY1_CAPAN)
Solyc02g080640.4	29.8284	71.6352	1.26398	5e-05	0.000217554	adenylyl-sulfate reductase
Solyc02g081060.4	3.74133	0.980538	-1.93191	0.0001	0.000415617	Chaperonin-like RbcX (AHRD V3.3 *** A0A200QGZ5_9MAGN)
Solyc02g082870.4	1.1946	2.73912	1.19719	5e-05	0.000217554	AMP-dependent synthetase/ligase (AHRD V3.3 *** A0A200QNJ1_9MAGN)
Solyc02g082920.4	6.57046	19.0266	1.53395	5e-05	0.000217554	acidic extracellular 26 kD chitinase
Solyc02g083880.3	111.489	48.9234	-1.18831	5e-05	0.000217554	Gibberellin-regulated protein 3 (AHRD V3.3 *** A0A1U8FMR2_CAPAN)
Solyc02g084420.3,Solyc02g084430.3	8.21926	31.7986	1.95188	5e-05	0.000217554	Zinc finger, B-box (AHRD V3.3 *-* A0A2U1LAI4_ARTAN)
Solyc02g087070.4	0.646121	1.40237	1.11799	0.0013	0.00423392	alpha-DOX1
Solyc02g087520.3	2.7192	1.14251	-1.25097	0.0018	0.00563846	Thaumatin (AHRD V3.3 *** A0A200QSK7_9MAGN)
Solyc02g087740.3	20.7122	10.1457	-1.02962	5e-05	0.000217554	Plant cysteine oxidase 2 (AHRD V3.3 *** A0A2G3AC71_CAPAN)
Solyc02g088090.1	10.6707	5.29507	-1.01094	0.00015	0.000604166	Calmodulin-like protein 45 (AHRD V3.3 *** A0A2P0QD45_CAMSI)
Solyc02g089170.4	0.329979	1.85215	2.48875	0.0195	0.0446869	Alpha-1,4-glucan-protein synthase [udp-forming] 1 (AHRD V3.3 *** A0A1J6L3S7_NICAT)
Solyc02g092860.3	1.15332	3.6178	1.64932	5e-05	0.000217554	Cytochrome P450 (AHRD V3.3 *** Q9XFX1_CICAR)
Solyc02g094400.4	96.6436	40.2041	-1.26533	5e-05	0.000217554	Glycerophosphodiester phosphodiesterase GDPD2 (AHRD V3.3 *** A0A2G3DA15_CAPCH)
Solyc02g036370.3	0.458709	1.26087	1.45876	0.00025	0.000963419	Protein REVEILLE 7-like (AHRD V3.3 *** A0A2G3A4J4_CAPAN)
Solyc02g037550.3	2.04259	5.45415	1.41696	5e-05	0.000217554	Auxin efflux carrier (AHRD V3.3 *** A0A2U1MR93_ARTAN)
Solyc02g063000.4	0.247763	2.9834	3.58993	0.00065	0.00228242	Glycosyltransferase (AHRD V3.3 *** A0A2I4ENI5_9ROSI)
Solyc02g065050.1	4.90896	10.231	1.05946	5e-05	0.000217554	aspartic proteinase PCS1-like (AHRD V3.3 *** A0A2G3A5E0_CAPAN)
Solyc02g065220.4	0.635135	1.44254	1.18348	0.00525	0.0144261	Cytochrome P450 (AHRD V3.3 *** A0A1U9X5Y9_THAGA)
Solyc02g067230.3	0.973024	1.99786	1.03791	0.0003	0.00113721	Dof zinc finger protein3
Solyc02g067440.3	5.0754	2.11666	-1.26173	5e-05	0.000217554	meloidogyne-induced giant cell protein DB114
Solyc02g070800.2	344.349	150.961	-1.18969	5e-05	0.000217554	DUF561 domain-containing protein (AHRD V3.3 *** A0A1Q3DH97_CEPFO)
Solyc02g079490.3	0.511268	1.68992	1.7248	0.00145	0.00465771	HXXXD-type acyl-transferase family protein (AHRD V3.3 *** Q9MAP9_ARATH)
Solyc02g084980.3	1.45016	2.90916	1.00439	0.00105	0.00350174	Hexosyltransferase (AHRD V3.3 *** A0A2G2XGM6_CAPBA)
Solyc02g084990.3	16.5076	41.6166	1.33403	5e-05	0.000217554	Mannan endo-1,4-beta-mannosidase (AHRD V3.3 *** A0A2K3NB99_TRIPR)
Solyc02g085320.1	6.51799	13.4842	1.04877	5e-05	0.000217554	Unknown protein
Solyc02g086210.4	0.953093	1.98179	1.05612	0.00935	0.0237903	Protein kinase family protein (AHRD V3.3 *-* A0A2U1MH78_ARTAN)
Solyc02g086270.4	0.775151	1.71686	1.14723	0.0004	0.0014749	Protein kinase family protein (AHRD V3.3 *** A0A2U1MH78_ARTAN)
Solyc02g086700.4	0.12808	1.47194	3.5226	0.02135	0.0482731	Glucan endo-1,3-beta-glucosidase (AHRD V3.3 *** A0A2G3D9H7_CAPCH)
Solyc02g088380.4	9.09389	4.20753	-1.11192	5e-05	0.000217554	Early nodulin-like protein 20 (AHRD V3.3 *** F4IVN9_ARATH)
Solyc02g090340.2,Solyc02g090350.4	6.85072	15.1137	1.14153	5e-05	0.000217554	Geraniol 8-hydroxylase (AHRD V3.3 *** A0A2G2XIM9_CAPBA)
Solyc02g090360.3	41.2335	19.8697	-1.05325	5e-05	0.000217554	L-ascorbate oxidase-like protein (AHRD V3.3 *** A0A1U8FPI3_CAPAN)
Solyc02g090390.4	100.833	42.8293	-1.2353	5e-05	0.000217554	Protein kinase (AHRD V3.3 *** O65765_CRAPL)
Solyc02g092700.3	15.1556	36.1791	1.25531	5e-05	0.000217554	DUF1230 family protein (DUF1230) (AHRD V3.3 *** AT5G67370.1)
Solyc02g093220.3	9.62737	20.1134	1.06294	5e-05	0.000217554	F-box protein (AHRD V3.3 *** A0A2G2V3N1_CAPBA)
Solyc03g026280.3	3.83278	1.04441	-1.8757	0.00025	0.000963419	C-repeat binding factor 1
Solyc03g031860.3	11.5154	24.0236	1.06089	5e-05	0.000217554	Phytoene synthase 1,Pfam:PF00494
Solyc03g083730.1,Solyc03g083770.1	839.093	185.604	-2.1766	5e-05	0.000217554	Plant invertase/pectin methylesterase inhibitor superfamily protein, putative (AHRD V3.3 *** A0A061G4U8_THECC)
Solyc03g093410.3	2.11117	0.905805	-1.22077	5e-05	0.000217554	Sugar transporter protein 16
Solyc03g096050.3	0.919964	2.40281	1.38508	0.0008	0.00274741	2-oxoglutarate (2OG) and Fe(II)-dependent oxygenase superfamily protein (AHRD V3.3 *** F4J670_ARATH)
Solyc03g097920.1	3.99937	12.5646	1.65152	5e-05	0.000217554	MAP kinase kinase 4
Solyc03g098010.3	52.9349	12.0056	-2.14051	5e-05	0.000217554	phosphate starvation inducible gene TPSI1
Solyc03g020030.3,Solyc03g020040.3	1.53039	10.1213	2.72542	5e-05	0.000217554	Proteinase inhibitor type-2 (AHRD V3.3 *** A0A2G3A0T9_CAPAN)
Solyc03g111710.3	18.2751	6.49958	-1.49146	5e-05	0.000217554	BTB/POZ and TAZ domain-containing protein 2 (AHRD V3.3 *** A0A2G2X8F9_CAPBA)
Solyc03g113900.4	8.59898	17.3324	1.01123	5e-05	0.000217554	alpha-1,2-Mannosidase (AHRD V3.3 *** A0A1U8G656_CAPAN)
Solyc03g115800.1	1.34291	0.586421	-1.19536	0.0183	0.0423284	Pentatricopeptide repeat (AHRD V3.3 *** A0A200QP29_9MAGN)
Solyc03g116570.3	2.94734	6.42439	1.12415	0.00025	0.000963419	Thiol-disulfide oxidoreductase DCC family protein (AHRD V3.3 *** A0A2U1Z9Z9_PSEAV)
Solyc03g116630.3	1.31053	2.62117	1.00006	0.00245	0.00740402	cytochrome P450 family protein (AHRD V3.3 *** AT1G52565.1)
Solyc03g119530.3	48.4551	13.7644	-1.81571	5e-05	0.000217554	LOB domain-containing protein 41 (AHRD V3.3 *** A0A2G2WPK9_CAPBA)
Solyc03g120990.3	24.0401	9.58755	-1.32621	5e-05	0.000217554	Malic enzyme (AHRD V3.3 *** A0A2G3D1G2_CAPCH)
Solyc03g121420.4	1.79534	0.331779	-2.43596	0.00145	0.00465771	Inorganic pyrophosphatase 1 (AHRD V3.3 *** A0A2G2XXB4_CAPAN)
Solyc03g123460.4	3.00372	0.812724	-1.88591	0.0166	0.0389575	DUF581 domain-containing protein (AHRD V3.3 *** A0A1Q3D286_CEPFO)
Solyc03g123560.3	17.1546	53.5112	1.64124	5e-05	0.000217554	Chaperone protein DnaJ (AHRD V3.3 *-* A0A1J3IS52_NOCCA)
Solyc03g006910.3	0.82614	2.4915	1.59255	0.0111	0.0275824	bHLH transcription factor 019
Solyc03g007370.3	2.35149	9.95618	2.08202	5e-05	0.000217554	Sigma factor (AHRD V3.3 *** A0A0G2STU5_9ROSI)
Solyc03g007890.3	6.81734	25.7617	1.91795	5e-05	0.000217554	class 2 small heat shock protein Le-HSP17.6
Solyc03g025710.3	1.08643	8.67641	2.9975	5e-05	0.000217554	Acyl-CoA N-acyltransferase (NAT) superfamily protein (AHRD V3.3 *** A0A2K3PIZ7_TRIPR)
Solyc03g026000.4	6.43765	2.22628	-1.5319	5e-05	0.000217554	bromodomain-containing protein DDB_G0271118-like (AHRD V3.3 *** XP_021765153.1)
Solyc03g026330.4	3.07294	6.18747	1.00973	0.0061	0.0164422	ATP-dependent Clp protease ATP-binding subunit (AHRD V3.3 *-* AT5G62140.1)
Solyc03g031990.4	3.83277	1.73266	-1.1454	5e-05	0.000217554	Auxin efflux carrier (AHRD V3.3 *-* A0A2U1MR93_ARTAN)
Solyc03g044900.3	22.7502	11.0541	-1.0413	5e-05	0.000217554	Calmodulin-like 41 (AHRD V3.3 *** A0A2U1NW79_ARTAN)
Solyc03g045010.1,Solyc03g045020.4	0.552726	1.81062	1.71185	0.0055	0.0150233	Tyrosine/DOPA decarboxylase 2 (AHRD V3.3 *-* A0A2G2X7R1_CAPBA)
Solyc03g081240.3,Solyc03g081270.2	13.9712	6.09665	-1.19637	5e-05	0.000217554	Two-component response regulator-like APRR9 (AHRD V3.3 *** A0A2G2X7Z8_CAPBA)
Solyc03g082620.4	1.24997	2.92471	1.22639	5e-05	0.000217554	Metal-nicotianamine transporter YSL1 (AHRD V3.3 *** A0A2G2X7E8_CAPBA)
Solyc03g082920.4	83.5922	321.633	1.94398	5e-05	0.000217554	Heat shock protein 70 family (AHRD V3.3 *** A0A200QNK9_9MAGN)
Solyc03g083010.3	7.01689	1.10024	-2.67302	5e-05	0.000217554	Alpha/beta-Hydrolases superfamily protein (AHRD V3.3 *** Q9LVU7_ARATH)
Solyc03g083370.3	1.01374	2.21246	1.12597	0.00205	0.00632524	GDSL esterase/lipase (AHRD V3.3 *** A0A1U8G8S0_CAPAN)
Solyc03g093080.3	4.24617	0.541037	-2.97236	5e-05	0.000217554	Xyloglucan endotransglucosylase/hydrolase (AHRD V3.3 *** Q6RHY0_SOLLC)
Solyc03g093130.3	4.58581	0.637667	-2.8463	0.00015	0.000604166	xyloglucan endotransglucosylase-hydrolase 3
Solyc03g093540.1,Solyc03g093550.1	14.2661	4.50279	-1.6637	5e-05	0.000217554	Ethylene-responsive transcription factor 5 (AHRD V3.3 *** ERF5_TOBAC)
Solyc03g093560.1	10.7365	3.49032	-1.62109	5e-05	0.000217554	ethylene response factor C.6
Solyc03g097030.3	10.7437	25.0432	1.22093	5e-05	0.000217554	4-coumarate:CoA ligase (AHRD V3.3 *** Q42880_LITER)
Solyc03g097590.4	1.97827	4.59451	1.21567	0.0081	0.021018	Bidirectional sugar transporter SWEET (AHRD V3.3 *** M1D4D4_SOLTU)
Solyc03g097600.3	0.627149	1.83592	1.54962	0.008	0.0207961	Bidirectional sugar transporter SWEET (AHRD V3.3 *** M1D4D5_SOLTU)
Solyc03g098320.4	1.99412	12.756	2.67734	5e-05	0.000217554	Protein REVEILLE 1 (AHRD V3.3 *** A0A2G2XWA2_CAPAN)
Solyc03g111530.4	0.56912	1.57096	1.46484	0.01	0.025206	Cysteine-rich receptor-like protein kinase (AHRD V3.3 *** A0A2K3LJD5_TRIPR)
Solyc03g111950.3	0.517514	2.48971	2.26631	5e-05	0.000217554	Cytochrome P450 71A6 (AHRD V3.3 *** A0A2G2ZZF2_CAPAN)
Solyc03g115230.3	5.06763	20.6775	2.02868	5e-05	0.000217554	Solanum lycopersicum heat shock protein
Solyc03g115770.3	11.0482	5.13199	-1.10622	5e-05	0.000217554	Two-component response regulator-like APRR5 (AHRD V3.3 *** A0A2G3CZB4_CAPCH)
Solyc03g116730.4	21.3384	43.1615	1.01629	5e-05	0.000217554	Palmitoyl-monogalactosyldiacylglycerol delta-7 desaturase, chloroplastic (AHRD V3.3 *** A0A2G2WQQ5_CAPBA)
Solyc03g116890.3	5.00679	1.10546	-2.17923	5e-05	0.000217554	WRKY transcription factor 39
Solyc03g118040.3	200.346	619.273	1.62808	5e-05	0.000217554	calnexin
Solyc03g123540.3	6.2493	21.8651	1.80687	5e-05	0.000217554	17.4 kDa class III heat shock protein (AHRD V3.3 *** A0A2G3D1F4_CAPCH)
Solyc04g005380.3	2.49122	5.05815	1.02176	0.00035	0.00130756	Ninja-family protein AFP3 (AHRD V3.3 *** A0A2G3CFM6_CAPCH)
Solyc04g008330.1	19.3112	54.1937	1.48869	5e-05	0.000217554	Glycosyltransferase (AHRD V3.3 *** A0A0A1WCD6_NICAT)
Solyc04g008570.4	5.32662	10.6991	1.00619	0.0006	0.00212491	Pentatricopeptide repeat-containing protein, chloroplastic (AHRD V3.3 *** A0A2G3CF28_CAPCH)
Solyc04g014480.3	15.0598	62.0821	2.04348	5e-05	0.000217554	15.7 kDa heat shock protein, peroxisomal (AHRD V3.3 *** A0A1U8GLK8_CAPAN)
Solyc04g014520.1	1.54431	8.14309	2.39861	0.00035	0.00130756	transmembrane protein 45B-like (AHRD V3.3 *** A0A2I4DQK0_9ROSI)
Solyc04g016120.2	3.12563	1.44156	-1.11652	0.01055	0.0263999	Unknown protein
Solyc04g050625.1	1.82174	0.822977	-1.14639	0.0081	0.021018	Cytochrome (AHRD V3.3 *** A0A1U8F588_CAPAN)
Solyc04g051690.4	0.800295	2.48246	1.63317	0.00785	0.0204568	WRKY transcription factor 51
Solyc04g054190.3	35.0452	70.9285	1.01715	5e-05	0.000217554	Protein kinase superfamily protein (AHRD V3.3 *** A0A2U1MTH5_ARTAN)
Solyc04g058110.3	0.384298	1.15621	1.58911	0.00045	0.00164	G-type lectin S-receptor-like serine/threonine-protein kinase (AHRD V3.3 *** A0A2G3CF44_CAPCH)
Solyc04g063370.3	2.93418	0.834153	-1.81457	5e-05	0.000217554	protein kinase 2B, chloroplastic-like (AHRD V3.3 *** A0A2I4DLK3_9ROSI)
Solyc04g150161.1	9.05861	32.6639	1.85034	5e-05	0.000217554	Unknown protein
Solyc04g074410.2	218.531	75.623	-1.53094	5e-05	0.000217554	Protein EXORDIUM-like 1 (AHRD V3.3 *** A0A2G2ZQI6_CAPAN)
Solyc04g077850.3	2.00381	4.26523	1.08987	5e-05	0.000217554	RING-type E3 ubiquitin transferase (AHRD V3.3 *-* A0A2U1KPH2_ARTAN)
Solyc04g077980.1	9.62918	4.08159	-1.23828	5e-05	0.000217554	C2H2-type zinc finger protein
Solyc04g078880.3	9.70362	0.950552	-3.35169	5e-05	0.000217554	cold regulated protein 27 (AHRD V3.3 *** AT5G42900.2)
Solyc04g080380.3	5.18564	12.0873	1.2209	5e-05	0.000217554	Leucine carboxyl methyltransferase (AHRD V3.3 *** A0A2U1QMA3_ARTAN)
Solyc04g081530.1	5.40791	1.89929	-1.50961	0.0189	0.0435122	Chaperone protein DnaJ (AHRD V3.3 *** A0A2G3CQH5_CAPCH)
Solyc04g082120.3	1.6066	20.5139	3.67451	5e-05	0.000217554	Prolyl oligopeptidase (AHRD V3.3 *** H2D7F1_COFAR)
Solyc04g010285.1	4.6043	12.4444	1.43444	5e-05	0.000217554	Plant protein 1589 of Uncharacterized protein function (AHRD V3.3 *** A0A061FM19_THECC)
Solyc04g014400.4	1.43686	3.30674	1.20249	5e-05	0.000217554	LOW QUALITY PROTEIN: LRR receptor-like serine/threonine-protein kinase GSO1 (AHRD V3.3 *** A0A1U8F7A0_CAPAN)
Solyc04g015750.3	83.2182	289.022	1.79621	5e-05	0.000217554	CobN/magnesium chelatase (AHRD V3.3 *** A0A200PZ28_9MAGN)
Solyc04g051280.4	17.8185	8.60311	-1.05044	5e-05	0.000217554	nucleolin (AHRD V3.3 *-* AT1G65090.3)
Solyc04g053130.4	63.9864	128.126	1.00172	5e-05	0.000217554	Stress enhanced protein 2, chloroplastic (AHRD V3.3 *** A0A1U8F0B2_CAPAN)
Solyc04g071990.3	69.634	26.0405	-1.41903	5e-05	0.000217554	Protein GIGANTEA (AHRD V3.3 *** A0A2G2ZPW3_CAPAN)
Solyc04g074000.3,Solyc04g074020.2	4.2007	8.51639	1.01961	5e-05	0.000217554	Receptor protein kinase, putative (AHRD V3.3 *** A0A061FG24_THECC)
Solyc04g074420.1,Solyc04g074440.1,Solyc04g074450.1	45.0908	15.5961	-1.53165	5e-05	0.000217554	Protein EXORDIUM-like 1 (AHRD V3.3 *-* A0A2G2WZY1_CAPBA)
Solyc04g074780.4	0.74378	1.88503	1.34164	0.01805	0.04184	Plastid-targeted protein 3 (AHRD V3.3 *-* Q9ARH3_CRAPL)
Solyc04g074850.3	2.39313	5.0352	1.07315	5e-05	0.000217554	ripening regulated protein DDTFR18
Solyc04g076010.3	7.31467	14.8546	1.02204	5e-05	0.000217554	zinc ion-binding protein (AHRD V3.3 *-* AT1G02070.1)
Solyc04g078460.3	9.60072	24.4029	1.34584	5e-05	0.000217554	Isoaspartyl peptidase/L-asparaginase (AHRD V3.3 *** A0A1U8GBV5_CAPAN)
Solyc04g079210.3,Solyc04g079230.4	1.33657	4.89074	1.87152	5e-05	0.000217554	Patatin (AHRD V3.3 *** A0A2G2X0P8_CAPBA)
Solyc04g080040.3	1.24546	2.63223	1.07961	5e-05	0.000217554	Auxilin-related protein 2 (AHRD V3.3 *** A0A2G3CQ94_CAPCH)
Solyc04g081570.3	202.726	424.76	1.06711	5e-05	0.000217554	Heat shock protein 90 (AHRD V3.3 *-* A0A0A7LYT2_ALBBR)
Solyc05g007150.4	30.7031	101.88	1.73042	5e-05	0.000217554	UDP-galactose/UDP-glucose transporter 3 (AHRD V3.3 *** A0A2G2YDQ6_CAPAN)
Solyc05g008950.4	0.492091	1.10947	1.17287	0.0011	0.00365022	Protein kinase family protein (AHRD V3.3 *-* A0A1P8BDK9_ARATH)
Solyc05g009310.3	5.31973	1.39507	-1.93101	5e-05	0.000217554	Zinc finger protein CONSTANS-LIKE 7 (AHRD V3.3 *** A0A2G2VK65_CAPBA)
Solyc05g010240.4	15.7262	7.67701	-1.03455	5e-05	0.000217554	Chaperonin-60 beta4 (AHRD V3.3 *** A0A0F7J500_9ROSI)
Solyc05g011890.1	29.9382	98.7122	1.72124	5e-05	0.000217554	Sulfotransferase (AHRD V3.3 *** A0A2G3B6Y2_CAPCH)
Solyc05g012890.1,Solyc05g012900.4,Solyc05g012910.4	1.25177	2.63625	1.07451	0.0007	0.00243857	Late blight resistance protein R1-A (AHRD V3.3 *-* A0A2G2VV43_CAPBA)
Solyc05g016715.1	1.55801	4.12692	1.40536	0.01175	0.0289633	Transcription initiation factor TFIID subunit 11b (AHRD V3.3 *-* A0A1U8EKS4_CAPAN)
Solyc05g024010.3	19.5406	8.32731	-1.23055	5e-05	0.000217554	Zinc finger protein CONSTANS-LIKE 15 (AHRD V3.3 *** A0A2G2VMU9_CAPBA)
Solyc05g024260.3	3.00754	11.9548	1.99093	5e-05	0.000217554	Bidirectional sugar transporter SWEET (AHRD V3.3 *** A0A2G3C5C6_CAPCH)
Solyc05g006220.3	2.69076	5.5064	1.03309	5e-05	0.000217554	IAA-amino acid hydrolase ILR1-like 1 (AHRD V3.3 *** A0A2G3B8H5_CAPCH)
Solyc05g007480.1	2.25663	6.04748	1.42216	5e-05	0.000217554	protein PHYTOCHROME KINASE SUBSTRATE 1-like (AHRD V3.3 *** A0A2I4EE26_9ROSI)
Solyc05g007895.1	1.54668	7.35507	2.24957	0.01355	0.0327346	RING/U-box superfamily protein (AHRD V3.3 *-* Q9LJE9_ARATH)
Solyc05g008250.2	1.79446	4.53604	1.33789	0.00865	0.0222529	R2R3MYB transcription factor 76
Solyc05g009230.3	0.556094	1.62408	1.54622	0.0139	0.0334567	MYB transcription factor (AHRD V3.3 *-* B4FU27_MAIZE)
Solyc05g010180.4	6.27041	14.1043	1.1695	5e-05	0.000217554	Carotene isomerase (AHRD V3.3 *** A0A200PZS7_9MAGN)
Solyc05g012230.4	0.610966	2.29835	1.91144	5e-05	0.000217554	hypothetical protein (AHRD V3.3 *-* AT5G61040.1)
Solyc05g015530.3	66.749	145.031	1.11955	5e-05	0.000217554	Endoplasmic reticulum, stress-associated Ramp4 (AHRD V3.3 *** A0A2U1N8N8_ARTAN)
Solyc05g051425.2	2.01107	5.17607	1.3639	5e-05	0.000217554	Dihydrofolate reductase-like protein (AHRD V3.3 *** A0A2K3MS55_TRIPR)
Solyc05g052950.4	1.20946	3.7191	1.62059	5e-05	0.000217554	Regulator of chromosome condensation (RCC1) family protein (AHRD V3.3 *** Q9M2S1_ARATH)
Solyc05g053890.3	10.2209	21.6801	1.08485	5e-05	0.000217554	Glycosyltransferase (AHRD V3.3 *** A0A2I4EYF5_9ROSI)
Solyc05g055540.3	10.506	2.11083	-2.31533	5e-05	0.000217554	Major facilitator superfamily (AHRD V3.3 *** A0A2U1MQP6_ARTAN)
Solyc05g056470.1	7.86541	17.8655	1.18359	5e-05	0.000217554	ABC transporter G family member 5 (AHRD V3.3 *** A0A2G2Y4B2_CAPAN)
Solyc05g056560.3	12.0056	27.6794	1.20511	5e-05	0.000217554	Protein Hikeshi (AHRD V3.3 *** A0A1J3IID3_NOCCA)
Solyc06g005680.4	3.97151	0.735262	-2.43336	5e-05	0.000217554	Two-component response regulator (AHRD V3.3 *-* C0HE02_MAIZE)
Solyc06g036290.3	17.5775	155.15	3.14186	5e-05	0.000217554	heat shock protein 90
Solyc06g036410.1,Solyc06g036420.3	3.62742	1.43006	-1.34287	0.0129	0.0313839	Protein SGT1-like protein (AHRD V3.3 *-* A0A2G2Z994_CAPAN)
Solyc06g049050.3	7.81768	34.7519	2.15228	5e-05	0.000217554	expansin 2
Solyc06g059860.3	0.874528	1.83748	1.07115	0.0113	0.0280097	patatin-like phospholipase domain protein (AHRD V3.3 *** AT1G76980.1)
Solyc06g062540.3	24.8872	2.68057	-3.21479	5e-05	0.000217554	phosphatase (psi14C gene)
Solyc06g062750.3	1.78679	0.714982	-1.32139	0.0013	0.00423392	5'-nucleotidase SurE (AHRD V3.3 *** A0A1J3IMC7_NOCCA)
Solyc06g063280.1	2.34272	13.4475	2.52108	5e-05	0.000217554	Zinc finger protein (AHRD V3.3 *** A0A2K3M6E5_TRIPR)
Solyc06g066820.4	0.799402	1.68509	1.07584	0.0099	0.024986	Le3OH-13b-hydroxylase
Solyc06g068460.3	17.367	7.98836	-1.12038	5e-05	0.000217554	WRKY transcription factor 40
Solyc06g072430.3	1.53719	7.1267	2.21293	5e-05	0.000217554	BAG family molecular chaperone regulator 5, mitochondrial (AHRD V3.3 *-* A0A2I0XHJ2_9ASPA)
Solyc06g076310.1	1.14269	6.4398	2.49458	0.0136	0.0328396	Cyclin-dependent protein kinase inhibitor SMR5 (AHRD V3.3 -** SMR5_ARATH)
Solyc06g076350.3	5.44811	2.32222	-1.23025	5e-05	0.000217554	LePCL1
Solyc06g076560.2	32.2186	15.083	-1.09497	5e-05	0.000217554	Class I heat shock protein (AHRD V3.3 *** A0A2K3M3P7_TRIPR)
Solyc06g076670.3	20.2792	53.0209	1.38656	5e-05	0.000217554	RNA-binding (RRM/RBD/RNP motifs) family protein (AHRD V3.3 *-* A0A1P8AVT0_ARATH)
Solyc06g082410.1	3.31959	7.90244	1.25129	5e-05	0.000217554	Major facilitator superfamily protein (AHRD V3.3 *-* A0A2U1QBS1_ARTAN)
Solyc06g006000.3	217.954	31.743	-2.77951	5e-05	0.000217554	Maternal effect embryo arrest 59 (AHRD V3.3 *** B6T4K8_MAIZE)
Solyc06g007180.3	10.0529	21.6346	1.10572	5e-05	0.000217554	asparagine synthetase 1
Solyc06g007620.3	38.6578	18.3054	-1.07849	5e-05	0.000217554	DUF538 domain-containing protein (AHRD V3.3 *** A0A1Q3BSI7_CEPFO)
Solyc06g035560.3,Solyc06g035570.1,Solyc06g150109.1	2.04946	0.739849	-1.46994	0.01485	0.0354089	MADS-box protein AGL42-like isoform X1 (AHRD V3.3 *-* XP_010321999.1)
Solyc06g036100.3	0.609027	2.07175	1.76627	0.0003	0.00113721	Transporter arsB (AHRD V3.3 *** A0A2U1Q5Y3_ARTAN)
Solyc06g036260.3	13.1094	36.8624	1.49155	5e-05	0.000217554	beta-carotene hydroxylase-1
Solyc06g050520.3	0.487409	1.31426	1.43105	0.0012	0.00394384	dehydration responsive element binding protein 1
Solyc06g051660.1	30.2984	14.4276	-1.07041	5e-05	0.000217554	Protein EARLY FLOWERING 4 (AHRD V3.3 *** A0A2G2WA22_CAPBA)
Solyc06g051680.1	11.6622	2.14047	-2.44584	0.00305	0.00897074	Protein EARLY FLOWERING 4 (AHRD V3.3 *** A0A2G2Z8T4_CAPAN)
Solyc06g051950.4	0.607896	2.45725	2.01515	5e-05	0.000217554	Nuclear migration protein nudC (AHRD V3.3 *** A0A2G2Z984_CAPAN)
Solyc06g060690.3	2.2689	0.866664	-1.38845	0.00115	0.00379678	Protein kinase superfamily protein (AHRD V3.3 *** Q9SVY4_ARATH)
Solyc06g062950.1	36.0092	72.1922	1.00348	5e-05	0.000217554	Subtilisin-like protease (AHRD V3.3 *** A0A1J3JR60_NOCCA)
Solyc06g068500.3	23.65	8.94077	-1.40337	5e-05	0.000217554	Chaperone protein DnaJ (AHRD V3.3 *** A0A2G2WQF7_CAPBA)
Solyc06g068970.3	16.0878	32.9735	1.03534	5e-05	0.000217554	3-oxo-5-alpha-steroid 4-dehydrogenase (DUF1295) (AHRD V3.3 *** F4HRY1_ARATH)
Solyc06g069760.3	9.11315	20.489	1.16883	5e-05	0.000217554	Dof zinc finger protein (AHRD V3.3 *** A0A2K3MQ38_TRIPR)
Solyc06g071820.3	53.9925	21.9952	-1.29557	5e-05	0.000217554	BTB/POZ and TAZ domain-containing protein 1 (AHRD V3.3 *** A0A2G3BFP5_CAPCH)
Solyc06g071830.2	4.17001	21.9153	2.39382	5e-05	0.000217554	BTB/POZ and TAZ domain-containing protein 2 (AHRD V3.3 *** A0A1U8HCU6_CAPAN)
Solyc06g074030.1	10.4112	5.01443	-1.05398	5e-05	0.000217554	Polynucleotidyl transferase, ribonuclease H-like superfamily protein (AHRD V3.3 *** A0A2U1M9A7_ARTAN)
Solyc06g076020.3	8.46581	83.6671	3.30494	5e-05	0.000217554	heat shock protein 70 kD
Solyc06g076520.1,Solyc06g076540.1	23.6658	10.9838	-1.10742	5e-05	0.000217554	Class I heat shock protein (AHRD V3.3 *** A0A2K3M3P7_TRIPR)
Solyc06g083470.4	12.627	5.16064	-1.2909	5e-05	0.000217554	NAD(P)-binding Rossmann-fold superfamily protein (AHRD V3.3 *** F4IKL5_ARATH),Pfam:PF13561
Solyc07g005100.4	4.03486	26.2179	2.69996	5e-05	0.000217554	Chitinase/lysozyme (AHRD V3.3 *** Q43591_TOBAC)
Solyc07g005390.3	104.013	229.104	1.13924	5e-05	0.000217554	Aldehyde dehydrogenase 11A3 (AHRD V3.3 *** A0A2H1ZE23_ARATH)
Solyc07g008300.3	0.690555	1.4685	1.08851	0.01105	0.0274754	Choline monooxygenase, chloroplastic (AHRD V3.3 *** A0A2G2WBE9_CAPBA)
Solyc07g014730.3	190.305	93.0998	-1.03146	5e-05	0.000217554	Phospholipase A2-alpha (AHRD V3.3 *** A0A2G2WBQ3_CAPBA)
Solyc07g040960.1	14.9628	6.09468	-1.29576	5e-05	0.000217554	Harbinger transposase-derived nuclease (AHRD V3.3 *** A0A200QD47_9MAGN)
Solyc07g044990.3	1.94176	4.00722	1.04523	0.0002	0.000786422	TRAM, LAG1 and CLN8 (TLC) lipid-sensing domain containing protein (AHRD V3.3 *** A0A2U1Q6S5_ARTAN)
Solyc07g049400.1	4.29402	1.69295	-1.34279	5e-05	0.000217554	RING/U-box superfamily protein (AHRD V3.3 *** Q5XV87_ARATH)
Solyc07g150141.1	7.03786	3.11096	-1.17778	5e-05	0.000217554	SNF2_N domain-containing protein/Helicase_C domain-containing protein/zf-C3HC4_2 domain-containing protein (AHRD V3.3 *-* A0A1Q3C0L7_CEPFO)
Solyc07g055720.4	10.0848	3.39841	-1.56926	5e-05	0.000217554	Heat shock protein, putative (AHRD V3.3 *** Q8LD91_ARATH)
Solyc07g056000.2	3.6309	0.779637	-2.21945	5e-05	0.000217554	Xyloglucan endotransglucosylase/hydrolase (AHRD V3.3 *** Q43528_SOLLC)
Solyc07g063770.3	1.02757	2.79336	1.44277	5e-05	0.000217554	G-type lectin S-receptor-like serine/threonine-protein kinase (AHRD V3.3 *** A0A1U8HJC3_CAPAN)
Solyc07g007020.3	5.61138	12.1573	1.1154	5e-05	0.000217554	Protein kinase (AHRD V3.3 *** A1YKG7_BRASY)
Solyc07g007130.1	11.9555	5.0878	-1.23256	5e-05	0.000217554	NHL domain protein (AHRD V3.3 *** A0A1P8BDM5_ARATH)
Solyc07g007170.3	16.6805	6.91685	-1.26997	5e-05	0.000217554	RING/U-box superfamily protein (AHRD V3.3 *** AT2G15580.2)
Solyc07g008280.4	0.925374	2.71603	1.55339	0.01775	0.0412442	cytochrome P450 family protein (AHRD V3.3 -** AT3G15760.1)
Solyc07g041900.3	46.6486	20.0008	-1.22178	5e-05	0.000217554	cysteine proteinase
Solyc07g042400.2	6.06604	1.90273	-1.67268	0.0001	0.000415617	Unknown protein
Solyc07g043130.3	13.1505	48.6718	1.88796	5e-05	0.000217554	Phototropic-responsive NPH3 family protein (AHRD V3.3 *** A0A2U1NE60_ARTAN)
Solyc07g043230.3	2.20754	5.27905	1.25784	5e-05	0.000217554	Zinc transporter protein (AHRD V3.3 *** A5BDR3_VITVI)
Solyc07g051940.4	4.71688	13.2222	1.48706	5e-05	0.000217554	Sesquiterpene synthase (AHRD V3.3 *** G8H5N2_SOLHA)
Solyc07g051950.3	1.99876	0.666695	-1.584	0.00835	0.02158	S-type anion channel SLAH1 (AHRD V3.3 *** A0A2G2WD71_CAPBA)
Solyc07g053615.1	16.4481	40.7732	1.3097	5e-05	0.000217554	DnaJ like protein (AHRD V3.3 *** Q9FEW7_SOLLC)
Solyc07g054780.1	28.0097	8.48614	-1.72275	0.0015	0.00479943	Wound induced protein (AHRD V3.3 *** Q04129_SOLLC)
Solyc07g062710.4	9.34027	4.25776	-1.13337	5e-05	0.000217554	Basic-leucine zipper (BZIP) transcription factor family protein (AHRD V3.3 *-* A0A1I9LST2_ARATH)
Solyc07g063120.4	6.75498	21.9814	1.70226	5e-05	0.000217554	Protein SPA1-RELATED 3 (AHRD V3.3 *** A0A2G2VZ51_CAPBA)
Solyc08g005610.3	3.23304	1.20765	-1.42069	5e-05	0.000217554	Cytochrome P450 (AHRD V3.3 *** A0A200R6R4_9MAGN)
Solyc08g007130.4	0.765269	2.01076	1.3937	5e-05	0.000217554	Beta-amylase (AHRD V3.3 *** A0A2G3DCL2_CAPCH)
Solyc08g016080.3	9.69058	24.5847	1.3431	5e-05	0.000217554	High chlorophyll fluorescence phenotype 173 (AHRD V3.3 *** Q8W4D6_ARATH)
Solyc08g065190.3	16.0891	57.6897	1.84223	5e-05	0.000217554	Fe(2+) transport protein 3, chloroplastic (AHRD V3.3 *** A0A2G2YWQ8_CAPAN)
Solyc08g075570.4	0.428506	1.09603	1.35491	0.00485	0.0134625	Urea-proton symporter DUR3 (AHRD V3.3 *** A0A2G3AG00_CAPAN)
Solyc08g076250.3	1.09389	0.538173	-1.02332	0.0208	0.0472133	Cytochrome (AHRD V3.3 *** A0A1U8F0H8_CAPAN)
Solyc08g078580.3	4.10073	1.93765	-1.08157	0.0003	0.00113721	WAT1-related protein (AHRD V3.3 *** A0A0V0IGS4_SOLCH)
Solyc08g078700.2	45.6799	97.6196	1.09561	5e-05	0.000217554	mitochondrial small heat shock protein
Solyc08g079870.3	0.385593	3.00522	2.96232	5e-05	0.000217554	subtilisin
Solyc08g079880.2,Solyc08g079890.2,Solyc08g079900.3,Solyc08g079920.2	3.40277	9.94759	1.54764	5e-05	0.000217554	Subtilisin-like protease (AHRD V3.3 *** Q9LWA3_SOLLC)
Solyc08g080620.1	1.55867	11.368	2.86659	5e-05	0.000217554	PR-5x
Solyc08g080640.2,Solyc08g080650.3	1.58745	25.1256	3.98437	5e-05	0.000217554	NP24 protein precursor
Solyc08g082590.3	1.93053	7.15608	1.89017	5e-05	0.000217554	Glutaredoxin (AHRD V3.3 *** A0A2U1KGP9_ARTAN)
Solyc08g082820.4	112.734	350.749	1.63752	5e-05	0.000217554	TOMBIPGRBC Tomato BiP (binding protein)/grp78
Solyc08g006765.1	14.567	6.18743	-1.23529	5e-05	0.000217554	N-acetyltransferase (AHRD V3.3 *** B6T916_MAIZE)
Solyc08g008480.4	2.19243	5.59361	1.35125	5e-05	0.000217554	R2R3MYB transcription factor 4
Solyc08g065610.3	5.57222	13.3447	1.25995	5e-05	0.000217554	Vacuolar-processing enzyme (AHRD V3.3 *** A0A2G2VI36_CAPBA)
Solyc08g066740.3	19.8014	9.79407	-1.01563	5e-05	0.000217554	Early nodulin-like protein 1 (AHRD V3.3 *** A0A1J3CHP6_NOCCA)
Solyc08g068600.3	1.30903	0.507162	-1.36798	0.00745	0.0195523	Serine decarboxylase (AHRD V3.3 *** A0A2G2W5V8_CAPBA)
Solyc08g068870.3	3.95622	9.99475	1.33705	5e-05	0.000217554	Eukaryotic aspartyl protease family protein, expressed (AHRD V3.3 *** Q2R8V2_ORYSJ)
Solyc08g074682.1	0.444307	1.32938	1.58112	0.0006	0.00212491	Polyphenol oxidase (AHRD V3.3 *** Q41427_SOLTU)
Solyc08g077000.1	3.15108	1.3059	-1.2708	0.0073	0.0192174	Zinc finger protein (AHRD V3.3 *** A0A200PSW5_9MAGN)
Solyc08g078900.1	8.19201	16.8953	1.04434	0.0002	0.000786422	Bifunctional inhibitor/lipid-transfer protein/seed storage 2S albumin superfamily protein (AHRD V3.3 *** A0A2U1PU47_ARTAN)
Solyc08g080230.1	2.86729	8.92059	1.63745	5e-05	0.000217554	Unknown protein
Solyc08g080540.3	0.790487	4.9214	2.63825	5e-05	0.000217554	Heat stress transcription factor B-2b (AHRD V3.3 *** A0A2G3DB98_CAPCH)
Solyc08g083050.1	12.0313	5.6877	-1.08087	5e-05	0.000217554	Erythronate-4-phosphate dehydrogenase family protein (AHRD V3.3 -** AT1G19400.3)
Solyc09g007630.3	24.2435	69.7087	1.52374	5e-05	0.000217554	P58IPK
Solyc09g007770.3	8.93481	33.4826	1.9059	5e-05	0.000217554	plasma membrane intrinsic protein 2.1
Solyc09g008970.1	9.90502	25.2352	1.34921	5e-05	0.000217554	plant/protein (AHRD V3.3 *** AT3G10020.1)
Solyc09g011160.4	6.65398	36.0086	2.43605	5e-05	0.000217554	Regulator of chromosome condensation (RCC1) family protein (AHRD V3.3 *** A0A1I9LSN5_ARATH)
Solyc09g011560.3	2.31886	7.5621	1.70537	5e-05	0.000217554	Glutathione S-transferase (AHRD V3.3 *** C0LF68_CAPAN)
Solyc09g059240.3	26.0947	61.1342	1.22822	5e-05	0.000217554	Cytochrome P450 (AHRD V3.3 *** A0A2U1Q1Z2_ARTAN)
Solyc09g059430.3	1.48056	3.31672	1.16362	5e-05	0.000217554	RPM1-interacting protein 4 (AHRD V3.3 *** A0A1P8SF00_NICBE)
Solyc09g061310.3	34.2945	84.4836	1.3007	5e-05	0.000217554	PPPDE putative thiol peptidase family protein (AHRD V3.3 *** A0A2U1N5E2_ARTAN)
Solyc09g065660.4	2.18036	32.5378	3.89948	5e-05	0.000217554	Heat shock transcription factor (AHRD V3.3 *-* A0A1Y1I763_KLENI)
Solyc09g084450.3	2.89226	7.27465	1.33068	0.00295	0.00871066	Protease inhibitor I (AHRD V3.3 *** Q07459_SOLTU)
Solyc09g089730.3	0.819518	1.85324	1.1772	0.00275	0.00818961	2-oxoglutarate (2OG) and Fe(II)-dependent oxygenase superfamily protein (AHRD V3.3 *** A0A2U1NTU8_ARTAN)
Solyc09g090570.2	83.2629	182.15	1.12939	5e-05	0.000217554	Proton gradient regulation 5 (AHRD V3.3 *** A0A2U1Q6W9_ARTAN)
Solyc09g091510.3	154.991	324.281	1.06506	5e-05	0.000217554	chalcone synthase 1
Solyc09g091550.3	20.3907	60.4423	1.56764	5e-05	0.000217554	S-adenosyl-L-methionine-dependent methyltransferases superfamily protein (AHRD V3.3 *** A0A2U1PMX3_ARTAN)
Solyc09g091910.2	1.74388	0.510772	-1.77155	5e-05	0.000217554	Purple acid phosphatase (AHRD V3.3 *** A0A2G2W1Z0_CAPBA)
Solyc09g092640.3	0.812803	2.10656	1.37391	0.00165	0.00522152	Cytochrome (AHRD V3.3 *** A0A1U8G4E5_CAPAN)
Solyc09g098030.4	3.93834	9.25847	1.23318	5e-05	0.000217554	Geraniol 8-hydroxylase (AHRD V3.3 *** A0A2G3CQY8_CAPCH)
Solyc09g005120.3	3.38903	25.6925	2.9224	5e-05	0.000217554	DnaJ protein ERDJ3A (AHRD V3.3 *** A0A2G2VZ69_CAPBA)
Solyc09g005610.4	1.08857	2.32247	1.09323	0.0014	0.00451824	Transcription factor (AHRD V3.3 *** A0A2U1LZI0_ARTAN)
Solyc09g007760.4	10.817	27.9459	1.36934	5e-05	0.000217554	plasma membrane intrinsic protein 2.10
Solyc09g009420.1	3.36637	18.2332	2.4373	5e-05	0.000217554	hypothetical protein (AHRD V3.3 *-* AT3G52740.1)
Solyc09g010530.3	0.343131	1.1433	1.73637	0.00025	0.000963419	Cation/H(+) antiporter 20 (AHRD V3.3 *** A0A1U8E5Q9_CAPAN)
Solyc09g059650.4	4.1481	11.6865	1.49433	5e-05	0.000217554	Unknown protein
Solyc09g063010.4	2.28814	6.95965	1.60484	5e-05	0.000217554	bHLH transcription factor 058
Solyc09g072610.3	6.57008	13.7605	1.06655	5e-05	0.000217554	Long-chain-alcohol oxidase (AHRD V3.3 *** A0A2G2X4S2_CAPBA)
Solyc09g075890.3	4.02995	1.98278	-1.02324	0.0011	0.00365022	Haloacid dehalogenase-like hydrolase (HAD) superfamily protein (AHRD V3.3 *** A0A2U1N6A2_ARTAN),Pfam:PF13419
Solyc09g082690.3,Solyc09g082700.2	57.9376	264.907	2.19292	5e-05	0.000217554	superoxide dismutase
Solyc09g082790.4	19.502	8.52787	-1.19337	5e-05	0.000217554	DNA repair (Rad51) family protein (AHRD V3.3 *** A0A1I9LT97_ARATH)
Solyc09g083003.1,Solyc09g083007.1,Solyc09g083020.1	39.7002	79.8856	1.00879	5e-05	0.000217554	Endonuclease III homolog (AHRD V3.3 *** A0A2G2ZUX5_CAPAN)
Solyc09g083390.3	4.0179	9.70288	1.27197	5e-05	0.000217554	zinc knuckle (CCHC-type) family protein (AHRD V3.3 *-* AT5G43630.4)
Solyc09g090730.2	1.26955	3.35447	1.40177	5e-05	0.000217554	AMT1
Solyc09g092520.3	131.963	33.5693	-1.97492	5e-05	0.000217554	xyloglucan endotransglycosylase
Solyc09g098510.3	10.5291	51.8397	2.29968	5e-05	0.000217554	Extensin-3 (AHRD V3.3 *-* A0A2G2ZT41_CAPAN)
Solyc10g005390.4	1.70181	4.31633	1.34274	5e-05	0.000217554	Linalool/nerolidol synthase (AHRD V3.3 *** G5CV39_SOLLC)
Solyc10g006330.3	6.73094	14.6638	1.12338	5e-05	0.000217554	protein PLASTID MOVEMENT IMPAIRED 1 (AHRD V3.3 *** A0A2I4GWL2_9ROSI)
Solyc10g008650.2,Solyc10g008660.2	26.2116	67.122	1.35658	0.00555	0.0151422	Transferase, Chloramphenicol acetyltransferase-like domain protein (AHRD V3.3 *-* A0A2U1N4D3_ARTAN)
Solyc10g047040.3	1.66109	0.709557	-1.22714	0.00155	0.00494175	Zinc finger transcription factor 58
Solyc10g055240.2	13.1684	29.5787	1.16748	5e-05	0.000217554	1-phosphatidylinositol phosphodiesterase (AHRD V3.3 *** E5GC05_CUCME)
Solyc10g078920.3	35.201	17.5964	-1.00034	5e-05	0.000217554	Thioredoxin-like 3-1, chloroplastic (AHRD V3.3 *** A0A2G3BHN6_CAPCH)
Solyc10g079620.2	5.86615	16.4066	1.48379	5e-05	0.000217554	haloacid dehalogenase-like hydrolase domain-containing protein 3 (AHRD V3.3 *** A0A2I4DP12_9ROSI),Pfam:PF13419
Solyc10g079840.2	18.9332	9.31715	-1.02296	5e-05	0.000217554	Peptide chain release factor 2-like protein (AHRD V3.3 *** A0A2K3N7D8_TRIPR)
Solyc10g084590.2	0.520216	1.63573	1.65275	0.00055	0.00196493	Cytochrome (AHRD V3.3 *** A0A1U8F0H8_CAPAN)
Solyc10g085230.2	0.662701	3.12528	2.23756	5e-05	0.000217554	ripening-related mRNA 1b
Solyc10g085870.1	1.72435	15.1483	3.13503	5e-05	0.000217554	Glycosyltransferase (AHRD V3.3 *** A0A328CX74_9ASTE)
Solyc10g086410.3	29.8659	156.134	2.38621	5e-05	0.000217554	LEHSC270 hsc-2heat shock protein cognate 70
Solyc10g086690.3	4.25022	1.28595	-1.72471	5e-05	0.000217554	Phosphatidylinositol:ceramide inositolphosphotransferase (AHRD V3.3 *-* A0A2G3BFT1_CAPCH)
Solyc10g005080.3	2.43698	14.0133	2.52363	5e-05	0.000217554	Late elongated hypocotyl (AHRD V3.3 *** J9PV71_NICAT)
Solyc10g006660.3	14.4851	7.1847	-1.01157	5e-05	0.000217554	Calcium-binding protein PBP1 (AHRD V3.3 *** A0A1U8EDM6_CAPAN)
Solyc10g006680.2,Solyc10g006690.4	2.47228	0.310497	-2.99319	0.00095	0.00320314	G-type lectin S-receptor-like serine/threonine-protein kinase (AHRD V3.3 *-* A0A2G2XZF1_CAPAN)
Solyc10g006700.1	25.1263	10.0211	-1.32615	5e-05	0.000217554	Calcium-binding protein PBP1 (AHRD V3.3 *** A0A1U8EDM6_CAPAN)
Solyc10g049630.2	8.29876	3.71013	-1.16143	5e-05	0.000217554	Protein phosphatase 2C family protein (AHRD V3.3 *** A0A2U1MLG3_ARTAN)
Solyc10g054820.2	0.592849	1.80204	1.6039	0.0006	0.00212491	X-intrinsic protein 1.2
Solyc10g055800.2,Solyc10g055810.2	13.0361	75.9673	2.54287	5e-05	0.000217554	Chitinase (AHRD V3.3 *** B9VRK7_CAPAN)
Solyc10g074440.2	1.59185	4.15917	1.38559	5e-05	0.000217554	Chitinase (AHRD V3.3 *** B9VRK7_CAPAN)
Solyc10g074540.1	201.922	79.3909	-1.34675	5e-05	0.000217554	Protein EXORDIUM-like 3 (AHRD V3.3 *** A0A1U8DVK9_CAPAN)
Solyc10g075050.2	100.068	41.8508	-1.25766	5e-05	0.000217554	Non-specific lipid-transfer protein (AHRD V3.3 *** K4D1U7_SOLLC)
Solyc10g075110.2	247.747	114.43	-1.11441	0.0003	0.00113721	Non-specific lipid-transfer protein (AHRD V3.3 *** M1AVB9_SOLTU)
Solyc10g080620.1	13.7327	5.84211	-1.23305	5e-05	0.000217554	Unknown protein
Solyc10g084370.3	1.86399	11.3213	2.60258	5e-05	0.000217554	Homeodomain-like superfamily protein (AHRD V3.3 *** A0A1I9LS15_ARATH)
Solyc10g084400.2	19.5215	9.41267	-1.05239	5e-05	0.000217554	Glutathione S-transferase (AHRD V3.3 *** Q76KW1_PEA)
Solyc10g084430.2	0.67372	4.4014	2.70774	0.00375	0.0107541	RING/U-box superfamily protein (AHRD V3.3 *** A0A2U1Q288_ARTAN)
Solyc10g085140.2	1.69716	3.42002	1.01089	0.00135	0.00437535	Alkyl transferase (AHRD V3.3 *** K7X479_SOLLC)
Solyc10g086280.2	9.80887	4.32326	-1.18197	5e-05	0.000217554	heavy metal-associated isoprenylated plant protein 3-like (AHRD V3.3 *** A0A1S4A3L2_TOBAC)
Solyc11g005190.3	3.44213	8.42764	1.29183	5e-05	0.000217554	WD40 repeat (AHRD V3.3 *** A0A200QUE5_9MAGN)
Solyc11g010790.1	0.81631	1.78783	1.13102	0.0035	0.0101225	UDP-glycosyltransferase 91A1 (AHRD V3.3 *** A0A2G2Y5N3_CAPAN)
Solyc11g011740.1	0.985936	8.94494	3.18151	0.00045	0.00164	Ethylene-responsive transcription factor (AHRD V3.3 *** F1DGA5_COFAR)
Solyc11g011880.2	0.899087	2.15952	1.26418	0.00015	0.000604166	cysteine-rich receptor-like protein kinase 2 (AHRD V3.3 *** A0A2I4FR69_9ROSI)
Solyc11g012360.2	9.64626	21.5509	1.15971	5e-05	0.000217554	Tonoplast dicarboxylate transporter (AHRD V3.3 *** A0A2G3AZI6_CAPCH)
Solyc11g022590.1	92.8637	213.35	1.20003	5e-05	0.000217554	trypsin inhibitor-like protein precursor
Solyc11g027840.2	5.18243	2.18037	-1.24905	5e-05	0.000217554	Alpha/beta-Hydrolases superfamily protein (AHRD V3.3 *** Q9C8P5_ARATH)
Solyc11g066060.3	286.784	1255.46	2.13018	5e-05	0.000217554	70 kDa heat shock protein (AHRD V3.3 *** Q943K7_ORYSJ)
Solyc11g066580.3	11.6444	23.5331	1.01505	5e-05	0.000217554	Flavonoid 3`,5`-hydroxylase (AHRD V3.3 *** D3W9H7_SOLLC)
Solyc11g068380.1	9.43747	36.9141	1.9677	5e-05	0.000217554	hypothetical protein (AHRD V3.3 *-* AT3G52740.1)
Solyc11g006290.2	0.600878	3.67087	2.61098	0.00165	0.00522152	3-oxo-5-alpha-steroid 4-dehydrogenase (AHRD V3.3 *** A0A200PYH0_9MAGN)
Solyc11g006300.2	5.39678	21.4176	1.98863	5e-05	0.000217554	3-oxo-5-alpha-steroid 4-dehydrogenase (AHRD V3.3 *** A0A200PYH0_9MAGN)
Solyc11g010250.1	14.3468	5.29849	-1.43707	5e-05	0.000217554	Avr9/Cf-9 rapidly elicited protein 75 (AHRD V3.3 *** Q9FQY9_TOBAC)
Solyc11g010670.1	17.9526	5.2239	-1.78099	5e-05	0.000217554	Unknown protein
Solyc11g012680.3	7.99879	20.8567	1.38266	5e-05	0.000217554	Heavy metal transport/detoxification superfamily protein (AHRD V3.3 *-* B3H4A8_ARATH)
Solyc11g013810.3	6.03896	13.5126	1.16194	5e-05	0.000217554	Nitrate reductase (AHRD V3.3 *** Q8LT13_SOLTU)
Solyc11g019910.1	168.73	82.6598	-1.02946	5e-05	0.000217554	Plant invertase/pectin methylesterase inhibitor superfamily protein (AHRD V3.3 *** A0A2U1KPL8_ARTAN)
Solyc11g042420.2	9.08249	4.36455	-1.05726	0.00255	0.00767033	Cytochrome c (AHRD V3.3 *-* A0A314KZN8_NICAT)
Solyc11g066100.2	5.58623	30.6172	2.45439	5e-05	0.000217554	Heat shock protein 70 (AHRD V3.3 *** S8C6K2_9LAMI)
Solyc11g071830.2	12.8827	45.1081	1.80795	5e-05	0.000217554	DnaJ protein like (AHRD V3.3 *** A0A2I0X6P9_9ASPA)
Solyc12g005610.3,Solyc12g005620.1	1.77592	3.69801	1.05818	0.00065	0.00228242	Leucine-rich receptor-like kinase family protein (AHRD V3.3 *-* G7L9I8_MEDTR)
Solyc12g006805.1	4.92323	14.0098	1.50876	5e-05	0.000217554	SOUL heme-binding family protein (AHRD V3.3 *** Q8VZ90_ARATH)
Solyc12g007070.2	10.4464	3.40325	-1.61802	5e-05	0.000217554	Heat shock transcription factor (AHRD V3.3 *-* A0A1Y1I763_KLENI)
Solyc12g008600.2	2.84006	1.31457	-1.11133	0.00115	0.00379678	DUF1005 family protein (DUF1005) (AHRD V3.3 *** Q9M0F0_ARATH)
Solyc12g009000.1	5.77826	1.54853	-1.89974	5e-05	0.000217554	Harbinger transposase-derived nuclease (AHRD V3.3 *** A0A2U1Q453_ARTAN)
Solyc12g009920.1	4.12197	10.2588	1.31545	5e-05	0.000217554	Glycosyltransferase (AHRD V3.3 *-* A0A288W8G2_GARJA)
Solyc12g011030.3	4.77922	1.49822	-1.67352	5e-05	0.000217554	xyloglucan endotransglucosylase-hydrolase 9
Solyc12g011450.2	277.644	577.735	1.05717	5e-05	0.000217554	Chlorophyll a-b binding protein, chloroplastic (AHRD V3.3 *** A0A1U8G201_CAPAN)
Solyc12g013840.3	11.0364	27.3372	1.30859	5e-05	0.000217554	Protein SPA1-RELATED 3 (AHRD V3.3 *** A0A2G2VZ51_CAPBA)
Solyc12g043030.3,Solyc12g043040.1	29.126	13.3567	-1.12474	5e-05	0.000217554	Sulfate transporter (AHRD V3.3 *-* A1YKF8_BRASY)
Solyc12g045035.1	0.229279	2.24011	3.2884	0.0019	0.00591539	Fatty acid desaturase (AHRD V3.3 *** A0A200QRI1_9MAGN)
Solyc12g056390.1	3.29937	1.59924	-1.04481	0.0041	0.0116245	Thaumatin-like protein (AHRD V3.3 *** Q5DJS5_TOBAC)
Solyc12g087840.1	0.35513	1.99109	2.48714	0.0195	0.0446869	RING/U-box superfamily protein (AHRD V3.3 *-* A0A2U1LC40_ARTAN)
Solyc12g087870.2	1.47784	3.07656	1.05782	0.00565	0.01538	purine permease 3-like (AHRD V3.3 *** A0A1U8F0C1_CAPAN),Pfam:PF16913
Solyc12g088820.2	2.41693	1.19467	-1.01657	0.0001	0.000415617	Non-specific serine/threonine protein kinase (AHRD V3.3 *** A0A2G3B403_CAPCH)
Solyc12g095750.2	8.33832	18.8739	1.17857	5e-05	0.000217554	Auxin efflux carrier (AHRD V3.3 *** A0A200PR79_9MAGN)
Solyc12g096240.3	0.721583	2.23179	1.62896	0.0042	0.0118697	Tyrosine aminotransferase (AHRD V3.3 *** A0A2G2VI66_CAPBA)
Solyc12g100270.2	3.45671	9.04258	1.38734	5e-05	0.000217554	Fatty acid hydroxylase superfamily (AHRD V3.3 *** A0A2U1L8N4_ARTAN)
Solyc12g005660.2	5.20521	12.6392	1.27987	5e-05	0.000217554	Zinc finger protein/CONSTANS-like protein (AHRD V3.3 *-* A0A2K3M573_TRIPR)
Solyc12g006140.2	22.5594	78.7305	1.80319	5e-05	0.000217554	Cab-5 gene encoding chlorophyll a/b-binding protein
Solyc12g006240.2	22.4222	6.342	-1.82192	5e-05	0.000217554	Zinc finger protein CONSTANS-LIKE 9 (AHRD V3.3 *** A0A2G2YTW9_CAPAN)
Solyc12g008900.2	1.7371	3.56255	1.03623	0.00025	0.000963419	cytokinin oxidase6
Solyc12g009290.1	11.7285	4.98891	-1.23322	0.0016	0.00508068	Auxin responsive SAUR protein (AHRD V3.3 *** A0A2U1PXP1_ARTAN)
Solyc12g009480.2	63.5544	27.5075	-1.20817	5e-05	0.000217554	SPX domain-containing protein (AHRD V3.3 *** A0A1Q3BK26_CEPFO)
Solyc12g010030.3	5.80314	2.28062	-1.34741	5e-05	0.000217554	Leucine aminopeptidase, chloroplastic (AHRD V3.3 *** AMPL_SOLTU)
Solyc12g010800.2	2.79183	1.0141	-1.46102	0.0001	0.000415617	Basic-leucine zipper (BZIP) transcription factor family protein (AHRD V3.3 *** A0A1I9LST2_ARATH)
Solyc12g011023.1	3.23197	1.21907	-1.40664	0.0018	0.00563846	Xyloglucan endotransglucosylase/hydrolase (AHRD V3.3 *** Q6RHX7_SOLLC)
Solyc12g011110.1	2.34968	0.997898	-1.2355	0.007	0.0185336	ADP-glucose pyrophosphorylase small subunit CagpS2 (AHRD V3.3 --* NP_001352225.1)
Solyc12g013690.2	3.85243	8.28327	1.10443	5e-05	0.000217554	Monooxygenase (AHRD V3.3 *** Q8H9C4_SOLTU)
Solyc12g015630.2	4.19243	8.61734	1.03945	0.00015	0.000604166	transmembrane protein (AHRD V3.3 *** AT5G55570.1)
Solyc12g015880.2	358.079	937.753	1.38893	5e-05	0.000217554	Heat shock protein 90-1
Solyc12g044950.3	0.715214	1.54918	1.11506	0.01475	0.0352072	lipid desaturase
Solyc12g049030.1	0.382949	2.5394	2.72926	0.0063	0.0169101	Fatty acid desaturase (AHRD V3.3 *** A0A200QRI1_9MAGN)
Solyc12g049350.2	7.14697	16.1856	1.17931	5e-05	0.000217554	R2R3MYB transcription factor 11
Solyc12g056710.3	1.76243	3.52807	1.00132	0.0026	0.00780168	Secoisolariciresinol dehydrogenase (AHRD V3.3 *** A0A1U8ETA2_CAPAN),Pfam:PF13561
Solyc12g088460.3	3.92988	9.01035	1.1971	0.00025	0.000963419	Cytochrome P450 (AHRD V3.3 *** A0A200Q0W8_9MAGN)
Solyc12g098603.1	16.8218	6.57616	-1.35501	5e-05	0.000217554	Xyloglucan endotransglucosylase/hydrolase (AHRD V3.3 *** A0A1U8ETM7_CAPAN)
