# Supplementary material for: Comparative Analysis of Environment-Responsive Alternative Splicing in the Inflorescences of Cultivated and Wild Tomato Species
Source: Int J Mol Sci. 2022 Sep 30;23(19):11585. doi: 10.3390/ijms231911585 (PMC9569760; doi:10.3390/ijms231911585)
Supplement: Supplementary file 1 [file ijms-23-11585-s001.zip › Table S8.xlsx]

## Sheet: Table S8.
Table S8. DEGs identified in LA2706 inflorescences between OF and PG conditions
gene	LA2706_IF_PG	LA2706_IF_OF	log2(fold_change)	p_value	q_value	Description
Solyc00g500373.1	1.65504	0.529852	-1.6432	0.00555	0.0151422	Magnesium transporter CorA-like family protein (AHRD V3.3 *-* A0A2K3P294_TRIPR)
Solyc01g005300.4	12.3072	1.35202	-3.18631	5e-05	0.000217554	Adagio-like protein 1 (AHRD V3.3 *** A0A1U8H9V5_CAPAN)
Solyc01g005920.3	2.41583	1.0746	-1.16872	0.003	0.00884076	Amino acid/polyamine transporter I (AHRD V3.3 *** A0A200RCI7_9MAGN)
Solyc01g006290.4	1.688	7.50101	2.15177	5e-05	0.000217554	Peroxidase (AHRD V3.3 *** K4ASJ5_SOLLC)
Solyc01g006920.4	2.55397	1.1517	-1.14897	5e-05	0.000217554	Pentatricopeptide repeat-containing protein (AHRD V3.3 *** A0A2G2XTB6_CAPBA)
Solyc01g007190.3	1.77048	0.839499	-1.07654	0.01925	0.0441963	Unknown protein
Solyc01g008400.3	2.51326	1.13007	-1.15315	0.0011	0.00365022	Unknown protein
Solyc01g008620.4	1.01896	2.83451	1.476	0.0003	0.00113721	Glucan endo-1,3-beta-glucosidase (AHRD V3.3 *** A0A1U8FGD7_CAPAN)
Solyc01g008790.4	12.7767	5.27242	-1.27698	5e-05	0.000217554	Non-specific phospholipase C6 (AHRD V3.3 *** A0A2G3DF85_CAPCH)
Solyc01g009190.3	0.90529	2.29711	1.34337	0.00045	0.00164	Double-stranded RNA-binding protein 1 (AHRD V3.3 *** A0A2G2XPP0_CAPBA)
Solyc01g060130.3	31.7699	14.4614	-1.13545	5e-05	0.000217554	TOMGTPASE Mill. GTPase
Solyc01g065680.2	22.4642	10.8813	-1.04577	5e-05	0.000217554	Unknown protein
Solyc01g066910.3	73.15	310.171	2.08414	5e-05	0.000217554	Bifunctional inhibitor/plant lipid transfer protein/seed storage helical domain containing protein (AHRD V3.3 *** A0A2P5CY45_TREOI)
Solyc01g067160.4	4.35945	1.94732	-1.16266	5e-05	0.000217554	AAA+ ATPase domain-containing protein (AHRD V3.3 *-* A0A2U1KZ76_ARTAN)
Solyc01g068040.1	0.776385	1.92197	1.30774	0.01795	0.0416438	Werner Syndrome-like exonuclease (AHRD V3.3 *** A0A2I0WSX7_9ASPA)
Solyc01g079260.4	4.48513	9.5543	1.091	5e-05	0.000217554	WRKY transcription factor 23
Solyc01g079470.4	14.425	6.32697	-1.18898	5e-05	0.000217554	Unknown protein
Solyc01g080290.3	4.08512	8.20156	1.00552	0.0003	0.00113721	AWPM-19-like family protein (AHRD V3.3 *** Q8LG79_ARATH)
Solyc01g081480.3	2.4676	5.32866	1.11066	5e-05	0.000217554	GPI inositol-deacylase PGAP1-like protein (AHRD V3.3 *** A0A2U1LZR3_ARTAN)
Solyc01g087150.3	0.833835	2.09438	1.32869	0.00035	0.00130756	Protein DETOXIFICATION (AHRD V3.3 *** A0A328DUA2_9ASTE)
Solyc01g095160.3	2.2207	1.07708	-1.04389	0.0002	0.000786422	Pentatricopeptide repeat-containing protein (AHRD V3.3 *** A0A2G3DBJ5_CAPCH)
Solyc01g095320.4	44.0729	4.25079	-3.37409	5e-05	0.000217554	Bag family molecular chaperone regulator 6-like protein (AHRD V3.3 *** A0A2K3PRI9_TRIPR)
Solyc01g095960.4	8.03091	25.487	1.66613	5e-05	0.000217554	O-acyltransferase WSD1-like (AHRD V3.3 *** A0A2I4EG31_9ROSI)
Solyc01g096400.4	5.52879	1.26529	-2.12749	5e-05	0.000217554	Transglut_core2 domain-containing protein (AHRD V3.3 *** A0A1Q3C505_CEPFO)
Solyc01g097340.3	74.187	149.603	1.01191	5e-05	0.000217554	GDP-mannose-3',5'-epimerase (AHRD V3.3 *** A5JPK5_VITVI)
Solyc01g101260.2	2.79428	6.09948	1.12621	0.0016	0.00508068	hypothetical protein (AHRD V3.3 --* AT5G26620.1)
Solyc01g102690.4	3.0952	1.36513	-1.18099	5e-05	0.000217554	Pentatricopeptide repeat-containing protein (AHRD V3.3 *** A0A2G2V0P1_CAPBA)
Solyc01g102960.3	18.1911	0.814934	-4.4804	5e-05	0.000217554	22.0 kDa class IV heat shock protein (AHRD V3.3 *** A0A2G3ATG3_CAPCH)
Solyc01g104740.3	9.65373	1.56651	-2.62353	5e-05	0.000217554	Multiprotein-bridging factor 1c (AHRD V3.3 *** A0A1U8F6N4_CAPAN)
Solyc01g105660.4	15.8682	3.82746	-2.05168	5e-05	0.000217554	2-oxoglutarate (2OG) and Fe(II)-dependent oxygenase superfamily protein (AHRD V3.3 *** F4INZ9_ARATH)
Solyc01g106040.3	7.62577	3.65023	-1.06289	5e-05	0.000217554	GATA transcription factor 24 (AHRD V3.3 *** A0A2G3AWR4_CAPCH)
Solyc01g106620.2	0.675785	8.06798	3.57757	0.0001	0.000415617	pathogenesis-related protein 1-like (AHRD V3.3 *** A0A2I4HRD5_9ROSI)
Solyc01g108100.3	3.32993	0.59314	-2.48905	5e-05	0.000217554	cold regulated protein 27 (AHRD V3.3 *** AT5G42900.2)
Solyc01g108930.3,Solyc01g108940.2	1.04924	2.16304	1.04371	0.00085	0.00290091	B3 domain-containing protein (AHRD V3.3 *** A0A1Q3CJU4_CEPFO)
Solyc01g109090.2	6.82372	3.2103	-1.08785	0.01815	0.0420355	Unknown protein
Solyc01g109390.3	5.24111	13.0978	1.32138	5e-05	0.000217554	Bifunctional inhibitor/lipid-transfer protein/seed storage 2S albumin superfamily protein (AHRD V3.3 *** Q8GXG3_ARATH)
Solyc01g005470.3	3.28648	7.97385	1.27874	5e-05	0.000217554	protein PLANT CADMIUM RESISTANCE 2-like (AHRD V3.3 *** A0A1U8ETE7_CAPAN)
Solyc01g006020.4	66.2472	32.9067	-1.00948	5e-05	0.000217554	BnaCnng41690D protein (AHRD V3.3 *** A0A078JEK8_BRANA)
Solyc01g006300.3	1.27478	5.09319	1.99832	5e-05	0.000217554	LECEVI1A
Solyc01g006670.2,Solyc01g006680.4	18.704	2.31552	-3.01394	5e-05	0.000217554	Glycosyltransferase (AHRD V3.3 *** A0A2I4H5S7_9ROSI)
Solyc01g007080.3	1.20106	5.55322	2.20901	5e-05	0.000217554	Aluminum-activated malate transporter (AHRD V3.3 *** A0A2U1PS47_ARTAN)
Solyc01g008650.3,Solyc01g008670.4	6.10286	13.487	1.14401	5e-05	0.000217554	Cytochrome (AHRD V3.3 *** A0A1U8F0H8_CAPAN)
Solyc01g010650.3	30.0579	12.0407	-1.31982	5e-05	0.000217554	UDP-galactose UDP-glucose transporter 3-like protein (AHRD V3.3 *** A0A2K3NS07_TRIPR)
Solyc01g049880.3	26.2629	11.977	-1.13277	5e-05	0.000217554	Unknown protein
Solyc01g057430.3	8.10284	2.73096	-1.56902	0.0013	0.00423392	Acetyl-coenzyme A carboxylase carboxyl transferase subunit alpha, chloroplastic (AHRD V3.3 *-* A0A2G2W5S4_CAPBA)
Solyc01g060420.2	3.25101	7.12247	1.13149	0.001	0.00335313	Zinc finger protein 8 (AHRD V3.3 *** A0A2G2XR52_CAPBA)
Solyc01g066510.3	1.6754	0.441453	-1.92417	5e-05	0.000217554	Protein GAMETE EXPRESSED 2 (AHRD V3.3 *** A0A2G3AJS1_CAPAN)
Solyc01g067830.3	38.3238	19.0734	-1.00668	5e-05	0.000217554	U1 small nuclear ribonucleoprotein C (AHRD V3.3 *** A0A2G3ALC7_CAPAN)
Solyc01g068490.4	2.35078	1.03335	-1.18581	0.00025	0.000963419	RING-type E3 ubiquitin transferase (AHRD V3.3 *** A0A200RD53_9MAGN)
Solyc01g079150.4	2.01388	7.11768	1.82143	5e-05	0.000217554	HCO3-transporter family (AHRD V3.3 *** A0A2U1KUW6_ARTAN)
Solyc01g081020.1	1.75576	0.699069	-1.32859	5e-05	0.000217554	Pentatricopeptide repeat (AHRD V3.3 *** A0A200Q8N4_9MAGN)
Solyc01g090965.1	9.28133	20.3751	1.1344	5e-05	0.000217554	Bifunctional inhibitor/lipid-transfer protein/seed storage 2S albumin superfamily protein (AHRD V3.3 *** Q9FJS1_ARATH)
Solyc01g091260.3	226.145	14.7302	-3.94041	5e-05	0.000217554	myeloid leukemia factor (AHRD V3.3 *** AT2G45380.4)
Solyc01g094170.3	15.7488	5.31811	-1.56625	5e-05	0.000217554	Digalactosyldiacylglycerol synthase 2, chloroplastic (AHRD V3.3 *** A0A1U8E3X1_CAPAN)
Solyc01g099960.4,Solyc01g099970.4	3.78963	7.79578	1.04064	5e-05	0.000217554	Pectinesterase (AHRD V3.3 *** A0A1U8E4I6_CAPAN)
Solyc01g100000.3	6.83865	1.08988	-2.64954	5e-05	0.000217554	F-box domain, Phloem protein 2-like protein (AHRD V3.3 *** A0A2U1MNC1_ARTAN)
Solyc01g100230.3	74.6987	7.33449	-3.34831	5e-05	0.000217554	DnaJ-like protein subfamily B member 6 (AHRD V3.3 *** A0A2G2V7W8_CAPBA)
Solyc01g104420.1	1.33525	0.29335	-2.18642	0.0103	0.0258598	Unknown protein
Solyc01g104930.3	2.63566	0.957661	-1.46058	0.0209	0.0474052	Vesicle-fusing ATPase (AHRD V3.3 *-* A0A2G2ZB55_CAPAN)
Solyc01g105140.3	113.147	52.6	-1.10506	5e-05	0.000217554	Arginine/serine-rich splicing factor, putative, expressed (AHRD V3.3 *-* Q6AVF4_ORYSJ)
Solyc01g150166.1,Solyc01g150168.1	112.528	44.6443	-1.33374	5e-05	0.000217554	Unknown protein
Solyc01g107070.4	5.79975	2.79087	-1.05528	0.00015	0.000604166	HXXXD-type acyl-transferase family protein (AHRD V3.3 *** A0A2K3MRI0_TRIPR)
Solyc01g107460.2	3.54784	7.9274	1.15991	5e-05	0.000217554	Neuronal PAS domain protein (AHRD V3.3 *** A0A1P8BBZ0_ARATH)
Solyc01g108910.4	33.277	8.05312	-2.0469	5e-05	0.000217554	maternal effect embryo arrest 14 (AHRD V3.3 *** AT2G15890.1)
Solyc01g109120.3	1.67761	3.36252	1.00314	5e-05	0.000217554	Transducin/WD40 repeat-like superfamily protein (AHRD V3.3 *** A0A2U1MAA7_ARTAN)
Solyc01g109690.1	1.5541	3.90863	1.33059	0.0089	0.0228064	Protein RADIALIS-like 6 (AHRD V3.3 *** A0A2G2XX78_CAPAN)
Solyc01g112260.4	12.8582	31.2118	1.2794	5e-05	0.000217554	hypothetical protein (AHRD V3.3 *-* AT4G35320.1)
Solyc02g021260.3	8.11341	16.7886	1.0491	5e-05	0.000217554	B3 domain-containing protein (AHRD V3.3 *-* A0A1Q3DFU3_CEPFO)
Solyc02g031920.4	1.77137	3.81997	1.10869	0.0002	0.000786422	pathogen-related protein-like (AHRD V3.3 *-* A0A2I4FK57_9ROSI)
Solyc02g037555.1	4.31438	8.97468	1.05671	5e-05	0.000217554	Unknown protein
Solyc02g038807.1	1.34278	0.593786	-1.17721	0.003	0.00884076	Protein phosphatase 2C family protein (AHRD V3.3 *** A0A2U1LH09_ARTAN)
Solyc02g063420.3	1.41908	4.51764	1.67061	0.0004	0.0014749	Hydroxyproline-rich glycoprotein family protein (AHRD V3.3 *** A0A2U1M3E1_ARTAN)
Solyc02g066930.3	32.7208	16.3086	-1.00457	0.0004	0.0014749	RNA-binding protein (AHRD V3.3 *-* Q941H9_TOBAC)
Solyc02g068110.4	61.1733	24.5182	-1.31905	5e-05	0.000217554	Transcription and mRNA export factor ENY2 (AHRD V3.3 *** A0A2G3D3N3_CAPCH)
Solyc02g068630.1	1.77947	0.849689	-1.06644	0.00045	0.00164	Pentatricopeptide repeat (AHRD V3.3 *** A0A200QE75_9MAGN)
Solyc02g071620.3	2.64283	6.69586	1.34119	5e-05	0.000217554	GDSL-motif lipase/hydrolase family protein 1
Solyc02g071680.1	1.31964	4.18815	1.66617	5e-05	0.000217554	GDSL esterase/lipase (AHRD V3.3 *-* A0A2G3A7C5_CAPAN)
Solyc02g077880.3	333.252	137.021	-1.28221	5e-05	0.000217554	Auxin-repressed protein (AHRD V3.3 *** A9YSI8_TOBAC)
Solyc02g078650.4	0.905089	3.21663	1.82942	5e-05	0.000217554	Polyphenol oxidase, chloroplastic (AHRD V3.3 *** A0A2G3D678_CAPCH)
Solyc02g079580.4	1.65302	0.813574	-1.02276	0.00015	0.000604166	S-receptor kinase-like protein 1 (AHRD V3.3 *** Q5NJB1_SENSQ)
Solyc02g079600.3	1.26182	2.99587	1.24747	5e-05	0.000217554	Receptor-like protein kinase (AHRD V3.3 *** A0A2K3N612_TRIPR)
Solyc02g080120.3	7.85814	15.9376	1.02018	5e-05	0.000217554	Gibberellin 2-beta-dioxygenase 8 (AHRD V3.3 *** A0A1U8FMY1_CAPAN)
Solyc02g081340.3	3.99257	20.8172	2.38239	5e-05	0.000217554	Glutathione S-transferase (AHRD V3.3 *** E1AWJ7_CAPAN)
Solyc02g082870.4	0.505706	2.09634	2.0515	5e-05	0.000217554	AMP-dependent synthetase/ligase (AHRD V3.3 *** A0A200QNJ1_9MAGN)
Solyc02g083750.1	3.50248	1.5164	-1.20773	0.0001	0.000415617	DNA-binding storekeeper transcriptional regulator (AHRD V3.3 *-* A0A2K3LQD1_TRIPR)
Solyc02g084970.4	0.847772	2.39373	1.49751	0.0009	0.00305142	Phosphatidic acid phosphatase (AHRD V3.3 *** E5F729_9BRAS)
Solyc02g085020.4	2.73982	12.9116	2.23651	5e-05	0.000217554	dihydroflavonol 4-reductase
Solyc02g085990.1	10.9469	4.98889	-1.13374	5e-05	0.000217554	Unknown protein
Solyc02g088180.3	1.83549	3.81585	1.05583	5e-05	0.000217554	NAC domain-containing protein (AHRD V3.3 *** A0A2G2V9A8_CAPBA)
Solyc02g089170.4	0.464179	2.88249	2.63456	0.00315	0.00922938	Alpha-1,4-glucan-protein synthase [udp-forming] 1 (AHRD V3.3 *** A0A1J6L3S7_NICAT)
Solyc02g090260.3	14.4406	30.2417	1.06641	5e-05	0.000217554	golgin (AHRD V3.3 *** AT3G50430.1)
Solyc02g091780.1	5.46556	11.8533	1.11685	5e-05	0.000217554	Kinesin-like protein (AHRD V3.3 *** A0A2G3AAZ8_CAPAN)
Solyc02g092110.3	9.64229	4.75188	-1.02088	0.0003	0.00113721	Phytosulfokines 3 (AHRD V3.3 *** A0A2I0WHI7_9ASPA)
Solyc02g092770.3	0.817347	1.70403	1.05993	0.01305	0.0316978	Sigma-B regulation protein RsbQ (AHRD V3.3 *** A0A2V2Z439_9BACL)
Solyc02g022850.1	2.31881	5.15164	1.15164	5e-05	0.000217554	FAD-binding Berberine family protein (AHRD V3.3 *** A0A1P8ATP1_ARATH)
Solyc02g032950.3	0.591367	1.20976	1.0326	0.0195	0.0446869	WRKY transcription factor 16
Solyc02g036370.3	4.30202	10.3123	1.26128	5e-05	0.000217554	Protein REVEILLE 7-like (AHRD V3.3 *** A0A2G3A4J4_CAPAN)
Solyc02g037550.3	4.19181	8.67377	1.04909	5e-05	0.000217554	Auxin efflux carrier (AHRD V3.3 *** A0A2U1MR93_ARTAN)
Solyc02g062130.4	16.3416	6.69286	-1.28786	5e-05	0.000217554	Ferredoxin--NADP reductase, chloroplastic (AHRD V3.3 *** K4B6A3_SOLLC)
Solyc02g062630.1	1.6327	0.739942	-1.14178	0.00055	0.00196493	Pentatricopeptide repeat-containing protein (AHRD V3.3 *** A0A2G3A498_CAPAN)
Solyc02g063000.4	1.0283	6.01699	2.54878	5e-05	0.000217554	Glycosyltransferase (AHRD V3.3 *** A0A2I4ENI5_9ROSI)
Solyc02g065050.1	8.86186	18.6543	1.07382	5e-05	0.000217554	aspartic proteinase PCS1-like (AHRD V3.3 *** A0A2G3A5E0_CAPAN)
Solyc02g067230.3	2.49372	8.17109	1.71223	5e-05	0.000217554	Dof zinc finger protein3
Solyc02g068760.4	13.6065	4.25472	-1.67716	5e-05	0.000217554	Pentatricopeptide repeat-containing protein (AHRD V3.3 *** A0A2G3A6F7_CAPAN)
Solyc02g069490.4	250.25	602.479	1.26754	5e-05	0.000217554	Delta(24)-sterol reductase (AHRD V3.3 *** A0A2G2XDD5_CAPBA)
Solyc02g069810.3	1.48517	0.529689	-1.48741	0.0007	0.00243857	Nucleic acid binding protein (AHRD V3.3 *** A0A2K3PHJ0_TRIPR)
Solyc02g070800.2	155.68	54.9698	-1.50188	5e-05	0.000217554	DUF561 domain-containing protein (AHRD V3.3 *** A0A1Q3DH97_CEPFO)
Solyc02g076690.3,Solyc02g076700.1,Solyc02g076710.3	31.0646	13.7179	-1.17921	5e-05	0.000217554	Cysteine protease CP14 (AHRD V3.3 *** T2BRA8_TOBAC)
Solyc02g077140.3	0.37713	1.27762	1.76032	0.0094	0.0238927	Phospholipase A1-II 1 (AHRD V3.3 *** A0A2G2XEC5_CAPBA)
Solyc02g078380.3	67.9934	29.5495	-1.20226	5e-05	0.000217554	Stem-specific protein TSJT1 (AHRD V3.3 *** A0A1U8FVZ0_CAPAN)
Solyc02g079140.2	1.8977	0.545897	-1.79755	5e-05	0.000217554	heterogeneous nuclear ribonucleoprotein U-like protein 1 (AHRD V3.3 *-* A0A2I4HRG6_9ROSI)
Solyc02g079930.3	11.4933	2.60263	-2.14276	5e-05	0.000217554	phosphosulfolactate synthase
Solyc02g080010.2	0.71659	1.86703	1.38152	5e-05	0.000217554	Cysteine-rich receptor-like protein kinase 10 (AHRD V3.3 *** A0A2G2XFS8_CAPBA)
Solyc02g081390.3	28.1395	13.4923	-1.06046	5e-05	0.000217554	Lysine-specific histone demethylase 1 (AHRD V3.3 *** B6SW44_MAIZE)
Solyc02g081400.3	35.2446	17.4299	-1.01583	5e-05	0.000217554	Protein DJ-1 (AHRD V3.3 *** A0A2U1PKX3_ARTAN)
Solyc02g081770.2	4.30012	8.95432	1.05821	5e-05	0.000217554	HXXXD-type acyl-transferase family protein (AHRD V3.3 *** F4JBC7_ARATH)
Solyc02g081880.3	59.8423	27.5814	-1.11747	5e-05	0.000217554	Molybdenum cofactor sulfurase (AHRD V3.3 *** A0A200QQK0_9MAGN)
Solyc02g083860.3	49.3943	123.087	1.31726	5e-05	0.000217554	2-oxoglutarate (2OG) and Fe(II)-dependent oxygenase superfamily protein (AHRD V3.3 *** A0A2U1QGX7_ARTAN)
Solyc02g084910.4	3.05711	6.14584	1.00744	5e-05	0.000217554	P-loop containing nucleoside triphosphate hydrolases superfamily protein (AHRD V3.3 *** A0A2U1NGY3_ARTAN)
Solyc02g085005.1	0.409089	1.38465	1.75903	0.02085	0.0473089	hypothetical protein (AHRD V3.3 *** AT2G18210.1)
Solyc02g085250.4	24.8906	11.187	-1.15377	5e-05	0.000217554	FAD dependent oxidoreductase (AHRD V3.3 *** A0A200R7L9_9MAGN)
Solyc02g086210.4	1.06626	2.83443	1.4105	0.00015	0.000604166	Protein kinase family protein (AHRD V3.3 *-* A0A2U1MH78_ARTAN)
Solyc02g087840.3	1.72355	3.48049	1.01391	0.00025	0.000963419	Leucine zipper, homeobox-associated, Homeodomain-like protein (AHRD V3.3 *** A0A2U1PPL6_ARTAN)
Solyc02g089430.1	4.00883	1.53699	-1.38307	0.0048	0.0133424	Unknown protein
Solyc02g089540.3	1.84803	6.85299	1.89075	5e-05	0.000217554	CONSTANS 1
Solyc02g089610.2,Solyc02g150147.1	29.8825	92.9452	1.63708	5e-05	0.000217554	S-adenosylmethionine decarboxylase 2
Solyc02g090390.4	49.7665	21.7083	-1.19693	5e-05	0.000217554	Protein kinase (AHRD V3.3 *** O65765_CRAPL)
Solyc02g090540.4	0.927641	2.1107	1.18608	0.0076	0.0198899	Glucose/ribitol dehydrogenase (AHRD V3.3 *** A0A2U1NV71_ARTAN)
Solyc02g092880.3	0.710077	1.62974	1.19859	0.01435	0.0343856	Maternal effect embryo arrest 59 (AHRD V3.3 *** A0A2U1M4C6_ARTAN)
Solyc02g093740.3	0.930272	2.3964	1.36514	0.00905	0.0231391	R2R3MYB transcription factor 99
Solyc02g094220.2	40.9902	19.7631	-1.05247	5e-05	0.000217554	Transmembrane protein, putative (DUF 3339) (AHRD V3.3 *** Q9SMN3_ARATH)
Solyc03g006360.3	82.5538	24.4273	-1.75684	5e-05	0.000217554	Auxin-repressed protein (AHRD V3.3 *** A9YSI8_TOBAC)
Solyc03g006410.3	2.88542	0.498262	-2.53381	0.00035	0.00130756	PDDEXK-like protein (AHRD V3.3 *** A0A2U1QIN2_ARTAN)
Solyc03g025190.4	0.698676	5.83763	3.06269	5e-05	0.000217554	anthocyanin permease
Solyc03g025680.3	4.60236	10.4024	1.17647	5e-05	0.000217554	PAR1 (AHRD V3.3 *** A0A2U1P9T7_ARTAN)
Solyc03g025720.3	2.81701	5.84275	1.05248	0.0031	0.00909999	Oxalate--CoA ligase (AHRD V3.3 *** A0A2G2X724_CAPBA)
Solyc03g044200.3	1.4395	3.3604	1.22306	5e-05	0.000217554	Alcohol dehydrogenase-like protein (AHRD V3.3 *** A0A291L9M0_MENPI)
Solyc03g082640.3	0.897346	1.82362	1.02307	0.0034	0.00986769	P-loop containing nucleoside triphosphate hydrolases superfamily protein (AHRD V3.3 *** A0A2U1NSJ9_ARTAN)
Solyc03g082900.3	0.618781	1.45144	1.22998	0.01605	0.0378539	Glucan endo-1,3-beta-glucosidase (AHRD V3.3 *** A0A2G2X7H4_CAPBA)
Solyc03g083440.4	20.9349	53.1286	1.34358	5e-05	0.000217554	Glutamate synthase (AHRD V3.3 *** A0A2U1PKW7_ARTAN)
Solyc03g083730.1,Solyc03g083770.1	278.244	34.4231	-3.0149	5e-05	0.000217554	Plant invertase/pectin methylesterase inhibitor superfamily protein, putative (AHRD V3.3 *** A0A061G4U8_THECC)
Solyc03g093340.4	2.07818	0.958827	-1.11597	0.00975	0.0246591	Uncharacterized conserved protein (UCP012943) (AHRD V3.3 *** AT4G25170.1)
Solyc03g093790.3	1.23428	2.77325	1.16791	0.0182	0.0421331	cyclinU4_2
Solyc03g094177.1	1.6851	0.838189	-1.00749	0.0201	0.0458546	Transcriptional coactivator/pterin dehydratase (AHRD V3.3 *** A0A200Q8U8_9MAGN)
Solyc03g096650.2,Solyc03g096660.2	2.79062	5.67355	1.02367	0.00275	0.00818961	Tropinone reductase-like protein (AHRD V3.3 *-* A0A2K3NES8_TRIPR)
Solyc03g097230.1	1.26288	2.92847	1.21343	0.021	0.0475966	AIG2-like (Avirulence induced gene) family protein (AHRD V3.3 *** Q9FIQ3_ARATH)
Solyc03g098010.3	2.87421	1.20497	-1.25417	5e-05	0.000217554	phosphate starvation inducible gene TPSI1
Solyc03g111710.3	12.7304	4.70911	-1.43475	5e-05	0.000217554	BTB/POZ and TAZ domain-containing protein 2 (AHRD V3.3 *** A0A2G2X8F9_CAPBA)
Solyc03g113460.1	23.3104	10.8707	-1.10053	5e-05	0.000217554	Short-chain dehydrogenase reductase 4 (AHRD V3.3 *** A0A2G2WRF5_CAPBA),Pfam:PF13561
Solyc03g113900.4	9.9317	4.65345	-1.09374	5e-05	0.000217554	alpha-1,2-Mannosidase (AHRD V3.3 *** A0A1U8G656_CAPAN)
Solyc03g113960.4	0.447294	1.10141	1.30006	0.001	0.00335313	Calmodulin binding protein-like (AHRD V3.3 *-* A0A200QLB3_9MAGN)
Solyc03g115330.2	19.5313	9.67978	-1.01274	5e-05	0.000217554	Unknown protein
Solyc03g116510.1	5.01169	13.0727	1.38319	0.0108	0.0269386	DUF761 domain-containing protein (AHRD V3.3 *** A0A1Q3BDS4_CEPFO)
Solyc03g116700.4	0.475862	3.17277	2.73713	0.01265	0.0308614	Umecyanin (AHRD V3.3 *** A0A2G3B789_CAPCH)
Solyc03g117020.4	79.3336	35.4925	-1.16042	5e-05	0.000217554	Stromal cell-derived factor 2-like protein (AHRD V3.3 *** A0A2G3CZD1_CAPCH)
Solyc03g117600.3	36.0993	75.9324	1.07274	5e-05	0.000217554	Transferase (AHRD V3.3 *** A0A200QII6_9MAGN)
Solyc03g119150.4	22.0096	9.94672	-1.14584	5e-05	0.000217554	Peptidylprolyl isomerase (AHRD V3.3 *** A0A2G3D014_CAPCH)
Solyc03g120040.3	1.05269	2.30397	1.13004	0.0036	0.0103758	DUF642 domain-containing protein (AHRD V3.3 *** A0A1Q3BMB3_CEPFO)
Solyc03g120990.3	17.6126	8.14477	-1.11266	5e-05	0.000217554	Malic enzyme (AHRD V3.3 *** A0A2G3D1G2_CAPCH)
Solyc03g121850.3	14.3987	5.38619	-1.4186	5e-05	0.000217554	hypothetical protein (AHRD V3.3 *-* AT1G05950.4)
Solyc03g123390.4	7.12148	18.3066	1.36211	5e-05	0.000217554	Alpha/beta-Hydrolases superfamily protein (AHRD V3.3 *** Q9LNR2_ARATH)
Solyc03g123560.3	74.8798	25.8401	-1.53496	5e-05	0.000217554	Chaperone protein DnaJ (AHRD V3.3 *-* A0A1J3IS52_NOCCA)
Solyc03g007370.3	5.8995	11.997	1.02401	5e-05	0.000217554	Sigma factor (AHRD V3.3 *** A0A0G2STU5_9ROSI)
Solyc03g007890.3	34.9423	3.83783	-3.18661	5e-05	0.000217554	class 2 small heat shock protein Le-HSP17.6
Solyc03g025710.3	7.8431	20.6175	1.39437	5e-05	0.000217554	Acyl-CoA N-acyltransferase (NAT) superfamily protein (AHRD V3.3 *** A0A2K3PIZ7_TRIPR)
Solyc03g026000.4	3.50749	0.90616	-1.9526	0.0005	0.00180324	bromodomain-containing protein DDB_G0271118-like (AHRD V3.3 *** XP_021765153.1)
Solyc03g031440.4	15.9546	7.16333	-1.15527	5e-05	0.000217554	NAD(P)H dehydrogenase (Quinone) (AHRD V3.3 *** A0A2G2XZH4_CAPAN)
Solyc03g044100.4	6.06109	13.3948	1.14402	5e-05	0.000217554	Peroxidase (AHRD V3.3 *** K4BG30_SOLLC)
Solyc03g063090.1	24.0899	8.49817	-1.5032	5e-05	0.000217554	Unknown protein
Solyc03g063720.4	1.38358	0.355804	-1.95925	0.011	0.0273668	RING/FYVE/PHD zinc finger superfamily protein (AHRD V3.3 *-* A0A1P8AMX8_ARATH)
Solyc03g081240.3,Solyc03g081270.2	7.4246	1.58924	-2.22398	0.0035	0.0101225	Two-component response regulator-like APRR9 (AHRD V3.3 *** A0A2G2X7Z8_CAPBA)
Solyc03g082420.3	20.7439	7.86776	-1.39866	5e-05	0.000217554	Small heat shock protein, chloroplastic (AHRD V3.3 *** HS21C_SOLLC)
Solyc03g082800.2	76.7947	36.4099	-1.07668	5e-05	0.000217554	Unknown protein
Solyc03g082920.4	199.824	86.381	-1.20994	5e-05	0.000217554	Heat shock protein 70 family (AHRD V3.3 *** A0A200QNK9_9MAGN)
Solyc03g093540.1,Solyc03g093550.1	3.19087	0.718832	-2.15022	0.0003	0.00113721	Ethylene-responsive transcription factor 5 (AHRD V3.3 *** ERF5_TOBAC)
Solyc03g093800.1	27.9995	11.7741	-1.24979	5e-05	0.000217554	glycine-rich cell wall structural protein 2 (AHRD V3.3 *-* XP_004235193.1)
Solyc03g098760.3	1.6946	3.51465	1.05244	0.0218	0.0491375	Serine protease inhibitor 1 (AHRD V3.3 *** A0A2G2XWX1_CAPAN)
Solyc03g111950.3	0.363561	2.14748	2.56238	0.0002	0.000786422	Cytochrome P450 71A6 (AHRD V3.3 *** A0A2G2ZZF2_CAPAN)
Solyc03g112320.4	1.23064	2.7147	1.14139	5e-05	0.000217554	ferric reduction oxidase 8, mitochondrial (AHRD V3.3 *** A0A2I4E3B3_9ROSI)
Solyc03g112995.1	2.70401	5.76392	1.09195	0.00255	0.00767033	Transcription factor PRE5 (AHRD V3.3 *** A0A2G3CYH0_CAPCH)
Solyc03g113130.3	0.45914	1.24033	1.43372	0.01525	0.0362258	plant cysteine oxidase 2-like (AHRD V3.3 *** A0A2G3A1M0_CAPAN)
Solyc03g113860.2	3.88399	1.75927	-1.14257	5e-05	0.000217554	Ribosomal RNA small subunit methyltransferase G-like protein (AHRD V3.3 *** A0A2K3PF28_TRIPR)
Solyc03g114840.3	13.8876	33.8028	1.28335	5e-05	0.000217554	MADS-box protein 1
Solyc03g115230.3	50.1559	12.696	-1.98204	5e-05	0.000217554	Solanum lycopersicum heat shock protein
Solyc03g117590.3	41.21	100.839	1.29099	5e-05	0.000217554	Chaperone protein DnaJ (AHRD V3.3 *** A0A2G2WQF7_CAPBA)
Solyc03g117870.3	81.4444	172.614	1.08366	5e-05	0.000217554	4-coumarate:CoA ligase (AHRD V3.3 *** Q42879_LITER)
Solyc03g117955.1,Solyc03g117960.4	5.73157	2.6608	-1.10707	5e-05	0.000217554	Unknown protein
Solyc03g118040.3	513.575	216.304	-1.24752	5e-05	0.000217554	calnexin
Solyc03g120290.3	0.881541	4.51774	2.3575	0.00425	0.0119933	To encode a PR protein, Belongs to the plant thionin family with the following members:, putative (AHRD V3.3 *** A0A061GH02_THECC)
Solyc03g120580.3	3.08456	1.48574	-1.05388	5e-05	0.000217554	Unknown protein
Solyc03g120870.3	5.65195	17.2936	1.61342	5e-05	0.000217554	CASP-like protein (AHRD V3.3 *** A0A2I4G5I1_9ROSI)
Solyc03g120900.3	6.79464	2.99265	-1.18297	5e-05	0.000217554	WD40 repeat (AHRD V3.3 *** A0A200QDT5_9MAGN)
Solyc03g121900.1	17.8548	111.158	2.63822	5e-05	0.000217554	Bifunctional inhibitor/plant lipid transfer protein/seed storage helical domain containing protein (AHRD V3.3 *** A0A2P5DNS6_PARAD)
Solyc03g123540.3	20.2815	4.14767	-2.28979	5e-05	0.000217554	17.4 kDa class III heat shock protein (AHRD V3.3 *** A0A2G3D1F4_CAPCH)
Solyc04g005050.1	1.39221	2.90489	1.0611	0.0019	0.00591539	Metalloendoproteinase 1 (AHRD V3.3 *** A0A1J3IKZ8_NOCCA)
Solyc04g005100.3	14.537	31.1073	1.09752	5e-05	0.000217554	transcription factor MYB1R1-like (AHRD V3.3 *** A0A2I4GKI8_9ROSI)
Solyc04g005600.3	5.30672	1.75156	-1.59918	5e-05	0.000217554	Transcription factor (AHRD V3.3 *** A0A2G2Z3S3_CAPAN)
Solyc04g005800.3	51.0114	25.4172	-1.00502	5e-05	0.000217554	Homeobox-leucine zipper protein HOX16 (AHRD V3.3 *** A0A1U8EXU3_CAPAN)
Solyc04g008330.1	16.5218	35.6706	1.11037	5e-05	0.000217554	Glycosyltransferase (AHRD V3.3 *** A0A0A1WCD6_NICAT)
Solyc04g009870.1	1.7481	4.33548	1.3104	0.00265	0.00793114	Unknown protein
Solyc04g011440.4	71.6859	5.0966	-3.81408	5e-05	0.000217554	ethylene-responsive heat shock protein cognate 70
Solyc04g014480.3	33.4481	3.1927	-3.38908	5e-05	0.000217554	15.7 kDa heat shock protein, peroxisomal (AHRD V3.3 *** A0A1U8GLK8_CAPAN)
Solyc04g014520.1	2.08511	4.31661	1.04977	0.00815	0.0211293	transmembrane protein 45B-like (AHRD V3.3 *** A0A2I4DQK0_9ROSI)
Solyc04g014600.3	28.9365	14.3327	-1.01358	5e-05	0.000217554	Adenine nucleotide alpha hydrolases-like superfamily protein (AHRD V3.3 *** A0A2U1NYH2_ARTAN)
Solyc04g014613.1,Solyc04g014617.1	1.21004	3.24204	1.42184	5e-05	0.000217554	Serine/threonine-protein phosphatase 7 long form-like protein (AHRD V3.3 *-* A0A1J3IZ43_NOCCA)
Solyc04g015520.3	1.42167	3.16438	1.15434	0.00045	0.00164	Remorin (AHRD V3.3 *** A0A200Q6K8_9MAGN)
Solyc04g016220.4	6.40459	2.43142	-1.39731	5e-05	0.000217554	Glycosyltransferase (AHRD V3.3 *-* A0A0A1WC49_NICAT)
Solyc04g054290.3	3.1115	1.02945	-1.59574	5e-05	0.000217554	Pentatricopeptide repeat-containing protein (AHRD V3.3 *** A0A2G2WLY5_CAPBA)
Solyc04g064660.1	4.6406	2.28787	-1.02031	5e-05	0.000217554	Pentatricopeptide repeat-containing protein (AHRD V3.3 *** A0A2G3CLX2_CAPCH)
Solyc04g071030.1	1.3934	0.454069	-1.61762	0.0213	0.0481773	RING-type E3 ubiquitin transferase (AHRD V3.3 *** A0A2G2WYL4_CAPBA)
Solyc04g150161.1	2.26218	7.16961	1.66418	5e-05	0.000217554	Unknown protein
Solyc04g074470.1	0.682456	1.64651	1.27061	0.00805	0.020906	Protein EXORDIUM-like 2 (AHRD V3.3 *** A0A2G3CNT3_CAPCH)
Solyc04g076340.3	30.1694	13.628	-1.14651	5e-05	0.000217554	hypothetical protein (AHRD V3.3 *-* AT4G38060.4)
Solyc04g077230.1	1.72813	11.1948	2.69555	0.0132	0.0320089	Unknown protein
Solyc04g077630.3	0.610599	1.28528	1.07379	0.01535	0.0364297	Serine carboxypeptidase (AHRD V3.3 *** A0A2K3MSK4_TRIPR)
Solyc04g078880.3	6.68912	0.476902	-3.81005	5e-05	0.000217554	cold regulated protein 27 (AHRD V3.3 *** AT5G42900.2)
Solyc04g080290.3	20.5427	41.8431	1.02637	5e-05	0.000217554	Sec14p-like phosphatidylinositol transfer family protein (AHRD V3.3 *** Q9FRK8_ARATH)
Solyc04g080380.3	6.20687	15.2252	1.29452	0.00015	0.000604166	Leucine carboxyl methyltransferase (AHRD V3.3 *** A0A2U1QMA3_ARTAN)
Solyc04g081770.4	0.991975	2.07008	1.06131	0.00585	0.0158519	GDSL esterase/lipase (AHRD V3.3 *** A0A2G2ZSP1_CAPAN)
Solyc04g082050.3	41.0259	17.6699	-1.21524	5e-05	0.000217554	Cellular retinaldehyde-binding/triple function, C-terminal (AHRD V3.3 *** B6SN40_MAIZE)
Solyc04g082120.3	0.460121	1.7088	1.89289	5e-05	0.000217554	Prolyl oligopeptidase (AHRD V3.3 *** H2D7F1_COFAR)
Solyc04g082480.3	2.27284	6.02496	1.40646	5e-05	0.000217554	Plant regulator RWP-RK family protein, putative (AHRD V3.3 *** A0A061FD78_THECC)
Solyc04g082590.3	33.114	12.4539	-1.41085	5e-05	0.000217554	TLR4 regulator/MIR-interacting MSAP protein (AHRD V3.3 *** AT1G42480.1)
Solyc04g007925.1,Solyc04g007940.4	4.83011	2.36522	-1.03008	5e-05	0.000217554	Cytochrome P450 (AHRD V3.3 *-* A0A200QYA7_9MAGN)
Solyc04g008230.3	22.5887	53.841	1.25311	5e-05	0.000217554	Pectin lyase-like superfamily protein (AHRD V3.3 *** A0A2U1PE89_ARTAN)
Solyc04g008900.4,Solyc04g008910.3	16.0617	38.7898	1.27205	5e-05	0.000217554	Transmembrane protein, putative (DUF247) (AHRD V3.3 *** Q9SN03_ARATH)
Solyc04g014830.3,Solyc04g014835.1	6.21977	3.07056	-1.01836	5e-05	0.000217554	Transcription factor GRAS (AHRD V3.3 *** A0A200QXB8_9MAGN)
Solyc04g016000.3	0.936259	2.10129	1.1663	0.01285	0.0312788	Heat shock transcription factor protein 8 (AHRD V3.3 *** A0A1W6LWG5_FRAAN)
Solyc04g018120.1,Solyc04g018130.1	4.83413	1.09147	-2.14698	5e-05	0.000217554	ARF guanine-nucleotide exchange factor GNOM-like (AHRD V3.3 --* XP_021678898.1)
Solyc04g025550.1	7.95665	1.249	-2.67139	5e-05	0.000217554	Unknown protein
Solyc04g051280.4	14.7203	5.51566	-1.4162	5e-05	0.000217554	nucleolin (AHRD V3.3 *-* AT1G65090.3)
Solyc04g054430.2	7.61495	1.30386	-2.54605	5e-05	0.000217554	Unknown protein
Solyc04g058180.4	2.61672	5.51766	1.0763	5e-05	0.000217554	S-adenosyl-L-methionine-dependent methyltransferases superfamily protein (AHRD V3.3 *** A0A2U1PR33_ARTAN)
Solyc04g071680.2	1.14099	0.488095	-1.22506	0.0033	0.00961425	Receptor protein kinase, putative (AHRD V3.3 *** B9SAG6_RICCO)
Solyc04g071990.3	34.0881	7.66983	-2.152	5e-05	0.000217554	Protein GIGANTEA (AHRD V3.3 *** A0A2G2ZPW3_CAPAN)
Solyc04g072160.3	180.109	13.8849	-3.69729	5e-05	0.000217554	ripening regulated protein DDTFR8
Solyc04g074030.3	1.19213	2.55884	1.10195	5e-05	0.000217554	Receptor protein kinase, putative (AHRD V3.3 *** A0A061FG24_THECC)
Solyc04g076690.4	73.4148	28.7211	-1.35396	5e-05	0.000217554	Unknown protein
Solyc04g076720.3	18	6.6115	-1.44495	5e-05	0.000217554	autophagy-related protein 18a-like (AHRD V3.3 *-* A0A2I4FUZ0_9ROSI)
Solyc04g077535.1	0.659515	1.49416	1.17986	0.01995	0.0455628	DUF4378 domain-containing protein (AHRD V3.3 *** A0A1Q3ALK9_CEPFO)
Solyc04g077860.4	3.8103	12.5842	1.72364	5e-05	0.000217554	Sigma-B regulation protein RsbQ (AHRD V3.3 *** A0A2T0KZ78_9BURK)
Solyc04g078460.3	17.2148	44.7841	1.37934	5e-05	0.000217554	Isoaspartyl peptidase/L-asparaginase (AHRD V3.3 *** A0A1U8GBV5_CAPAN)
Solyc04g080700.4	25.1728	10.8362	-1.21601	5e-05	0.000217554	Bifunctional nuclease 2 (AHRD V3.3 *** A0A2G3AX92_CAPCH)
Solyc05g005100.4	4.17149	10.0519	1.26883	0.0008	0.00274741	Protein trichome birefringence (AHRD V3.3 *** A0A2G3BHS7_CAPCH)
Solyc05g005230.3	3.43279	1.10002	-1.64185	0.0082	0.0212414	Plant protein 1589 of Uncharacterized protein function (AHRD V3.3 *** A0A061EE06_THECC)
Solyc05g006730.4	1.29991	4.69101	1.85148	5e-05	0.000217554	Glutathione S-transferase (AHRD V3.3 *** A0A200QY01_9MAGN)
Solyc05g008130.4	8.99517	2.38887	-1.91282	5e-05	0.000217554	Unknown protein
Solyc05g009310.3	3.93746	0.322918	-3.60803	5e-05	0.000217554	Zinc finger protein CONSTANS-LIKE 7 (AHRD V3.3 *** A0A2G2VK65_CAPBA)
Solyc05g009480.1	14.0972	4.14768	-1.76504	5e-05	0.000217554	Unknown protein
Solyc05g010240.4	7.12768	2.10592	-1.75898	5e-05	0.000217554	Chaperonin-60 beta4 (AHRD V3.3 *** A0A0F7J500_9ROSI)
Solyc05g010320.4	36.8838	84.7609	1.20041	5e-05	0.000217554	Chalcone-flavonone isomerase family protein (AHRD V3.3 *** A0A193AUW5_SOLME)
Solyc05g010620.3	2.35413	1.04757	-1.16814	5e-05	0.000217554	Pentatricopeptide repeat (AHRD V3.3 *** A0A200Q0T0_9MAGN)
Solyc05g013450.4	8.6223	22.1537	1.3614	5e-05	0.000217554	Protein DETOXIFICATION (AHRD V3.3 *** A0A1Q3CW99_CEPFO)
Solyc05g014190.4	1.79578	4.16208	1.21269	5e-05	0.000217554	CAAX amino terminal protease family protein (AHRD V3.3 *** AT3G26085.2)
Solyc05g015800.3	1.2321	6.34884	2.36537	5e-05	0.000217554	Alcohol acyl transferase (AHRD V3.3 *** Q6QLX4_SOLLC)
Solyc05g018130.3	4.01957	8.3642	1.05718	5e-05	0.000217554	2-oxoglutarate (2OG) and Fe(II)-dependent oxygenase superfamily protein (AHRD V3.3 *** B4FBV2_MAIZE)
Solyc05g023900.1	2.63693	0.937921	-1.49132	5e-05	0.000217554	Pentatricopeptide repeat (AHRD V3.3 *** A0A200R3X1_9MAGN)
Solyc05g024010.3	15.4728	6.00499	-1.3655	5e-05	0.000217554	Zinc finger protein CONSTANS-LIKE 15 (AHRD V3.3 *** A0A2G2VMU9_CAPBA)
Solyc05g046110.4	2.04976	0.956791	-1.09918	0.00115	0.00379678	DUF604 domain-containing protein (AHRD V3.3 *** A0A1Q3CI87_CEPFO)
Solyc05g047680.4	0.300612	1.27066	2.0796	0.00245	0.00740402	Cytochrome P450 (AHRD V3.3 *** A0A2U1MQN4_ARTAN)
Solyc05g051010.4	0.807849	2.13005	1.39873	0.0007	0.00243857	Dihydroflavonol-4-reductase (AHRD V3.3 *** A0A2K3N028_TRIPR)
Solyc05g052240.3	61.0959	136.396	1.15865	5e-05	0.000217554	Chalcone-flavonone isomerase family protein (AHRD V3.3 *** A0A2G2ZJB2_CAPAN)
Solyc05g053100.3	40.2222	19.9286	-1.01315	5e-05	0.000217554	Dihydrolipoyl dehydrogenase-like protein (AHRD V3.3 *** A0A2K3PDU3_TRIPR)
Solyc05g056170.3	9.1444	23.9769	1.39069	5e-05	0.000217554	Phenylalanine ammonia-lyase (AHRD V3.3 *** A0A2G2WVC6_CAPBA)
Solyc05g056270.3	31.7864	15.83	-1.00575	5e-05	0.000217554	Phosphoenolpyruvate carboxylase family protein (AHRD V3.3 *** A0A2U1PPT0_ARTAN)
Solyc05g056390.2	188.112	87.2729	-1.10798	5e-05	0.000217554	10 kDa chaperonin (AHRD V3.3 *** A0A1U8F6X5_CAPAN)
Solyc05g005540.4,Solyc05g005550.4	5.08036	10.6853	1.07262	0.0054	0.0147837	Polygalacturonase-1 non-catalytic subunit beta (AHRD V3.3 *** GP1_SOLLC)
Solyc05g005930.3	5.70285	12.6488	1.14925	0.01495	0.0356132	Glycosyltransferase (AHRD V3.3 *** A0A2I4G8J4_9ROSI)
Solyc05g006220.3	3.62006	8.56674	1.24273	5e-05	0.000217554	IAA-amino acid hydrolase ILR1-like 1 (AHRD V3.3 *** A0A2G3B8H5_CAPCH)
Solyc05g007880.4	3.59416	9.93019	1.46617	5e-05	0.000217554	cyclic dof factor 2-like (AHRD V3.3 *** A0A2I4E3P6_9ROSI)
Solyc05g007895.1	21.0733	10.2833	-1.03512	0.0002	0.000786422	RING/U-box superfamily protein (AHRD V3.3 *-* Q9LJE9_ARATH)
Solyc05g008120.4	27.0536	0.964939	-4.80924	5e-05	0.000217554	DnaJ-like protein subfamily B member 6 (AHRD V3.3 *-* A0A2G3B5R9_CAPCH)
Solyc05g008240.2	26.3579	6.44365	-2.03228	0.0001	0.000415617	myb-related protein Hv1 (AHRD V3.3 --* XP_004238850.1)
Solyc05g008290.4	14.1779	6.64471	-1.09336	5e-05	0.000217554	Multicopper oxidase LPR1 (AHRD V3.3 *-* A0A2G2VKE3_CAPBA)
Solyc05g010180.4	3.69955	7.52645	1.02462	5e-05	0.000217554	Carotene isomerase (AHRD V3.3 *** A0A200PZS7_9MAGN)
Solyc05g010710.3	0.529433	1.25085	1.24039	0.00595	0.016089	UDP-glycosyltransferase 89A2-like (AHRD V3.3 *** A0A2I4HJA4_9ROSI)
Solyc05g011850.1	2.19872	9.94644	2.17752	0.0026	0.00780168	Sulfotransferase (AHRD V3.3 *** A0A2G3B6Y1_CAPCH)
Solyc05g011860.1	1.64409	7.15323	2.12131	0.00215	0.00659725	Sulfotransferase (AHRD V3.3 *-* A0A2G3B6Y2_CAPCH)
Solyc05g012230.4	0.337176	1.30492	1.95239	0.00515	0.0141855	hypothetical protein (AHRD V3.3 *-* AT5G61040.1)
Solyc05g012510.3	134.615	59.4816	-1.17833	5e-05	0.000217554	Alpha-1,4 glucan phosphorylase (AHRD V3.3 *** A0A2G2VL62_CAPBA)
Solyc05g013440.3	68.7878	149.341	1.11839	5e-05	0.000217554	Amine oxidase (AHRD V3.3 *** A0A2G2VMP6_CAPBA)
Solyc05g015530.3	117.066	45.8292	-1.35298	5e-05	0.000217554	Endoplasmic reticulum, stress-associated Ramp4 (AHRD V3.3 *** A0A2U1N8N8_ARTAN)
Solyc05g026490.3	1.86673	0.833308	-1.16359	0.00405	0.0114989	Phosphomannomutase/phosphoglucomutase (AHRD V3.3 *** A0A1J3D7Z0_NOCCA)
Solyc05g041750.1	13.6469	6.66645	-1.03358	5e-05	0.000217554	Unknown protein
Solyc05g045953.1	7.6967	2.77451	-1.47201	5e-05	0.000217554	Unknown protein
Solyc05g046140.3	2.23367	9.33964	2.06395	5e-05	0.000217554	Kirola (AHRD V3.3 *** A0A2G3B0M8_CAPCH)
Solyc05g046200.3	1.05242	2.92099	1.47274	0.0099	0.024986	Unknown protein
Solyc05g051200.1	1.90685	4.00814	1.07174	0.01915	0.0440011	ethylene-responsive factor 1
Solyc05g051250.3	1.89076	0.782917	-1.27204	0.00115	0.00379678	Glutamine synthetase (AHRD V3.3 *** A0A1U8GYF5_CAPAN)
Solyc05g051425.2	1.49957	3.46829	1.20968	0.00095	0.00320314	Dihydrofolate reductase-like protein (AHRD V3.3 *** A0A2K3MS55_TRIPR)
Solyc05g052950.4	2.95855	7.61816	1.36455	5e-05	0.000217554	Regulator of chromosome condensation (RCC1) family protein (AHRD V3.3 *** Q9M2S1_ARATH)
Solyc05g055010.4	32.2737	12.6133	-1.35542	5e-05	0.000217554	RNA-binding protein 42 (AHRD V3.3 *** A0A2I4E3H6_9ROSI)
Solyc05g056320.3	23.689	48.3797	1.03019	5e-05	0.000217554	Smr (Small MutS-related) domain protein (AHRD V3.3 *** A0A2K3NNB3_TRIPR)
Solyc05g056560.3	35.6909	16.0504	-1.15295	5e-05	0.000217554	Protein Hikeshi (AHRD V3.3 *** A0A1J3IID3_NOCCA)
Solyc06g005490.3	22.8633	8.56492	-1.41652	5e-05	0.000217554	Triosephosphate isomerase (AHRD V3.3 *** A0A200R1E9_9MAGN)
Solyc06g005680.4	1.32652	0.19517	-2.76484	0.0019	0.00591539	Two-component response regulator (AHRD V3.3 *-* C0HE02_MAIZE)
Solyc06g006080.3	19.0212	6.52401	-1.54378	5e-05	0.000217554	Phosphomethylpyrimidine synthase (AHRD V3.3 *** A0A2G3C580_CAPCH)
Solyc06g007370.1	6.58966	2.71473	-1.2794	0.0041	0.0116245	6,7-dimethyl-8-ribityllumazine synthase (AHRD V3.3 *** A0A061GZ51_THECC)
Solyc06g011370.4,Solyc06g011380.2,Solyc06g011400.2	28.7229	6.74949	-2.08935	5e-05	0.000217554	Chaperone protein ClpB (AHRD V3.3 *-* B2IUM0_NOSP7)
Solyc06g035790.3	5.83911	2.81442	-1.05291	5e-05	0.000217554	S-adenosyl-L-methionine-dependent methyltransferases superfamily protein (AHRD V3.3 *** A0A2U1NSE2_ARTAN)
Solyc06g036290.3	164.423	9.30597	-4.14311	5e-05	0.000217554	heat shock protein 90
Solyc06g061230.3	3.31558	7.68156	1.21214	0.00135	0.00437535	metallocarboxypeptidase inhibitor precursor (AHRD V3.3 -** NP_001275375.1)
Solyc06g063190.3	0.622936	1.73962	1.48162	5e-05	0.000217554	glutamate receptor-like 2.3
Solyc06g065970.1	156.813	329.357	1.0706	5e-05	0.000217554	Bifunctional inhibitor/lipid-transfer protein/seed storage 2S albumin superfamily protein (AHRD V3.3 *** A0A2U1PU47_ARTAN)
Solyc06g066630.1	3.13368	6.98254	1.1559	5e-05	0.000217554	MBOAT (Membrane bound O-acyl transferase) family protein (AHRD V3.3 *** A0A2U1LYZ9_ARTAN)
Solyc06g069730.3	32.8409	68.1625	1.05348	5e-05	0.000217554	Chlorophyll a-b binding protein, chloroplastic (AHRD V3.3 *** A0A1U8GPF4_CAPAN)
Solyc06g069820.4	90.4049	33.9512	-1.41294	5e-05	0.000217554	DUF674 family protein (AHRD V3.3 *** A0A2K3NL09_TRIPR)
Solyc06g071570.3	0.969835	2.14962	1.14827	5e-05	0.000217554	Protein NRT1/ PTR FAMILY 2.9 (AHRD V3.3 *** A0A2G3C9R5_CAPCH)
Solyc06g072220.1	2.77812	6.23889	1.16718	0.00025	0.000963419	miraculin-like (AHRD V3.3 *** A0A2I4HMC5_9ROSI)
Solyc06g072430.3	17.5923	3.81402	-2.20556	5e-05	0.000217554	BAG family molecular chaperone regulator 5, mitochondrial (AHRD V3.3 *-* A0A2I0XHJ2_9ASPA)
Solyc06g072740.1	2.86789	5.99431	1.06361	5e-05	0.000217554	Inositol-tetrakisphosphate 1-kinase (AHRD V3.3 *** A0A1U8H3S2_CAPAN)
Solyc06g072770.3	2.81588	5.6868	1.01403	5e-05	0.000217554	Binding partner of acd11 1 (AHRD V3.3 *** A0A314L950_NICAT)
Solyc06g073530.3	1.55406	0.645357	-1.26787	0.00025	0.000963419	Argonaute4c
Solyc06g073820.3,Solyc06g073825.1	7.55885	1.47632	-2.35616	5e-05	0.000217554	Ubiquitin carboxyl-terminal hydrolase 12 (AHRD V3.3 *** A0A2G2XWY4_CAPAN)
Solyc06g074090.3	69.2923	143.34	1.04868	5e-05	0.000217554	7-dehydrocholesterol reductase (AHRD V3.3 *** A0A2G2WMN4_CAPBA)
Solyc06g074180.3	1.89648	0.685294	-1.46853	0.0001	0.000415617	Cytochrome P450 (AHRD V3.3 *** A0A200R6R8_9MAGN)
Solyc06g075650.3	1.2291	2.64048	1.1032	0.00395	0.011251	tonoplast intrinsic protein 1.2
Solyc06g076400.3	1.40127	2.90621	1.05241	5e-05	0.000217554	Protein phosphatase 2C (AHRD V3.3 *** A0A2U1KC05_ARTAN)
Solyc06g076560.2	15.3886	3.97269	-1.95367	5e-05	0.000217554	Class I heat shock protein (AHRD V3.3 *** A0A2K3M3P7_TRIPR)
Solyc06g076670.3	88.0046	16.9243	-2.37849	5e-05	0.000217554	RNA-binding (RRM/RBD/RNP motifs) family protein (AHRD V3.3 *-* A0A1P8AVT0_ARATH)
Solyc06g082030.3	3.66349	0.968721	-1.91907	5e-05	0.000217554	2-oxoglutarate (2OG) and Fe(II)-dependent oxygenase superfamily protein (AHRD V3.3 *** Q9LUZ1_ARATH)
Solyc06g082210.1	1.48668	4.03423	1.4402	5e-05	0.000217554	Protein LIGHT-DEPENDENT SHORT HYPOCOTYLS 6 (AHRD V3.3 *** A0A1J3GXN6_NOCCA)
Solyc06g083270.3	45.7683	13.147	-1.79961	5e-05	0.000217554	ER lumen protein retaining receptor (AHRD V3.3 *** A0A200QBW0_9MAGN)
Solyc06g150138.1	107.603	21.3259	-2.33503	5e-05	0.000217554	Unknown protein
Solyc06g084280.1	3.81905	17.805	2.221	5e-05	0.000217554	Fantastic four-like protein (AHRD V3.3 *-* A0A2K3NF15_TRIPR)
Solyc06g005690.3	1.12325	0.539215	-1.05874	0.001	0.00335313	Pentatricopeptide repeat-containing protein (AHRD V3.3 *** A0A2G2WHX5_CAPBA)
Solyc06g005750.3	169.132	345.115	1.02892	5e-05	0.000217554	Methylsterol monooxygenase 2-1 (AHRD V3.3 *** A0A1U8H5Y5_CAPAN)
Solyc06g005940.3	431.459	164.249	-1.39334	5e-05	0.000217554	Protein disulfide-isomerase (AHRD V3.3 *** A0A1U8GX36_CAPAN)
Solyc06g006000.3	39.6444	3.5855	-3.46687	5e-05	0.000217554	Maternal effect embryo arrest 59 (AHRD V3.3 *** B6T4K8_MAIZE)
Solyc06g009260.3	4.47988	1.60388	-1.48189	5e-05	0.000217554	Unknown protein
Solyc06g009620.1	11.5942	5.33131	-1.12085	5e-05	0.000217554	Pentatricopeptide repeat (AHRD V3.3 *** A0A200Q0B6_9MAGN)
Solyc06g019200.4	19.2998	9.60117	-1.00731	5e-05	0.000217554	Ethylene-dependent gravitropism-deficient and yellow-green-like 2 (AHRD V3.3 *** F4K0T6_ARATH)
Solyc06g035560.3,Solyc06g035570.1,Solyc06g150109.1	3.48121	1.3829	-1.33189	0.0171	0.0399523	MADS-box protein AGL42-like isoform X1 (AHRD V3.3 *-* XP_010321999.1)
Solyc06g048900.1	2.36696	0.99933	-1.244	5e-05	0.000217554	Pentatricopeptide repeat-containing protein (AHRD V3.3 *** A0A2G2Y9A8_CAPAN)
Solyc06g049030.4	0.725603	1.69402	1.2232	0.0185	0.0427229	RING/U-box superfamily protein (AHRD V3.3 *** A0A2U1QK74_ARTAN)
Solyc06g050760.1	38.872	19.3488	-1.00649	5e-05	0.000217554	Wound-induced protein 1 (AHRD V3.3 *** A0A2G2Z8C8_CAPAN)
Solyc06g051410.4	12.0115	5.93865	-1.01621	5e-05	0.000217554	N-(5'-phosphoribosyl)anthranilate isomerase (AHRD V3.3 *** S8D1B0_9LAMI)
Solyc06g051660.1	16.0496	7.38627	-1.11962	5e-05	0.000217554	Protein EARLY FLOWERING 4 (AHRD V3.3 *** A0A2G2WA22_CAPBA)
Solyc06g051950.4	1.1437	0.280895	-2.02561	0.00415	0.0117472	Nuclear migration protein nudC (AHRD V3.3 *** A0A2G2Z984_CAPAN)
Solyc06g053850.4	4.66442	1.77998	-1.38984	5e-05	0.000217554	Pentatricopeptide repeat (AHRD V3.3 *** A0A200QTR8_9MAGN)
Solyc06g061280.3	0.852175	1.91823	1.17055	0.00525	0.0144261	NAD(P)-binding Rossmann-fold superfamily protein (AHRD V3.3 *** A0A2U1LGD5_ARTAN)
Solyc06g062460.3	5.2371	2.6135	-1.00278	5e-05	0.000217554	bHLH transcription factor136
Solyc06g068600.3	3.83132	1.61913	-1.24262	5e-05	0.000217554	Phosphate ABC transporter ATP-binding protein PstB (AHRD V3.3 *** A0A365XJ19_9ACTN)
Solyc06g068650.4	17.3872	40.4173	1.21695	5e-05	0.000217554	4-coumarate:CoA ligase (AHRD V3.3 *** Q42879_LITER)
Solyc06g068970.3	16.4787	38.6621	1.23031	5e-05	0.000217554	3-oxo-5-alpha-steroid 4-dehydrogenase (DUF1295) (AHRD V3.3 *** F4HRY1_ARATH)
Solyc06g069760.3	11.5633	23.1575	1.00192	5e-05	0.000217554	Dof zinc finger protein (AHRD V3.3 *** A0A2K3MQ38_TRIPR)
Solyc06g071820.3	30.3717	10.4698	-1.5365	5e-05	0.000217554	BTB/POZ and TAZ domain-containing protein 1 (AHRD V3.3 *** A0A2G3BFP5_CAPCH)
Solyc06g073080.4	4.62704	0.729095	-2.66591	5e-05	0.000217554	2-oxoglutarate (2OG) and Fe(II)-dependent oxygenase superfamily protein (AHRD V3.3 *** A0A2U1QGX7_ARTAN)
Solyc06g076020.3	72.2874	7.5409	-3.26094	5e-05	0.000217554	heat shock protein 70 kD
Solyc06g076520.1,Solyc06g076540.1	108.39	30.3131	-1.83822	5e-05	0.000217554	Class I heat shock protein (AHRD V3.3 *** A0A2K3M3P7_TRIPR)
Solyc06g083190.4	224.603	98.5092	-1.18905	5e-05	0.000217554	Peptidylprolyl isomerase (AHRD V3.3 *** A0A2G3CCB5_CAPCH)
Solyc07g005410.3	0.178968	2.41772	3.75587	0.0045	0.0126076	Cytochrome c oxidase%2C subunit Vib family protein (AHRD V3.3 *** AT5G58005.2)
Solyc07g007260.4	7.86525	28.0574	1.83481	5e-05	0.000217554	Metallocarboxypeptidase inhibitor (AHRD V3.3 *-* A0A2G3BXM1_CAPCH)
Solyc07g008680.4,Solyc07g008690.3	0.571328	1.45706	1.35067	0.00585	0.0158519	Sesquiterpene synthase (AHRD V3.3 *-* G8H5N3_SOLLC)
Solyc07g009380.4	5.67345	13.6749	1.26923	5e-05	0.000217554	xyloglucan endotransglucosylase-hydrolase 2
Solyc07g032390.2	23.4425	10.5307	-1.15452	5e-05	0.000217554	Unknown protein
Solyc07g040960.1	5.7697	1.52875	-1.91614	5e-05	0.000217554	Harbinger transposase-derived nuclease (AHRD V3.3 *** A0A200QD47_9MAGN)
Solyc07g042250.3	319.587	156.787	-1.02741	5e-05	0.000217554	chaperonin 21 precursor
Solyc07g043390.4	899.618	1834.77	1.02821	5e-05	0.000217554	Cellulose synthase (AHRD V3.3 *** A0A200Q4F9_9MAGN)
Solyc07g043420.3	1632.1	4112.88	1.33342	5e-05	0.000217554	2-oxoglutarate-dependent dioxygenase 2
Solyc07g043490.1	177.355	373.863	1.07587	5e-05	0.000217554	Glycosyltransferase (AHRD V3.3 *** P93789_SOLTU)
Solyc07g043500.1	128.766	407.899	1.66345	5e-05	0.000217554	Glycosyltransferase (AHRD V3.3 *** C5NN15_CATRO)
Solyc07g047740.3	0.878727	1.84763	1.07219	0.00455	0.0127311	TOMTPX2A peroxidase
Solyc07g049440.3	15.6063	55.7056	1.8357	5e-05	0.000217554	GDSL esterase/lipase (AHRD V3.3 *** A0A2G2Z2Z1_CAPAN)
Solyc07g052560.3	5.23081	2.58536	-1.01667	5e-05	0.000217554	traB domain-containing protein-like (AHRD V3.3 *** A0A2I4HRB9_9ROSI)
Solyc07g052960.3	2.04616	5.19691	1.34474	5e-05	0.000217554	GRAS family TF
Solyc07g054310.3	32.6741	67.3198	1.04288	5e-05	0.000217554	Cell wall protein (AHRD V3.3 *** I6QN83_HELAN)
Solyc07g054880.4,Solyc07g054900.2	9.58497	19.9766	1.05946	5e-05	0.000217554	Methylketone synthase Ie (AHRD V3.3 *** E0YCS7_SOLLC)
Solyc07g055050.3	53.901	24.8586	-1.11657	5e-05	0.000217554	ATP synthase protein I-related protein (AHRD V3.3 *** A0A2U1Q771_ARTAN)
Solyc07g061730.3	3.30592	1.3397	-1.30314	0.0006	0.00212491	gibberellin 2-oxidase 5
Solyc07g062490.1	7.43775	20.1909	1.44077	5e-05	0.000217554	Epidermis-specific secreted glycoprotein EP1 (AHRD V3.3 *** A0A2G2WG47_CAPBA)
Solyc07g062510.2	1.53193	3.06607	1.00104	0.0001	0.000415617	Cytochrome (AHRD V3.3 *** A0A2G2WF27_CAPBA)
Solyc07g062520.3	20.9107	43.3115	1.05051	5e-05	0.000217554	Cytochrome (AHRD V3.3 *** A0A2G2WF27_CAPBA)
Solyc07g063770.3	3.02283	6.06242	1.00399	5e-05	0.000217554	G-type lectin S-receptor-like serine/threonine-protein kinase (AHRD V3.3 *** A0A1U8HJC3_CAPAN)
Solyc07g064160.3	286.9	68.8546	-2.05892	5e-05	0.000217554	Thiamine thiazole synthase, chloroplastic (AHRD V3.3 *** A0A2G2WFN7_CAPBA),Pfam:PF01946
Solyc07g006230.1	3.42	7.08173	1.05011	0.0206	0.0468258	Unknown protein
Solyc07g007130.1	8.10484	3.34807	-1.27545	0.0011	0.00365022	NHL domain protein (AHRD V3.3 *** A0A1P8BDM5_ARATH)
Solyc07g007280.4	7.64163	3.74728	-1.02804	0.0001	0.000415617	Chlororespiratory reduction 6 (AHRD V3.3 *** A0A0F7CZ65_9ROSI)
Solyc07g008280.4	1.53134	4.05999	1.40668	0.00385	0.0109993	cytochrome P450 family protein (AHRD V3.3 -** AT3G15760.1)
Solyc07g019460.3	80.6426	168.565	1.06369	5e-05	0.000217554	NADPH--cytochrome P450 reductase (AHRD V3.3 *** A0A2G2WCH2_CAPBA)
Solyc07g032670.3	2.32358	0.78564	-1.56441	0.01225	0.0300228	Unknown protein
Solyc07g041900.3	20.6844	4.75896	-2.11983	5e-05	0.000217554	cysteine proteinase
Solyc07g041920.4	1.75078	0.599258	-1.54675	0.00235	0.00713592	Cysteine protease (AHRD V3.3 *** Q9LRI2_TOBAC)
Solyc07g043230.3	2.73677	5.49301	1.00512	5e-05	0.000217554	Zinc transporter protein (AHRD V3.3 *** A5BDR3_VITVI)
Solyc07g043410.1	3.20075	7.27702	1.18494	5e-05	0.000217554	Glycosyltransferase (AHRD V3.3 *** E5L3S0_SOLLC)
Solyc07g049450.3	115.474	50.9901	-1.17928	5e-05	0.000217554	Protein disulfide-isomerase like 2-2 (AHRD V3.3 *** A0A2G3C063_CAPCH)
Solyc07g051940.4	0.694565	2.21041	1.67013	5e-05	0.000217554	Sesquiterpene synthase (AHRD V3.3 *** G8H5N2_SOLHA)
Solyc07g052060.2	1.32053	5.26177	1.99443	5e-05	0.000217554	Pelargonidin 3-o-(6-caffeoylglucoside) 5-o-(6-o-malonylglucoside) 4'''-malonyltransferase (AHRD V3.3 *** G9HTF6_NICAT)
Solyc07g053130.4	0.406354	1.30096	1.67877	5e-05	0.000217554	G-type lectin S-receptor-like serine/threonine-protein kinase (AHRD V3.3 *** A0A2G2Z3R4_CAPAN)
Solyc07g053380.2,Solyc07g150144.1	3.18624	1.57896	-1.01288	0.0013	0.00423392	Pentatricopeptide repeat (AHRD V3.3 *** A0A200PYA7_9MAGN)
Solyc07g054280.1	6.27417	17.7626	1.50135	5e-05	0.000217554	Tyrosine/DOPA decarboxylase 3 (AHRD V3.3 *** A0A2G2Z3G9_CAPAN)
Solyc07g054760.1	27.8049	11.9133	-1.22277	0.0051	0.0140655	Wound-responsive family protein (AHRD V3.3 *** A0A2K3L288_TRIPR)
Solyc07g055710.3	0.611947	1.43347	1.22803	0.004	0.0113749	Heat stress transcription factor A-5 (AHRD V3.3 *** A0A2G2Z4R4_CAPAN)
Solyc07g063120.4	18.3343	38.2574	1.06119	5e-05	0.000217554	Protein SPA1-RELATED 3 (AHRD V3.3 *** A0A2G2VZ51_CAPBA)
Solyc07g064410.1	0.342249	2.09228	2.61196	0.00215	0.00659725	Fatty acid desaturase 4, chloroplastic (AHRD V3.3 *** A0A1U8FLY9_CAPAN)
Solyc07g065130.3	2.92444	1.4516	-1.01051	0.0002	0.000786422	Mo25-like (AHRD V3.3 *** A0A200QFJ7_9MAGN)
Solyc07g065500.2	23.3474	11.2704	-1.05072	5e-05	0.000217554	Nuclear transcription factor Y subunit B-3 (AHRD V3.3 *** A0A2G2WFH7_CAPBA)
Solyc07g065730.1	3.14676	1.38413	-1.18489	5e-05	0.000217554	Pentatricopeptide repeat (AHRD V3.3 *** A0A200R9Y9_9MAGN)
Solyc08g005333.1,Solyc08g005335.1	16.1716	6.03939	-1.42099	5e-05	0.000217554	Histidinol-phosphate aminotransferase, chloroplastic (AHRD V3.3 *** A0A2G2XLG4_CAPBA)
Solyc08g005610.3	2.42415	1.20879	-1.00392	0.0003	0.00113721	Cytochrome P450 (AHRD V3.3 *** A0A200R6R4_9MAGN)
Solyc08g005705.1,Solyc08g005710.3	3.22781	9.048	1.48704	5e-05	0.000217554	Terpene synthase 41 (AHRD V3.3 *-* R9R6S4_SOLLC)
Solyc08g007130.4	2.16793	5.06062	1.223	5e-05	0.000217554	Beta-amylase (AHRD V3.3 *** A0A2G3DCL2_CAPCH)
Solyc08g007240.4	32.5199	12.1084	-1.42531	5e-05	0.000217554	Nudix hydrolase 8 (AHRD V3.3 *** A0A1U8EVF7_CAPAN)
Solyc08g007770.4	80.5938	25.574	-1.65599	5e-05	0.000217554	PGRL1A transmembrane protein (AHRD V3.3 *** A0A0F7GZ28_9ROSI)
Solyc08g016720.1	2.74992	6.24217	1.18266	5e-05	0.000217554	9-cis-epoxycarotenoid dioxygenase2
Solyc08g066220.4	1.04869	2.48336	1.2437	0.00015	0.000604166	Serine decarboxylase (AHRD V3.3 *** A0A2G3AU85_CAPCH)
Solyc08g066420.1	25.5881	61.3419	1.2614	5e-05	0.000217554	Polyketide cyclase/dehydrase and lipid transport superfamily protein (AHRD V3.3 *** A0A2U1PZR8_ARTAN)
Solyc08g067960.3	40.7844	14.0661	-1.5358	5e-05	0.000217554	CHY-type/CTCHY-type/RING-type Zinc finger protein (AHRD V3.3 *** A0A2U1Q2D4_ARTAN)
Solyc08g075780.4	81.1046	37.8634	-1.09898	5e-05	0.000217554	Ubiquitin-fold modifier 1 (AHRD V3.3 *** A0A2G3B4L7_CAPCH)
Solyc08g076780.2,Solyc08g076790.3	2.27388	8.25064	1.85935	5e-05	0.000217554	NAD(P)-binding Rossmann-fold superfamily protein (AHRD V3.3 *-* A0A2U1LGD5_ARTAN)
Solyc08g076883.1	0.664998	1.38477	1.05822	0.0021	0.00646166	Unknown protein
Solyc08g077320.3	2.58527	1.26855	-1.02713	5e-05	0.000217554	Pentatricopeptide repeat-containing protein (AHRD V3.3 *** A0A2I0W1U4_9ASPA)
Solyc08g078190.2	2.80212	1.09767	-1.35207	0.0002	0.000786422	Ethylene-responsive transcription factor 5 (AHRD V3.3 *** A0A2G2XL45_CAPBA)
Solyc08g078400.3	0.286582	1.17265	2.03275	5e-05	0.000217554	peroxisomal acyl-CoA oxidase 1B
Solyc08g078700.2	79.3013	1.49803	-5.7262	5e-05	0.000217554	mitochondrial small heat shock protein
Solyc08g078940.1	61.1797	136.333	1.15601	5e-05	0.000217554	Bifunctional inhibitor/lipid-transfer protein/seed storage 2S albumin superfamily protein (AHRD V3.3 *** F4IC43_ARATH)
Solyc08g079870.3	0.510136	2.87557	2.49489	5e-05	0.000217554	subtilisin
Solyc08g079880.2,Solyc08g079890.2,Solyc08g079900.3,Solyc08g079920.2	1.77701	7.30165	2.03877	5e-05	0.000217554	Subtilisin-like protease (AHRD V3.3 *** Q9LWA3_SOLLC)
Solyc08g080620.1	6.38114	3.15064	-1.01817	0.0001	0.000415617	PR-5x
Solyc08g080640.2,Solyc08g080650.3	3.23906	23.9581	2.88687	5e-05	0.000217554	NP24 protein precursor
Solyc08g081480.3	8.25422	17.3228	1.06947	5e-05	0.000217554	Pectin lyase-like superfamily protein (AHRD V3.3 *** O81746_ARATH)
Solyc08g082460.4	1.59508	0.738916	-1.11014	0.00395	0.011251	Protein kinase domain (AHRD V3.3 *-* A0A200QL53_9MAGN)
Solyc08g005630.3	6.73063	14.5691	1.1141	5e-05	0.000217554	Long-chain-alcohol oxidase (AHRD V3.3 *** R9R6I9_SOLLC)
Solyc08g014000.3	2.80585	6.78924	1.27481	5e-05	0.000217554	lipoxygenase A
Solyc08g014190.4	2.2709	7.54169	1.73162	5e-05	0.000217554	Geraniol 8-hydroxylase (AHRD V3.3 *** A0A1U8G9M4_CAPAN)
Solyc08g062180.3	2.15627	5.17766	1.26376	5e-05	0.000217554	protein BIG GRAIN 1-like A (AHRD V3.3 *** A0A2I4FTX4_9ROSI)
Solyc08g062437.1	115.371	1.16459	-6.63032	5e-05	0.000217554	17.9 kDa class II heat shock protein (AHRD V3.3 *** A0A2G3CY92_CAPCH)
Solyc08g062950.4	6.9054	3.30578	-1.06274	0.00835	0.02158	Cytochrome P450 family protein (AHRD V3.3 *** G7I9V8_MEDTR)
Solyc08g062960.4	40.5766	6.10394	-2.73284	5e-05	0.000217554	Heat shock transcription factor (AHRD V3.3 *-* A0A1Y1I763_KLENI)
Solyc08g066310.3	0.579386	1.45276	1.3262	5e-05	0.000217554	Receptor-like protein kinase (AHRD V3.3 *-* A0A2D1PG71_9ROSI)
Solyc08g068150.4	17.0521	43.0941	1.33754	5e-05	0.000217554	BURP domain-containing protein (AHRD V3.3 *-* A0A2U1QID7_ARTAN)
Solyc08g068870.3	1.47014	4.97534	1.75884	5e-05	0.000217554	Eukaryotic aspartyl protease family protein, expressed (AHRD V3.3 *** Q2R8V2_ORYSJ)
Solyc08g074680.3	0.893198	3.67858	2.0421	5e-05	0.000217554	partialpolyphenol oxidase A
Solyc08g075210.2	10.3795	22.308	1.10382	5e-05	0.000217554	HXXXD-type acyl-transferase family protein (AHRD V3.3 *** F4JBC7_ARATH)
Solyc08g076880.3	6.86544	2.90201	-1.2423	5e-05	0.000217554	Succinate dehydrogenase [ubiquinone] iron-sulfur subunit, mitochondrial (AHRD V3.3 *-* A0A2G2XLC0_CAPBA)
Solyc08g077080.1	0.721195	2.2751	1.65747	0.00015	0.000604166	Glycosyltransferase (AHRD V3.3 *** E5L3R9_SOLLC)
Solyc08g078900.1	45.374	123.856	1.44872	5e-05	0.000217554	Bifunctional inhibitor/lipid-transfer protein/seed storage 2S albumin superfamily protein (AHRD V3.3 *** A0A2U1PU47_ARTAN)
Solyc08g079030.4	3.79328	7.90475	1.05927	5e-05	0.000217554	hypothetical protein (DUF863) (AHRD V3.3 *-* AT1G62530.2)
Solyc08g080040.4	0.873691	7.04907	3.01224	5e-05	0.000217554	2-oxoglutarate (2OG) and Fe(II)-dependent oxygenase superfamily protein (AHRD V3.3 *** F4J670_ARATH)
Solyc08g080160.4,Solyc08g080170.3	113.474	370.689	1.70784	5e-05	0.000217554	3-hydroxy-3-methylglutaryl coenzyme A synthase (AHRD V3.3 *-* A0A2G3B388_CAPCH)
Solyc08g080540.3	10.0538	2.48114	-2.01867	5e-05	0.000217554	Heat stress transcription factor B-2b (AHRD V3.3 *** A0A2G3DB98_CAPCH)
Solyc08g081455.1,Solyc08g081460.2	10.2751	2.31002	-2.15317	5e-05	0.000217554	Unknown protein
Solyc08g082160.3	47.7514	102.036	1.09546	5e-05	0.000217554	subtilisin-like serine protease 3 (AHRD V3.3 --* AT2G19170.2)
Solyc08g082490.3,Solyc08g082500.2	3.12352	1.03491	-1.59367	0.0094	0.0238927	GDSL esterase/lipase-like (AHRD V3.3 *** A0A2Z7BHU2_9LAMI)
Solyc09g007150.3	48.0365	109.627	1.1904	5e-05	0.000217554	Glutathione S-transferase (AHRD V3.3 *** A0A200QHH9_9MAGN)
Solyc09g007270.3	21.4699	4.6399	-2.21015	5e-05	0.000217554	Ascorbate peroxidase (AHRD V3.3 *** Q42941_TOBAC)
Solyc09g007630.3	41.627	18.7649	-1.14949	5e-05	0.000217554	P58IPK
Solyc09g008670.3	41.8796	104.617	1.32081	5e-05	0.000217554	threonine deaminase
Solyc09g008970.1	78.7133	11.3333	-2.79604	5e-05	0.000217554	plant/protein (AHRD V3.3 *** AT3G10020.1)
Solyc09g011160.4	64.8284	11.4724	-2.49846	5e-05	0.000217554	Regulator of chromosome condensation (RCC1) family protein (AHRD V3.3 *** A0A1I9LSN5_ARATH)
Solyc09g011270.4	4.96008	11.4597	1.20814	5e-05	0.000217554	Cysteine/histidine-rich C1 domain protein (AHRD V3.3 *** A0A1P8AY95_ARATH)
Solyc09g011560.3	2.32372	7.61759	1.7129	5e-05	0.000217554	Glutathione S-transferase (AHRD V3.3 *** C0LF68_CAPAN)
Solyc09g015000.4	18.1472	6.07403	-1.57902	5e-05	0.000217554	Class I heat shock protein (AHRD V3.3 *** A0A2K3KSJ8_TRIPR)
Solyc09g015020.1	20.4618	3.99486	-2.35672	5e-05	0.000217554	Class I heat shock protein (AHRD V3.3 *** A0A2K3KSJ8_TRIPR)
Solyc09g018280.1	6.96622	23.7788	1.77123	5e-05	0.000217554	Non-specific serine/threonine protein kinase (AHRD V3.3 *** A0A2G3DDH8_CAPCH)
Solyc09g059460.4	5.6043	2.6832	-1.06258	5e-05	0.000217554	membrane protein of ER body-like protein (AHRD V3.3 *-* A0A2I4FK95_9ROSI)
Solyc09g061860.4	23.9891	51.0137	1.08851	5e-05	0.000217554	Sterol 3-beta-glucosyltransferase (AHRD V3.3 *** B6U4Q7_MAIZE)
Solyc09g065100.3	0.356097	1.84024	2.36955	5e-05	0.000217554	bHLH transcription factor 150
Solyc09g065660.4	48.2045	2.41909	-4.31663	5e-05	0.000217554	Heat shock transcription factor (AHRD V3.3 *-* A0A1Y1I763_KLENI)
Solyc09g074475.1	6.2294	1.79696	-1.79354	5e-05	0.000217554	Unknown protein
Solyc09g082660.3	2.70091	29.376	3.44312	5e-05	0.000217554	Caffeoyl-CoA O-methyltransferase (AHRD V3.3 *** Q2YHM9_PLAMJ)
Solyc09g098610.2	0.678116	1.65112	1.28384	0.00045	0.00164	Geraniol 8-hydroxylase (AHRD V3.3 *** A0A2G3CSN3_CAPCH)
Solyc09g091000.4	0.230615	1.14984	2.31788	0.02045	0.0465341	Pathogenesis-related protein STH-2 (AHRD V3.3 *** PRS2_SOLTU)
Solyc09g091510.3	45.0975	95.8384	1.08756	5e-05	0.000217554	chalcone synthase 1
Solyc09g091540.2	0.679514	2.40272	1.82209	0.0021	0.00646166	S-adenosyl-L-methionine-dependent methyltransferases superfamily protein (AHRD V3.3 *** A0A2U1PMX3_ARTAN)
Solyc09g091700.4	1.12252	2.71389	1.27362	0.001	0.00335313	2-alkenal reductase (NADP(+)-dependent)-like (AHRD V3.3 *** A0A2I4HQE7_9ROSI)
Solyc09g092100.4,Solyc09g092110.4	63.5508	25.4618	-1.31957	5e-05	0.000217554	Histidine kinase/DNA gyrase B (AHRD V3.3 *** A0A2K3NM59_TRIPR)
Solyc09g092235.1	1.03725	3.11225	1.58519	0.0076	0.0198899	Rapid ALkalinization Factor (AHRD V3.3 *** A0A200Q5M2_9MAGN)
Solyc09g092440.1	5.86657	2.68411	-1.12807	0.0001	0.000415617	Pentatricopeptide repeat (AHRD V3.3 *** A0A200Q5C6_9MAGN)
Solyc09g092620.3	1.26486	4.45086	1.81511	5e-05	0.000217554	Cytochrome (AHRD V3.3 *** A0A1U8G4E5_CAPAN)
Solyc09g092690.3	15.5012	6.59253	-1.23348	5e-05	0.000217554	Peptidylprolyl isomerase (AHRD V3.3 *** A0A2G2W2H8_CAPBA)
Solyc09g092725.1	7.87761	17.0008	1.10977	5e-05	0.000217554	FAM10 family protein At4g22670-like (AHRD V3.3 *-* XP_010326878.1)
Solyc09g005120.3	17.4135	3.71225	-2.22984	5e-05	0.000217554	DnaJ protein ERDJ3A (AHRD V3.3 *** A0A2G2VZ69_CAPBA)
Solyc09g007040.1	1.69457	0.825145	-1.0382	0.00025	0.000963419	Pentatricopeptide repeat-containing protein, mitochondrial (AHRD V3.3 *** A0A2G2VZH6_CAPBA)
Solyc09g008430.4	7.53096	3.46091	-1.12168	5e-05	0.000217554	CHY zinc finger family protein, expressed (AHRD V3.3 *** Q337P2_ORYSJ)
Solyc09g009400.4	10.0086	4.57612	-1.12905	0.00815	0.0211293	APO domain (AHRD V3.3 *** A0A200QVA6_9MAGN)
Solyc09g010360.3	2.3376	5.65629	1.27483	0.0001	0.000415617	WAT1-related protein (AHRD V3.3 *** K4CR63_SOLLC)
Solyc09g011080.3	114.626	30.6751	-1.90179	5e-05	0.000217554	Ribulose bisphosphate carboxylase/oxygenase activase, chloroplastic (AHRD V3.3 *** A0A2G2VP29_CAPBA)
Solyc09g011660.3	16.9284	5.39506	-1.64974	5e-05	0.000217554	Adenine nucleotide alpha hydrolases-like superfamily protein (AHRD V3.3 *** A0A2U1NYH2_ARTAN)
Solyc09g011670.4	27.9649	12.4124	-1.17184	5e-05	0.000217554	Adenine nucleotide alpha hydrolases-like superfamily protein (AHRD V3.3 *** A0A2U1NYH2_ARTAN)
Solyc09g014550.3	1.91018	5.08088	1.41137	0.0017	0.00536107	MLP-like protein 43 (AHRD V3.3 *** A0A2U1L1T0_ARTAN)
Solyc09g055940.3	17.1424	5.08229	-1.75402	5e-05	0.000217554	Bile acid:sodium symporter (AHRD V3.3 *** A0A200PU00_9MAGN)
Solyc09g057900.3,Solyc09g150128.1,Solyc09g150129.1,Solyc09g150130.1	5.86148	2.70882	-1.1136	0.0002	0.000786422	myosin-J heavy chain-like isoform X1 (AHRD V3.3 --* XP_024926360.1)
Solyc09g059650.4	16.5304	7.01894	-1.2358	5e-05	0.000217554	Unknown protein
Solyc09g072700.4	1.59216	6.12842	1.94453	5e-05	0.000217554	Peroxidase (AHRD V3.3 *** K4CUU6_SOLLC)
Solyc09g074430.4	5.92219	12.635	1.09322	5e-05	0.000217554	Flavin-containing monooxygenase (AHRD V3.3 *** D2IGV5_SOLLC)
Solyc09g075060.3	2.20574	0.626721	-1.81537	5e-05	0.000217554	Beta-glucosidase 10 (AHRD V3.3 *** A0A2G2ZW54_CAPAN)
Solyc09g075470.2	22.7912	9.05023	-1.33245	5e-05	0.000217554	DnaJ-like protein subfamily B member 6 (AHRD V3.3 *** A0A2G2W0L3_CAPBA)
Solyc09g075590.1	2.28769	5.91953	1.37159	0.00385	0.0109993	leucine-rich repeat extensin-like protein 1 (AHRD V3.3 *** XP_010326561.1)
Solyc09g075680.1	0.820487	1.86203	1.18233	0.0213	0.0481773	Alpha/beta-Hydrolases superfamily protein (AHRD V3.3 *** A0A2U1KK17_ARTAN)
Solyc09g075820.3	0.868818	1.82595	1.07152	0.0005	0.00180324	Sugar transporter protein 2
Solyc09g075890.3	4.08611	1.18572	-1.78496	0.0001	0.000415617	Haloacid dehalogenase-like hydrolase (HAD) superfamily protein (AHRD V3.3 *** A0A2U1N6A2_ARTAN),Pfam:PF13419
Solyc09g082400.2,Solyc09g150156.1	3.02076	1.3912	-1.11858	5e-05	0.000217554	Pentatricopeptide repeat-containing protein (AHRD V3.3 *** A0A2G3A8J1_CAPAN)
Solyc09g082790.4	16.9154	5.94877	-1.50767	5e-05	0.000217554	DNA repair (Rad51) family protein (AHRD V3.3 *** A0A1I9LT97_ARATH)
Solyc09g090730.2	1.92783	4.05015	1.071	5e-05	0.000217554	AMT1
Solyc09g098510.3	9.41079	25.0034	1.40974	5e-05	0.000217554	Extensin-3 (AHRD V3.3 *-* A0A2G2ZT41_CAPAN)
Solyc10g006330.3	5.33573	10.911	1.03202	5e-05	0.000217554	protein PLASTID MOVEMENT IMPAIRED 1 (AHRD V3.3 *** A0A2I4GWL2_9ROSI)
Solyc10g007310.1	1.71263	3.48158	1.02353	0.0162	0.0381565	Protein LIGHT-DEPENDENT SHORT HYPOCOTYLS 10 (AHRD V3.3 *** A0A2G3BCH5_CAPCH)
Solyc10g007860.3	13.376	38.4051	1.52165	5e-05	0.000217554	Cytochrome P450 (AHRD V3.3 *** A0A200PPF3_9MAGN)
Solyc10g008040.4	0.417535	1.26686	1.60129	5e-05	0.000217554	Seed biotin-containing protein SBP65 (AHRD V3.3 *-* SBP65_PEA)
Solyc10g008680.3	2.14843	4.56005	1.08576	5e-05	0.000217554	HXXXD-type acyl-transferase family protein (AHRD V3.3 *** A0A2U1NMZ6_ARTAN)
Solyc10g045240.2	7.54483	2.57592	-1.5504	5e-05	0.000217554	Beta-glucosidase (AHRD V3.3 *** F8R893_9MAGN)
Solyc10g046920.1	39.8917	109.896	1.46198	5e-05	0.000217554	Unknown protein
Solyc10g050110.1	30.2128	61.1783	1.01786	5e-05	0.000217554	Leucine-rich repeat family protein (AHRD V3.3 *** G3CHK6_PONTR)
Solyc10g051090.3	3.32476	1.52357	-1.12579	5e-05	0.000217554	Serine/threonine-protein phosphatase 7 long form-like protein (AHRD V3.3 *-* A0A1J3DHF8_NOCCA)
Solyc10g055400.1	8.96818	19.4913	1.11994	0.0017	0.00536107	Unknown protein
Solyc10g078920.3	31.7257	5.25053	-2.59512	5e-05	0.000217554	Thioredoxin-like 3-1, chloroplastic (AHRD V3.3 *** A0A2G3BHN6_CAPCH)
Solyc10g079910.2	0.767197	2.37043	1.62748	0.0076	0.0198899	Nucleotide-sugar transporter family protein (AHRD V3.3 *** A0A2U1PWK4_ARTAN)
Solyc10g081810.3	16.3655	6.23052	-1.39324	5e-05	0.000217554	MD-2-related lipid recognition domain-containing protein / ML domain-containing protein (AHRD V3.3 *** A0A2U1NF61_ARTAN)
Solyc10g150145.1	9.39819	19.0327	1.01802	5e-05	0.000217554	Late embryogenesis abundant (LEA) hydroxyproline-rich glycoprotein family (AHRD V3.3 *** Q9SVC8_ARATH)
Solyc10g083440.2	55.263	131.066	1.2459	5e-05	0.000217554	Glycosyltransferase (AHRD V3.3 *** A0A2G3BGM7_CAPCH)
Solyc10g083730.2	12.2609	5.95754	-1.04128	0.0095	0.024112	F-box protein PP2-A15 (AHRD V3.3 *** A0A2G2VV31_CAPBA)
Solyc10g084170.1	4.11624	0.981502	-2.06826	0.0059	0.0159706	Bag family molecular chaperone regulator mitochondrial-like (AHRD V3.3 *** A0A2K3P7D1_TRIPR)
Solyc10g087030.1,Solyc10g087035.1	1.15559	2.83833	1.29641	0.00015	0.000604166	Cytochrome (AHRD V3.3 *** A0A1U8F0H8_CAPAN)
Solyc10g086180.2	112.066	290.685	1.37511	5e-05	0.000217554	Phenylalanine ammonia-lyase (AHRD V3.3 *** A0A2G2VU16_CAPBA)
Solyc10g086500.1	60.3242	135.882	1.17155	5e-05	0.000217554	steroid 5 alpha reductase DET2
Solyc10g005080.3	14.0516	151.605	3.43151	5e-05	0.000217554	Late elongated hypocotyl (AHRD V3.3 *** J9PV71_NICAT)
Solyc10g005340.3	2.63704	5.43351	1.04297	0.0002	0.000786422	CRIB domain-containing protein RIC10 (AHRD V3.3 *** A0A2G2VSE7_CAPBA)
Solyc10g006700.1	11.3992	4.72249	-1.27131	0.004	0.0113749	Calcium-binding protein PBP1 (AHRD V3.3 *** A0A1U8EDM6_CAPAN)
Solyc10g009190.1	34.1304	70.9495	1.05573	5e-05	0.000217554	glycine-rich protein (AHRD V3.3 *-* AT4G21620.2)
Solyc10g009240.3	1.89974	3.83146	1.01209	5e-05	0.000217554	3-ketoacyl-CoA synthase (AHRD V3.3 *** A0A1U8ENL9_CAPAN)
Solyc10g017835.1	36.2099	11.5193	-1.65233	5e-05	0.000217554	Unknown protein
Solyc10g017990.2	0.623599	1.59544	1.35526	0.0018	0.00563846	Cytokinin oxidase/dehydrogenase 2 (AHRD V3.3 *-* C0LPA7_SOLTU)
Solyc10g048030.2	103.235	208.879	1.01673	5e-05	0.000217554	MLP-like protein 43 (AHRD V3.3 *** A0A2U1KXS7_ARTAN)
Solyc10g050690.2	0.245349	1.90305	2.95541	0.00845	0.0218059	Cupredoxin (AHRD V3.3 *** A0A2U1P8C5_ARTAN)
Solyc10g054820.2	1.63266	6.4257	1.97663	5e-05	0.000217554	X-intrinsic protein 1.2
Solyc10g054840.2	3.86292	8.62441	1.15873	5e-05	0.000217554	X-intrinsic protein 1.1
Solyc10g055740.2	5.16423	1.65024	-1.64587	5e-05	0.000217554	lysine histidine transporter-like 8 (AHRD V3.3 *** A0A2I4HTG9_9ROSI)
Solyc10g055800.2,Solyc10g055810.2	29.9254	63.2072	1.07872	5e-05	0.000217554	Chitinase (AHRD V3.3 *** B9VRK7_CAPAN)
Solyc10g075050.2	18.4333	9.06927	-1.02325	5e-05	0.000217554	Non-specific lipid-transfer protein (AHRD V3.3 *** K4D1U7_SOLLC)
Solyc10g076410.1	1.61397	4.01812	1.31591	0.0035	0.0101225	Abscisic acid receptor PYL6 (AHRD V3.3 *** A0A2G3BE77_CAPCH)
Solyc10g076540.1,Solyc10g076550.1,Solyc10g076560.1	8.41811	17.179	1.02908	0.0015	0.00479943	Wall-associated receptor kinase-like 9 (AHRD V3.3 *-* A0A2G2VF42_CAPBA)
Solyc10g078820.2	1.16539	0.490249	-1.24923	0.0037	0.0106285	Protein phosphatase 2c-like protein (AHRD V3.3 *** Q8S2S5_EUTHA)
Solyc10g078930.2	183.483	78.8455	-1.21855	5e-05	0.000217554	Activator of 90 kDa heat shock protein ATPase-like protein 1 (AHRD V3.3 *** A0A1J3GDI7_NOCCA)
Solyc10g082064.1	22.028	7.31236	-1.59093	5e-05	0.000217554	furry (AHRD V3.3 *** AT5G08060.1)
Solyc10g083180.2	5.77002	2.86214	-1.01148	5e-05	0.000217554	NAD(P)-binding Rossmann-fold superfamily protein (AHRD V3.3 *** A0A2U1PL19_ARTAN),Pfam:PF13561
Solyc10g083290.4	3.06237	6.61338	1.11074	0.00415	0.0117472	invertase 6
Solyc10g084370.3	15.8024	52.2445	1.72514	5e-05	0.000217554	Homeodomain-like superfamily protein (AHRD V3.3 *** A0A1I9LS15_ARATH)
Solyc10g084400.2	51.3382	16.4724	-1.63998	5e-05	0.000217554	Glutathione S-transferase (AHRD V3.3 *** Q76KW1_PEA)
Solyc10g084890.3	2.23242	4.51838	1.01719	5e-05	0.000217554	UDP-glycosyltransferase 76E1 (AHRD V3.3 *** U76E1_SOLLC)
Solyc10g085140.2	0.935524	3.13928	1.74659	0.00015	0.000604166	Alkyl transferase (AHRD V3.3 *** K7X479_SOLLC)
Solyc11g005190.3	3.77487	9.34221	1.30734	5e-05	0.000217554	WD40 repeat (AHRD V3.3 *** A0A200QUE5_9MAGN)
Solyc11g006940.3	11.0379	5.09852	-1.11432	5e-05	0.000217554	Pentatricopeptide repeat (AHRD V3.3 *** A0A200Q9A9_9MAGN)
Solyc11g010930.2	1.99378	5.0872	1.35136	0.00835	0.02158	HVA22-like protein (AHRD V3.3 *** A0A2G3B0A8_CAPCH)
Solyc11g011380.2	129.032	272.986	1.0811	5e-05	0.000217554	glutamine synthetase
Solyc11g011860.1	3.26784	1.39012	-1.23313	5e-05	0.000217554	Pentatricopeptide repeat-containing protein (AHRD V3.3 *** A0A2G2VDJ9_CAPBA)
Solyc11g012130.2	48.265	153.262	1.66695	5e-05	0.000217554	Early nodulin-like protein 2-like (AHRD V3.3 *** A0A2K3MQQ9_TRIPR)
Solyc11g012220.1	3.85519	7.81043	1.0186	5e-05	0.000217554	MBOAT (Membrane bound O-acyl transferase) family protein (AHRD V3.3 *** A0A2U1LYZ9_ARTAN)
Solyc11g012385.1	2.13256	5.10955	1.26061	0.00145	0.00465771	Cysteine proteinase inhibitor (AHRD V3.3 *** A0A2G2Y4E8_CAPAN)
Solyc11g012490.2	3.12128	1.49533	-1.06168	0.02225	0.0499992	Unknown protein
Solyc11g013110.2	129.49	282.252	1.12414	5e-05	0.000217554	2-oxoglutarate (2OG) and Fe(II)-dependent oxygenase superfamily protein (AHRD V3.3 *** AT1G49390.1)
Solyc11g040040.2	9.80135	20.3695	1.05536	5e-05	0.000217554	Phototropic-responsive NPH3 family protein (AHRD V3.3 *** A0A2U1NLD8_ARTAN)
Solyc11g065250.1	1.71156	0.72677	-1.23574	5e-05	0.000217554	Pentatricopeptide repeat (AHRD V3.3 *** A0A200QHA2_9MAGN)
Solyc11g066580.3	0.859745	6.77791	2.97886	5e-05	0.000217554	Flavonoid 3`,5`-hydroxylase (AHRD V3.3 *** D3W9H7_SOLLC)
Solyc11g066830.2	124.102	41.9293	-1.56549	5e-05	0.000217554	Zinc finger transcription factor 68
Solyc11g071370.1	3.71081	1.28614	-1.52869	5e-05	0.000217554	Pentatricopeptide repeat (AHRD V3.3 *** A0A200QJM0_9MAGN)
Solyc11g072890.1	0.702674	2.39463	1.76888	0.02105	0.0476929	hypothetical protein (AHRD V3.3 *** AT5G02640.1)
Solyc11g005960.1,Solyc11g005970.1	5.23937	2.4462	-1.09885	5e-05	0.000217554	Pentatricopeptide repeat-containing protein (AHRD V3.3 *** A0A1U8EYH8_CAPAN)
Solyc11g006150.1	2.52796	0.997082	-1.34219	0.00045	0.00164	Ethylene receptor (AHRD V3.3 *-* Q9XET9_SOLLC)
Solyc11g006300.2	12.2575	26.0321	1.08663	5e-05	0.000217554	3-oxo-5-alpha-steroid 4-dehydrogenase (AHRD V3.3 *** A0A200PYH0_9MAGN)
Solyc11g012240.1	2.02944	5.26472	1.37528	5e-05	0.000217554	MBOAT (Membrane bound O-acyl transferase) family protein (AHRD V3.3 *** A0A2U1LYZ9_ARTAN)
Solyc11g017360.3,Solyc11g017370.3	2.6007	1.25235	-1.05426	5e-05	0.000217554	Transcription factor DIVARICATA-like (AHRD V3.3 *-* A0A2P6VGL2_9CHLO)
Solyc11g020630.1,Solyc11g020640.3	0.574364	3.00203	2.3859	5e-05	0.000217554	Benzyl alcohol O-benzoyltransferase (AHRD V3.3 *-* A0A2U1M7U4_ARTAN)
Solyc11g064760.1,Solyc11g064770.3	7.19702	2.50085	-1.52498	0.0174	0.0405511	CC-NBS-LRR type resistance protein (AHRD V3.3 *-* E3W9R7_CAPAN)
Solyc11g066100.2	59.902	15.1663	-1.98173	5e-05	0.000217554	Heat shock protein 70 (AHRD V3.3 *** S8C6K2_9LAMI)
Solyc11g066800.2	0.563027	1.44385	1.35865	0.00945	0.0240018	GABA transporter 1 (AHRD V3.3 *** A0A2G3BB89_CAPCH)
Solyc11g066890.1	19.4308	39.0062	1.00536	5e-05	0.000217554	Arogenate dehydratase (AHRD V3.3 *** A0A2G3BBC7_CAPCH)
Solyc11g067170.3	2.17493	5.8494	1.42732	5e-05	0.000217554	Fatty acyl-CoA reductase (AHRD V3.3 *** A0A2G2XZ88_CAPAN)
Solyc11g069790.2	498.547	201.989	-1.30346	5e-05	0.000217554	60 kDa chaperonin (AHRD V3.3 *** B2IXD2_NOSP7)
Solyc11g070060.2	10.9644	3.07296	-1.83512	5e-05	0.000217554	hypothetical protein (AHRD V3.3 *** AT4G32930.1)
Solyc11g071460.2	29.1636	13.9207	-1.06694	5e-05	0.000217554	NAD(P)-binding Rossmann-fold superfamily protein (AHRD V3.3 *** A0A2U1PI79_ARTAN)
Solyc11g071830.2	52.688	17.689	-1.57462	5e-05	0.000217554	DnaJ protein like (AHRD V3.3 *** A0A2I0X6P9_9ASPA)
Solyc11g072910.1	0.486765	1.12658	1.21065	0.0005	0.00180324	Receptor-like protein kinase THESEUS 1 (AHRD V3.3 *** A0A2G2VN90_CAPBA)
Solyc12g005430.1	35.3823	77.6256	1.13351	5e-05	0.000217554	HXXXD-type acyl-transferase family protein (AHRD V3.3 *** F4JBC7_ARATH)
Solyc12g005795.1	1.43615	4.11269	1.51787	0.00385	0.0109993	Transcription factor TRY (AHRD V3.3 *** A0A1U8HG22_CAPAN)
Solyc12g005880.2	0.852823	1.78546	1.06597	0.00015	0.000604166	Hexosyltransferase (AHRD V3.3 *** A0A2G3BMU2_CAPCH)
Solyc12g006020.1	0.495584	1.22936	1.3107	0.005	0.0138253	Receptor protein kinase, putative (AHRD V3.3 *** B9SKP2_RICCO)
Solyc12g006470.2	425.337	926.246	1.12279	5e-05	0.000217554	viroid RNA-binding protein
Solyc12g007070.2	6.15487	2.5414	-1.2761	5e-05	0.000217554	Heat shock transcription factor (AHRD V3.3 *-* A0A1Y1I763_KLENI)
Solyc12g009000.1	1.58225	0.681528	-1.21514	0.0034	0.00986769	Harbinger transposase-derived nuclease (AHRD V3.3 *** A0A2U1Q453_ARTAN)
Solyc12g014010.2	2.23801	4.61486	1.04407	5e-05	0.000217554	Glycosyltransferase (AHRD V3.3 *** Q94IF2_TOBAC)
Solyc12g036470.2	0.98481	2.50035	1.34421	0.00915	0.0233608	bHLH transcription factor 071
Solyc12g044330.2	423.494	96.5548	-2.13292	5e-05	0.000217554	tonoplast intrinsic protein 2.1
Solyc12g045030.2	7.84487	18.5154	1.23891	5e-05	0.000217554	NAD(P)-binding Rossmann-fold superfamily protein (AHRD V3.3 *** Q94AL3_ARATH)
Solyc12g045035.1	0.73373	2.83944	1.95229	0.00045	0.00164	Fatty acid desaturase (AHRD V3.3 *** A0A200QRI1_9MAGN)
Solyc12g087840.1	1.19972	3.61079	1.58962	0.00055	0.00196493	RING/U-box superfamily protein (AHRD V3.3 *-* A0A2U1LC40_ARTAN)
Solyc12g087870.2	0.816898	2.00041	1.29207	0.01595	0.0376484	purine permease 3-like (AHRD V3.3 *** A0A1U8F0C1_CAPAN),Pfam:PF16913
Solyc12g088170.2	8.53686	19.0846	1.16063	5e-05	0.000217554	HXXXD-type acyl-transferase family protein (AHRD V3.3 *** F4JBC7_ARATH)
Solyc12g088760.1	0.986227	2.21805	1.1693	5e-05	0.000217554	Subtilisin-like protease preproenzyme (AHRD V3.3 *** C7E4J6_TOBAC)
Solyc12g089240.2	3.89829	1.30331	-1.58066	5e-05	0.000217554	B-box zinc finger protein 22 (AHRD V3.3 *** A0A1U8F0C2_CAPAN)
Solyc12g096770.1	37.2338	90.1961	1.27645	5e-05	0.000217554	HXXXD-type acyl-transferase family protein (AHRD V3.3 *** F4JBC7_ARATH)
Solyc12g096780.2	114.301	231.243	1.01657	5e-05	0.000217554	Alcohol dehydrogenase superfamily (AHRD V3.3 *** A0A200R634_9MAGN)
Solyc12g096900.2	4.07797	9.67425	1.2463	5e-05	0.000217554	Disease resistance protein (TIR-NBS-LRR class) family (AHRD V3.3 *-* A0A2U1LJH5_ARTAN)
Solyc12g098590.3	7.13005	37.3209	2.388	5e-05	0.000217554	Glycosyltransferase (AHRD V3.3 *** A0A2I4GJH4_9ROSI)
Solyc12g098810.2	66.6943	15.2607	-2.12774	5e-05	0.000217554	Chitinase-like protein (AHRD V3.3 *** Q6JX04_GOSHI)
Solyc12g099630.2,Solyc12g099640.1	3.60645	1.79688	-1.00508	0.0125	0.0305473	Mitochondrial carrier protein (AHRD V3.3 *** A0A200QX10_9MAGN)
Solyc12g100270.2	1.37189	2.82626	1.04273	0.0001	0.000415617	Fatty acid hydroxylase superfamily (AHRD V3.3 *** A0A2U1L8N4_ARTAN)
Solyc12g006240.2	14.3928	2.1852	-2.7195	5e-05	0.000217554	Zinc finger protein CONSTANS-LIKE 9 (AHRD V3.3 *** A0A2G2YTW9_CAPAN)
Solyc12g006320.3	148.84	64.9684	-1.19595	5e-05	0.000217554	RNA helicase DEAD35
Solyc12g006575.1	2.77104	1.22401	-1.17881	5e-05	0.000217554	Pentatricopeptide repeat-containing protein (AHRD V3.3 *** A0A2G2X343_CAPBA)
Solyc12g008650.2	2.40109	6.36002	1.40534	5e-05	0.000217554	Inositol oxygenase (AHRD V3.3 *** A0A200QVH1_9MAGN)
Solyc12g008900.2	14.3505	43.3175	1.59385	5e-05	0.000217554	cytokinin oxidase6
Solyc12g009240.1	1.57318	0.523026	-1.58873	0.00895	0.0229183	Ethylene-responsive transcription factor (AHRD V3.3 *-* A0A2G3BP26_CAPCH)
Solyc12g009480.2	18.9349	7.31338	-1.37244	5e-05	0.000217554	SPX domain-containing protein (AHRD V3.3 *** A0A1Q3BK26_CEPFO)
Solyc12g009650.2	72.2397	207.323	1.52102	5e-05	0.000217554	Sl proline-rich protein
Solyc12g014590.3	1.59869	3.63848	1.18645	0.0003	0.00113721	Pirin-like protein (AHRD V3.3 *** A0A1U8G1E0_CAPAN)
Solyc12g036530.1	6.43341	0.950143	-2.75937	0.00225	0.0068678	Pentatricopeptide repeat-containing protein (AHRD V3.3 *-* A0A2U1MY66_ARTAN)
Solyc12g040320.2	2.58457	5.23542	1.01838	0.0003	0.00113721	Plant intracellular Ras-group-related LRR protein (AHRD V3.3 *** A0A2R6PRR8_ACTCH)
Solyc12g040640.2	1.68985	4.29382	1.34537	5e-05	0.000217554	Beta-glucosidase (AHRD V3.3 *** B6TW65_MAIZE)
Solyc12g042500.2	18.4895	40.0321	1.11445	5e-05	0.000217554	Gibberellin-regulated family protein (AHRD V3.3 *** A0A2U1P8W2_ARTAN)
Solyc12g049270.3	8.66209	4.09352	-1.08137	5e-05	0.000217554	Developmentally regulated GTP binding protein (AHRD V3.3 *** O22445_PEA)
Solyc12g056650.2	94.6357	33.996	-1.47702	5e-05	0.000217554	Protein GIGANTEA (AHRD V3.3 *** A0A2G3B3F7_CAPCH)
Solyc12g056710.3	11.752	27.4956	1.22629	5e-05	0.000217554	Secoisolariciresinol dehydrogenase (AHRD V3.3 *** A0A1U8ETA2_CAPAN),Pfam:PF13561
Solyc12g056780.2	191.98	69.532	-1.46521	5e-05	0.000217554	HSP20-like chaperone (AHRD V3.3 *** A0A2U1QD54_ARTAN)
Solyc12g088460.3	1.44247	5.48133	1.92599	5e-05	0.000217554	Cytochrome P450 (AHRD V3.3 *** A0A200Q0W8_9MAGN)
Solyc12g088640.2	0.597212	3.89029	2.70356	0.0003	0.00113721	Carbohydrate esterase, putative (DUF303) (AHRD V3.3 *** Q0WNN6_ARATH)
