# Supplementary material for: Comparative Analysis of Environment-Responsive Alternative Splicing in the Inflorescences of Cultivated and Wild Tomato Species
Source: Int J Mol Sci. 2022 Sep 30;23(19):11585. doi: 10.3390/ijms231911585 (PMC9569760; doi:10.3390/ijms231911585)
Supplement: Supplementary file 1 [file ijms-23-11585-s001.zip › Table S9.xlsx]

## Sheet: Table S9.
Table S9. DEIs identified in LA1589 inflorescences between OF and PG conditions
isoform ID	class_code	gene	LA1589_IF_PG	LA1589_IF_OF	log2(fold_change)	p_value	q_value	Description
TCONS_00000060	=	Solyc00g500140.1	0	7.91336	Inf	5e-05	0.000581762	ATP synthase epsilon chain, chloroplastic (AHRD V3.3 *** A0A1U8QCD5_CAPAN)
TCONS_00000287	=	Solyc00g500062.1	0.38571	2.31937	2.58815	0.0039	0.0264176	NAD(P)H-quinone oxidoreductase subunit K, chloroplastic (AHRD V3.3 *** A0A1U8QCE3_CAPAN)
TCONS_00000288	=	Solyc00g500064.1	2.15178	165.158	6.26217	5e-05	0.000581762	Ycf15 (AHRD V3.3 *-* A0A346JLD3_9ASTE)
TCONS_00000290	=	Solyc00g500068.1	1.81234	0	-Inf	0.00135	0.0108653	Cytochrome b559 subunit alpha (AHRD V3.3 *** S8D1L1_9LAMI)
TCONS_00000601	j	Solyc01g005300.4	31.7332	2.10592	-3.91347	5e-05	0.000581762	Adagio-like protein 1 (AHRD V3.3 *** A0A1U8H9V5_CAPAN)
TCONS_00000618	j	Solyc01g005440.4	28.1596	58.0679	1.04411	5e-05	0.000581762	Jasmonate ZIM-domain protein 2 (AHRD V3.3 *** B3Y562_TOBAC)
TCONS_00000708	j	Solyc01g006000.3	6.1922	3.01639	-1.03763	5e-05	0.000581762	GPI mannosyltransferase 2 (AHRD V3.3 *** A0A2G3DEG8_CAPCH)
TCONS_00000749	=	Solyc01g006290.4	2.10043	6.09336	1.53655	5e-05	0.000581762	Peroxidase (AHRD V3.3 *** K4ASJ5_SOLLC)
TCONS_00000854	=	Solyc01g006930.3	3.68388	7.63045	1.05054	5e-05	0.000581762	Nuclear transcription factor Y subunit A-4 (AHRD V3.3 *** A0A2G2XTD6_CAPBA)
TCONS_00001106	=	Solyc01g008620.4	2.79476	6.93448	1.31106	5e-05	0.000581762	Glucan endo-1,3-beta-glucosidase (AHRD V3.3 *** A0A1U8FGD7_CAPAN)
TCONS_00001192	=	Solyc01g009080.4	14.5637	43.4567	1.5772	5e-05	0.000581762	Zeaxanthin epoxidase, chloroplastic (AHRD V3.3 *** A0A1J3K020_NOCCA)
TCONS_00001280	=	Solyc01g009900.3	4.79906	9.95355	1.05246	0.001	0.00841195	Glutaredoxin (AHRD V3.3 *** A0A1R3H2Z3_COCAP)
TCONS_00001773	=	Solyc01g028860.3	61.0617	127.478	1.0619	5e-05	0.000581762	Evolutionarily conserved C-terminal region 2 (AHRD V3.3 *** F4JDC2_ARATH)
TCONS_00002051	j	Solyc01g058010.3	2.48922	0.975944	-1.35082	0.00125	0.0101829	Neutral/alkaline invertase (AHRD V3.3 *** G5DC09_MANES)
TCONS_00002121	x	Solyc01g059765.1	3.65445	1.54411	-1.24288	5e-05	0.000581762	Unknown protein
TCONS_00002357	=	Solyc01g066910.3	102.035	296.121	1.53713	5e-05	0.000581762	Bifunctional inhibitor/plant lipid transfer protein/seed storage helical domain containing protein (AHRD V3.3 *** A0A2P5CY45_TREOI)
TCONS_00002498	j	Solyc01g067570.3	3.53613	1.41161	-1.32483	0.0012	0.00983347	E3 ubiquitin-protein ligase RING1-like (AHRD V3.3 *** A0A2G3BK63_CAPCH)
TCONS_00002524	=	Solyc01g067660.3	7.86376	33.6819	2.09868	5e-05	0.000581762	1,4-alpha-glucan-maltohydrolase
TCONS_00002568	=	Solyc01g068040.1	4.90397	2.17139	-1.17533	5e-05	0.000581762	Werner Syndrome-like exonuclease (AHRD V3.3 *** A0A2I0WSX7_9ASPA)
TCONS_00002758	=	Solyc01g079470.4	113.585	24.0259	-2.24111	5e-05	0.000581762	Unknown protein
TCONS_00002761	j	Solyc01g079490.2	6.03903	2.84307	-1.08687	0.0005	0.00461646	Vacuolar protein sorting-associated protein 51-like protein (AHRD V3.3 *** A0A2S1CEW9_PRUYE)
TCONS_00002768	j	Solyc01g079510.3	9.54237	2.28086	-2.06477	0.00075	0.0065685	WD40 domain-containing protein (AHRD V3.3 *** A0A178W3E8_ARATH)
TCONS_00002934	=	Solyc01g080460.3	4.7183	9.84979	1.06183	5e-05	0.000581762	Pyruvate, phosphate dikinase (AHRD V3.3 *** A0A0M8KRU1_NICAT)
TCONS_00002936	j	Solyc01g080470.3	1.29987	2.68448	1.04627	0.00815	0.0482342	tRNA/rRNA methyltransferase (AHRD V3.3 *** A0A200Q1Y8_9MAGN)
TCONS_00003300	x	Solyc01g087770.4	0.601258	1.84231	1.61546	0.00015	0.00159156	Subtilisin-like protease (AHRD V3.3 *** O82777_SOLLC)
TCONS_00003406	j	Solyc01g150146.1	13.1355	5.81091	-1.17663	0.00135	0.0108653	Phosphatidylinositol N-acetylglucosaminyltransferase subunit P (AHRD V3.3 *** A0A2G2XT73_CAPBA)
TCONS_00003489	j	Solyc01g090040.3	3.50801	1.14357	-1.6171	0.00015	0.00159156	serine/threonine-protein kinase ATG1c isoform X2 (AHRD V3.3 --* XP_010325831.1)
TCONS_00003675	=	Solyc01g091160.4	1.97187	0.760794	-1.37399	0.00285	0.0203716	arginase 1
TCONS_00003770	=	Solyc01g091850.3	1.28882	2.92341	1.1816	0.00045	0.00421223	Ccc1 family (AHRD V3.3 *** A0A2U1QPJ4_ARTAN)
TCONS_00003835	=	Solyc01g094070.3	3.01706	1.31755	-1.19528	0.0004	0.00380018	Dihydroflavonol-4-reductase (AHRD V3.3 *** A0A2K3N028_TRIPR)
TCONS_00003877	=	Solyc01g094260.4	1.63245	3.99271	1.29033	0.0062	0.0386484	NAD(P)-binding Rossmann-fold superfamily protein (AHRD V3.3 *** F4JE70_ARATH)
TCONS_00004038	=	Solyc01g095120.3	9.59812	3.6127	-1.40968	0.0076	0.0455808	Proline iminopeptidase (AHRD V3.3 *** A0A1J3I0I9_NOCCA)
TCONS_00004042	=	Solyc01g095140.4	9.83434	3.82449	-1.36256	5e-05	0.000581762	Desiccation protectant protein Lea14-like protein (AHRD V3.3 *** A0A2G3BT76_CAPCH)
TCONS_00004069	=	Solyc01g095320.4	47.3912	2.54927	-4.21646	5e-05	0.000581762	Bag family molecular chaperone regulator 6-like protein (AHRD V3.3 *** A0A2K3PRI9_TRIPR)
TCONS_00004182	=	Solyc01g095960.4	2.86909	10.2384	1.83532	0.00015	0.00159156	O-acyltransferase WSD1-like (AHRD V3.3 *** A0A2I4EG31_9ROSI)
TCONS_00004231	=	Solyc01g096260.4	3.48681	11.5882	1.73268	5e-05	0.000581762	NAD-dependent protein deacetylase HST1-like protein (AHRD V3.3 *** AT2G46640.2)
TCONS_00004263	j	Solyc01g096400.4	1.72966	0.652301	-1.40688	0.00065	0.00580414	Transglut_core2 domain-containing protein (AHRD V3.3 *** A0A1Q3C505_CEPFO)
TCONS_00004307	j	Solyc01g096620.4	1.64239	7.58168	2.20672	5e-05	0.000581762	Cilia-and flagella-associated protein 20 (AHRD V3.3 *-* A0A2G2YYL7_CAPAN)
TCONS_00004311	j	Solyc01g096620.4	0.415325	1.43309	1.78681	0.00035	0.00338201	Cilia-and flagella-associated protein 20 (AHRD V3.3 *-* A0A2G2YYL7_CAPAN)
TCONS_00004317	=	Solyc01g096660.3	22.3911	65.7167	1.55333	5e-05	0.000581762	proline-rich family protein (AHRD V3.3 *** AT5G07020.1)
TCONS_00004319	=	Solyc01g096670.4	20.6916	46.2486	1.16037	5e-05	0.000581762	Cytochrome P450 (AHRD V3.3 *** A0A2U1MC34_ARTAN)
TCONS_00004433	=	Solyc01g097340.3	55.369	143.381	1.37271	5e-05	0.000581762	GDP-mannose-3',5'-epimerase (AHRD V3.3 *** A5JPK5_VITVI)
TCONS_00004625	=	Solyc01g098390.3	9.19394	19.7937	1.10629	5e-05	0.000581762	Gibberellin receptor (AHRD V3.3 *** E3VJP7_9FABA)
TCONS_00004665	j	Solyc01g098500.3	4.77199	13.5957	1.51048	0.0075	0.0450972	Sugar facilitator protein 5
TCONS_00004690	=	Solyc01g098570.2	0.144645	1.061	2.87483	0.00105	0.00877203	FANTASTIC four-like protein (DUF3049) (AHRD V3.3 *-* F4HX10_ARATH)
TCONS_00004730	=	Solyc01g098820.3	5.9628	1.36513	-2.12695	5e-05	0.000581762	Phototropic-responsive NPH3 family protein (AHRD V3.3 *** A0A1P8BAS4_ARATH)
TCONS_00004763	=	Solyc01g098990.4	5.95656	16.2151	1.44478	0.00065	0.00580414	DUF1995 domain protein%2C putative (DUF1995) (AHRD V3.3 *** AT5G27560.4)
TCONS_00004825	=	Solyc01g099370.3	4.22685	2.11204	-1.00095	5e-05	0.000581762	Calcium-dependent lipid-binding (CaLB domain) family protein (AHRD V3.3 *-* F4JK83_ARATH)
TCONS_00004981	=	Solyc01g100130.3	8.42031	4.12981	-1.0278	5e-05	0.000581762	Zinc finger protein (AHRD V3.3 *-* A0A200PWL1_9MAGN)
TCONS_00005326	=	Solyc01g102950.3	4.27245	9.84245	1.20395	5e-05	0.000581762	Lycopene beta/epsilon cyclase protein (AHRD V3.3 *** A0A2U1QDC2_ARTAN)
TCONS_00005327	=	Solyc01g102960.3	7.78768	0.533484	-3.86768	0.0001	0.00110193	22.0 kDa class IV heat shock protein (AHRD V3.3 *** A0A2G3ATG3_CAPCH)
TCONS_00005444	j	Solyc01g103340.4	1.72784	0.580207	-1.57433	0.0009	0.00768264	Zinc finger CCCH domain-containing protein (AHRD V3.3 *-* A0A2K3NPU7_TRIPR)
TCONS_00005768	j	Solyc01g105230.4	1.14314	2.64868	1.21227	0.00135	0.0108653	Calmodulin-binding transcription activator 2 (AHRD V3.3 *** A0A2G3AUZ8_CAPCH)
TCONS_00005773	=	Solyc01g105290.3	5.431	13.9926	1.36538	5e-05	0.000581762	BTB/POZ domain protein (AHRD V3.3 *** AT3G19920.2)
TCONS_00006061	j	Solyc01g106470.3	8.61627	21.7865	1.3383	0.00025	0.00251098	Tunicamycin induced protein (AHRD V3.3 *** Q84JN2_ARATH)
TCONS_00006079	=	Solyc01g106620.2	2.00316	26.104	3.70392	5e-05	0.000581762	pathogenesis-related protein 1-like (AHRD V3.3 *** A0A2I4HRD5_9ROSI)
TCONS_00006113	=	Solyc01g106790.3	7.4092	17.0637	1.20354	5e-05	0.000581762	Tubulin alpha-6 chain, putative (AHRD V3.3 *** Q8LED1_ARATH)
TCONS_00006116	=	Solyc01g106820.3	3.51543	7.36131	1.06626	5e-05	0.000581762	Ethylene-dependent gravitropism-deficient and yellow-green-like 3 (AHRD V3.3 *** A0A2U1KYW2_ARTAN)
TCONS_00006196	j	Solyc01g107180.3	19.0112	7.93703	-1.26018	0.00105	0.00877203	Phototropic-responsive NPH3 family protein (AHRD V3.3 *** A0A2U1N5P4_ARTAN)
TCONS_00006374	=	Solyc01g108100.3	4.93615	0.219228	-4.49288	0.0027	0.0194796	cold regulated protein 27 (AHRD V3.3 *** AT5G42900.2)
TCONS_00006518	=	Solyc01g108630.3	11.3509	23.2644	1.03532	5e-05	0.000581762	nii1 nitrite reductase
TCONS_00006525	j	Solyc01g108800.4	2.62631	0.84443	-1.63699	0.0002	0.00205981	3-hydroxyisobutyryl-CoA hydrolase 1 (AHRD V3.3 *** A0A2G3BVS1_CAPCH)
TCONS_00006605	=	Solyc01g109390.3	1.38827	6.75875	2.28346	0.00075	0.0065685	Bifunctional inhibitor/lipid-transfer protein/seed storage 2S albumin superfamily protein (AHRD V3.3 *** Q8GXG3_ARATH)
TCONS_00006607	=	Solyc01g109460.3	11.865	23.7948	1.00393	5e-05	0.000581762	Polyol monosaccharide transporter 4
TCONS_00006630	o	Solyc01g109660.2	483.451	198.818	-1.28192	5e-05	0.000581762	meloidogyne-induced giant cell protein DB275
TCONS_00006711	=	Solyc01g110360.3	41.7009	92.0805	1.14282	5e-05	0.000581762	Fructose-bisphosphate aldolase (AHRD V3.3 *** Q9SXX5_NICPA)
TCONS_00006720	o	Solyc01g110440.5.1	27.9142	71.3628	1.35417	0.00215	0.0160951	#N/A
TCONS_00006873	=	Solyc01g111630.3	84.2554	173.685	1.04363	5e-05	0.000581762	glycerate dehydrogenase (AHRD V3.3 *** A0A2I4EWU8_9ROSI)
TCONS_00007111	j	Solyc01g005580.2	13.4476	4.33929	-1.63181	0.00095	0.00804915	hypothetical protein (DUF1639) (AHRD V3.3 *** AT1G55340.1)
TCONS_00007160	=	Solyc01g006020.4	99.0431	48.2277	-1.0382	5e-05	0.000581762	BnaCnng41690D protein (AHRD V3.3 *** A0A078JEK8_BRANA)
TCONS_00007237	=	Solyc01g006300.3	1.50012	3.65263	1.28386	0.0001	0.00110193	LECEVI1A
TCONS_00007260	j	Solyc01g006430.3	59.8085	168.192	1.49169	0.00115	0.00948087	Fatty acid desaturase (AHRD V3.3 *** E7CCC0_9BRAS)
TCONS_00007300	=	Solyc01g006680.4	17.6574	1.52238	-3.53587	5e-05	0.000581762	2-oxoglutarate (2OG) and Fe(II)-dependent oxygenase superfamily protein (AHRD V3.3 *** A0A2U1NBL4_ARTAN)
TCONS_00007311	j	Solyc01g006720.4	1.82566	4.06842	1.15605	0.00615	0.0383966	ABC transporter G family member 27 (AHRD V3.3 *** A0A2G2VCM9_CAPBA)
TCONS_00007685	=	Solyc01g009430.3	3.28882	13.8684	2.07616	5e-05	0.000581762	hypothetical protein (AHRD V3.3 *** AT2G27830.1)
TCONS_00007701	=	Solyc01g009590.3	4.27007	0	-Inf	5e-05	0.000581762	Stamen-specific protein FIL1 (AHRD V3.3 *** A0A2G3AJI0_CAPAN)
TCONS_00007765	j	Solyc01g010030.3	3.54037	1.59145	-1.15356	0.00785	0.0467915	Proline-rich receptor-like protein kinase PERK13 (AHRD V3.3 *-* A0A2G3AJ74_CAPAN)
TCONS_00007900	j	Solyc01g010930.4	1.70329	4.0961	1.26593	0.00015	0.00159156	O-fucosyltransferase family protein (AHRD V3.3 *** A0A2U1NIF6_ARTAN)
TCONS_00008028	=	Solyc01g014180.3	45.0826	22.1657	-1.02424	0.00065	0.00580414	Zinc finger A20 and AN1 domain-containing stress-associated protein 8 (AHRD V3.3 *** A0A2G2UWG6_CAPBA)
TCONS_00008077	=	Solyc01g014840.3	0.645565	1.35626	1.071	0.00125	0.0101829	Disease resistance protein (TIR-NBS-LRR class) (AHRD V3.3 *** A0A2U1PW75_ARTAN)
TCONS_00008456	=	Solyc01g056690.4	6.89457	16.9395	1.29686	5e-05	0.000581762	Protein kinase and PP2C-like domain-containing protein (AHRD V3.3 *** A0A2G3AJ12_CAPAN)
TCONS_00008609	j	Solyc01g058350.1	2.14374	0.52282	-2.03574	0.00145	0.0115372	Unknown protein
TCONS_00008681	o	Solyc01g058720.4	8.72519	71.4772	3.03422	0.0062	0.0386484	Calcium-binding EF-hand (AHRD V3.3 *** A0A2U1NQC6_ARTAN)
TCONS_00009281	=	Solyc01g068560.3	30.5671	86.1456	1.4948	5e-05	0.000581762	protein LNK2 isoform X1 (AHRD V3.3 --* XP_023879322.1)
TCONS_00009284	j	Solyc01g079080.3	2.29454	0.948663	-1.27424	5e-05	0.000581762	asynaptic protein (AHRD V3.3 *-* AT2G46980.2)
TCONS_00009297	=	Solyc01g079170.3	0.340654	1.23894	1.86273	0.00245	0.0179654	Hexosyltransferase (AHRD V3.3 *** A0A2G3DHC3_CAPCH)
TCONS_00009404	=	Solyc01g079880.3	44.429	102.938	1.21221	5e-05	0.000581762	Aluminum induced protein with YGL and LRDR motifs (AHRD V3.3 *** Q94BR2_ARATH)
TCONS_00009630	=	Solyc01g081090.2	3.16076	1.29242	-1.2902	0.00195	0.0148231	bHLH transcription factor 003
TCONS_00009666	o	Solyc01g081240.3	2.14251	0.983681	-1.12304	0.0031	0.0218487	Pentatricopeptide repeat-containing protein (AHRD V3.3 *** A0A2I0VN18_9ASPA)
TCONS_00009766	=	Solyc01g081610.3	8.46713	19.8364	1.22821	5e-05	0.000581762	Beta-hexosaminidase (AHRD V3.3 *** A0A2G2XRM6_CAPBA)
TCONS_00009835	j	Solyc01g074010.4	5.74611	2.3364	-1.2983	0.00315	0.0221395	Protein kinase domain (AHRD V3.3 *** A0A200RDU7_9MAGN)
TCONS_00009948	j	Solyc01g087260.4	11.7641	30.8752	1.39206	5e-05	0.000581762	carotenoid cleavage dioxygenase 1B
TCONS_00010312	=	Solyc01g089880.3	3.88223	10.2335	1.39834	5e-05	0.000581762	PRA1 family protein (AHRD V3.3 *** A0A2G3AMA6_CAPAN)
TCONS_00010454	=	Solyc01g090790.4	3.54004	17.8041	2.33037	5e-05	0.000581762	bHLH transcription factor
TCONS_00010469	=	Solyc01g090965.1	15.0405	67.7949	2.17232	5e-05	0.000581762	Bifunctional inhibitor/lipid-transfer protein/seed storage 2S albumin superfamily protein (AHRD V3.3 *** Q9FJS1_ARATH)
TCONS_00010532	j	Solyc01g091260.3	0.539861	6.21771	3.52572	5e-05	0.000581762	myeloid leukemia factor (AHRD V3.3 *** AT2G45380.4)
TCONS_00010755	j	Solyc01g094280.3	15.022	6.31121	-1.25109	0.0016	0.0125361	Bifunctional protein folD (AHRD V3.3 *** A0A2K3NTE4_TRIPR)
TCONS_00010869	=	Solyc01g094620.3	1.03818	2.61656	1.33362	0.00625	0.0389007	Mediator of RNA polymerase II transcription subunit 12 (AHRD V3.3 *** A0A2G2YXN8_CAPAN)
TCONS_00010969	=	Solyc01g095030.3	1.60401	12.3019	2.93912	5e-05	0.000581762	Altered Response to Salt Stress 1
TCONS_00010986	j	Solyc01g095090.3	3.91192	1.90328	-1.03939	0.00055	0.0050199	RING/U-box superfamily protein (AHRD V3.3 *** A0A2U1PKV6_ARTAN)
TCONS_00011012	=	Solyc01g095530.2	25.1907	307.869	3.61135	5e-05	0.000581762	hypothetical protein (AHRD V3.3 *-* AT5G41761.1)
TCONS_00011024	=	Solyc01g095570.3	6.73418	29.4833	2.13033	5e-05	0.000581762	Mitochondrial carrier protein (AHRD V3.3 *** A0A200PUN8_9MAGN)
TCONS_00011108	j	Solyc01g096100.2	23.38	8.53677	-1.45351	0.0001	0.00110193	Transmembrane protein (AHRD V3.3 *** A0A1P8B1K1_ARATH)
TCONS_00011258	o	Solyc01g096810.3	5.53238	12.7319	1.20247	0.0021	0.0157801	EIL3
TCONS_00011425	j	Solyc01g097770.4	6.33837	15.4458	1.28503	5e-05	0.000581762	phototropin 2
TCONS_00011514	=	Solyc01g098430.3	4.7871	9.84774	1.04064	0.0003	0.00295172	Autophagy-related protein 18h (AHRD V3.3 *** A0A2G3BUA1_CAPCH)
TCONS_00011556	=	Solyc01g098630.3	20.6463	8.55557	-1.27095	5e-05	0.000581762	Mitochondrial inner membrane translocase complex, subunit Tim44-related protein (AHRD V3.3 *** B3H4A1_ARATH)
TCONS_00011812	=	Solyc01g100000.3	22.5879	1.33787	-4.07754	5e-05	0.000581762	F-box domain, Phloem protein 2-like protein (AHRD V3.3 *** A0A2U1MNC1_ARTAN)
TCONS_00011815	=	Solyc01g100010.3	4.54773	0.818368	-2.47432	0.0006	0.00541564	F-box domain, Phloem protein 2-like protein (AHRD V3.3 *** A0A2U1MNC1_ARTAN)
TCONS_00011854	=	Solyc01g100230.3	35.5655	7.07916	-2.32883	5e-05	0.000581762	DnaJ-like protein subfamily B member 6 (AHRD V3.3 *** A0A2G2V7W8_CAPBA)
TCONS_00012148	=	Solyc01g102610.3	3.03571	6.58969	1.11817	5e-05	0.000581762	Ferric reduction oxidase 6 (AHRD V3.3 *** A0A2G3BUN6_CAPCH)
TCONS_00012160	=	Solyc01g102730.3	5.99913	13.4639	1.16627	5e-05	0.000581762	NAD(P)-binding Rossmann-fold superfamily protein (AHRD V3.3 *** Q9ZVQ2_ARATH)
TCONS_00012361	j	Solyc01g103800.3	37.9966	82.82	1.12411	0.0027	0.0194796	40S ribosomal protein S12 (AHRD V3.3 *** A0A1U8DVK6_CAPAN)
TCONS_00012682	=	Solyc01g104720.3	5.88861	23.0739	1.97026	5e-05	0.000581762	thionin-like protein (AHRD V3.3 -** AT1G25275.1)
TCONS_00012697	=	Solyc01g104770.4	2.01768	5.33134	1.4018	0.0007	0.00618881	Actin-related protein (AHRD V3.3 *** A0A200RCC6_9MAGN)
TCONS_00012704	j	Solyc01g104840.4	9.25276	26.3339	1.50897	0.0036	0.0247402	RNA-binding protein (AHRD V3.3 *-* O24106_NICGU)
TCONS_00012764	j	Solyc01g105120.4	6.77719	18.232	1.42771	5e-05	0.000581762	protein LNK1 (AHRD V3.3 *** A0A2I4GGH4_9ROSI)
TCONS_00012768	j	Solyc01g105120.4	11.4922	36.2221	1.65622	5e-05	0.000581762	protein LNK1 (AHRD V3.3 *** A0A2I4GGH4_9ROSI)
TCONS_00012826	j	Solyc01g105450.4	18.8218	55.6961	1.56517	5e-05	0.000581762	ABC transporter G family member 11 (AHRD V3.3 *** A0A2G2VAJ3_CAPBA)
TCONS_00013089	=	Solyc01g107390.4	2.51005	1.00455	-1.32117	0.0046	0.0302869	Auxin-responsive GH3 product (AHRD V3.3 *** Q05680_SOYBN)
TCONS_00013090	=	Solyc01g107430.2	2.90706	6.5547	1.17297	5e-05	0.000581762	Zinc finger protein (AHRD V3.3 *** A0A200QZQ7_9MAGN)
TCONS_00013096	=	Solyc01g107460.2	0.329424	13.367	5.34259	5e-05	0.000581762	Neuronal PAS domain protein (AHRD V3.3 *** A0A1P8BBZ0_ARATH)
TCONS_00013103	j	Solyc01g107600.3	7.63357	3.40005	-1.1668	0.0023	0.0170325	protein unc-50 homolog (AHRD V3.3 *** A0A2I4F7Y3_9ROSI)
TCONS_00013112	j	Solyc01g107730.3	2.81166	10.9649	1.9634	0.0012	0.00983347	D-type cyclin-2
TCONS_00013246	j	Solyc01g108650.3	10.9671	3.90984	-1.488	5e-05	0.000581762	embryo defective 1273 (AHRD V3.3 *** AT1G49510.3)
TCONS_00013286	=	Solyc01g108910.4	47.4229	9.44412	-2.3281	0.0072	0.0436382	maternal effect embryo arrest 14 (AHRD V3.3 *** AT2G15890.1)
TCONS_00013317	=	Solyc01g109110.3	0.820746	2.01624	1.29666	0.00225	0.0167207	Extra-large guanine nucleotide-binding protein 2 (AHRD V3.3 *** A0A1U8DXD5_CAPAN)
TCONS_00013378	o	Solyc01g109380.3	3.08845	7.70518	1.31894	0.0006	0.00541564	UPF0496 protein (AHRD V3.3 *** A0A2K3LR63_TRIPR)
TCONS_00013435	j	Solyc01g109615.1	0.590106	1.80442	1.61249	0.005	0.0324278	Unknown protein
TCONS_00013583	j	Solyc01g110370.4	2.23781	9.41845	2.0734	5e-05	0.000581762	Zinc finger, B-box (AHRD V3.3 *** A0A2U1LAI4_ARTAN)
TCONS_00013866	=	Solyc01g111980.3	11.8849	26.056	1.13248	5e-05	0.000581762	Lysine histidine transporter-like 8 (AHRD V3.3 *** A0A2G2XYM3_CAPAN)
TCONS_00013879	=	Solyc01g112060.4	30.5551	64.7527	1.08353	5e-05	0.000581762	NAD(P)-binding domain-containing protein (AHRD V3.3 *** A0A2U1M2T6_ARTAN)
TCONS_00013930	=	Solyc01g112260.4	12.2062	28.3326	1.21485	5e-05	0.000581762	hypothetical protein (AHRD V3.3 *-* AT4G35320.1)
TCONS_00013990	j	Solyc02g049070.4	9.84558	3.64067	-1.43527	0.0031	0.0218487	ribosomal RNA small subunit methyltransferase J (AHRD V3.3 *** AT5G08540.1)
TCONS_00014133	o	Solyc02g014030.3	0.495365	2.36108	2.25288	5e-05	0.000581762	Serine/threonine/dual specificity protein kinase, catalytic domain-containing protein (AHRD V3.3 *** A0A2U1M6E8_ARTAN)
TCONS_00014225	=	Solyc02g014860.3	20.5687	0.31227	-6.04152	5e-05	0.000581762	Chaperone protein DnaJ (AHRD V3.3 *** A0A1J3ID64_NOCCA)
TCONS_00014535	j	Solyc02g032200.4	1.45667	3.07592	1.07834	0.00195	0.0148231	Disease resistance protein (TIR-NBS-LRR class) (AHRD V3.3 *-* A0A2K3P0U8_TRIPR)
TCONS_00014587	=	Solyc02g032860.3	16.9441	41.7779	1.30196	5e-05	0.000581762	5'-adenylylsulfate reductase 1, chloroplastic (AHRD V3.3 *** A0A2G3D220_CAPCH)
TCONS_00014634	=	Solyc02g036350.3	36.3888	92.2269	1.34169	5e-05	0.000581762	1-aminocyclopropane-1-carboxylate oxidase EF501822
TCONS_00014841	j	Solyc02g062640.4	1.60669	4.88579	1.6045	0.0007	0.00618881	Phosphopantetheine adenylyltransferase (AHRD V3.3 *** A0A2G2WHT8_CAPBA)
TCONS_00015064	=	Solyc02g065230.3	1.51651	3.84021	1.34043	5e-05	0.000581762	Cytochrome P450 (AHRD V3.3 *** A0A1U9X5Y9_THAGA)
TCONS_00015173	j	Solyc02g066950.4	16.387	33.2886	1.02248	5e-05	0.000581762	Alpha-amylase isozyme 2A (AHRD V3.3 *** A0A2G3A5T2_CAPAN)
TCONS_00015234	j	Solyc02g067570.3	3.63191	1.30705	-1.47442	0.0044	0.0291924	Paired amphipathic helix protein Sin3-like 1 (AHRD V3.3 *** A0A2G2XCQ9_CAPBA)
TCONS_00015449	j	Solyc02g068910.3	10.7435	4.09875	-1.39021	0.0043	0.0286384	Trypsin family protein (AHRD V3.3 *** A0A2U1MFG3_ARTAN)
TCONS_00015490	=	Solyc02g069260.3	17.8724	50.0123	1.48455	5e-05	0.000581762	Argonaute2a
TCONS_00015802	=	Solyc02g070890.3	1.0359	2.45834	1.2468	5e-05	0.000581762	Flagellin Sensing 2
TCONS_00015805	o	Solyc02g070940.1	144.893	415.386	1.51947	0.00075	0.0065685	Chlorophyll a-b binding protein, chloroplastic (AHRD V3.3 *** A0A2G3A7J8_CAPAN)
TCONS_00015808	o	Solyc02g070940.1	247	840.409	1.76658	0.0042	0.028087	Chlorophyll a-b binding protein, chloroplastic (AHRD V3.3 *** A0A2G3A7J8_CAPAN)
TCONS_00015810	=	Solyc02g070940.1	434.169	899.917	1.05154	0.00155	0.0122077	Chlorophyll a-b binding protein, chloroplastic (AHRD V3.3 *** A0A2G3A7J8_CAPAN)
TCONS_00015811	=	Solyc02g070950.1	60.9114	180.961	1.57089	0.0068	0.0416675	Chlorophyll a-b binding protein, chloroplastic (AHRD V3.3 *** A0A2G3A7J8_CAPAN)
TCONS_00015813	=	Solyc02g070980.1	87.638	270.755	1.62736	0.00055	0.0050199	Chlorophyll a-b binding protein, chloroplastic (AHRD V3.3 *-* A0A2G3A7J8_CAPAN)
TCONS_00015815	=	Solyc02g071000.1	16.5851	50.6521	1.61074	5e-05	0.000581762	Chlorophyll a-b binding protein, chloroplastic (AHRD V3.3 *** A0A2G3A7J8_CAPAN)
TCONS_00015816	=	Solyc02g071010.1	130.382	350.686	1.42744	5e-05	0.000581762	Chlorophyll a-b binding protein, chloroplastic (AHRD V3.3 *** A0A2G3A7J8_CAPAN)
TCONS_00015817	=	Solyc02g071030.2	368.929	1175.04	1.6713	5e-05	0.000581762	Chlorophyll a-b binding protein, chloroplastic (AHRD V3.3 *** A0A2G3A7J8_CAPAN)
TCONS_00015849	=	Solyc02g071260.3	8.39913	22.4339	1.41737	5e-05	0.000581762	Phytochrome (AHRD V3.3 *** A0A2G2XE21_CAPBA)
TCONS_00016003	j	Solyc02g072160.4	9.00665	18.1607	1.01175	5e-05	0.000581762	NAD(P)-binding Rossmann-fold superfamily protein (AHRD V3.3 *** A0A2U1LDJ7_ARTAN)
TCONS_00016092	=	Solyc02g076800.1	1.15993	3.61307	1.63919	0.00305	0.0215555	Phosphatidylinositol 4-phosphate 5-kinase MSS4-like protein (AHRD V3.3 *** A0A2P5EP15_TREOI)
TCONS_00016135	=	Solyc02g077040.4	0.805257	1.82238	1.1783	0.00085	0.00731566	phytophthora-inhibited protease 1
TCONS_00016222	=	Solyc02g077680.4	5.61108	12.4734	1.1525	5e-05	0.000581762	Alpha-1,4 glucan phosphorylase (AHRD V3.3 *** A0A2G2XET2_CAPBA)
TCONS_00016257	=	Solyc02g077880.3	177.42	85.7653	-1.04871	5e-05	0.000581762	Auxin-repressed protein (AHRD V3.3 *** A9YSI8_TOBAC)
TCONS_00016388	=	Solyc02g078650.4	0.592398	2.56801	2.11601	5e-05	0.000581762	Polyphenol oxidase, chloroplastic (AHRD V3.3 *** A0A2G3D678_CAPCH)
TCONS_00016510	=	Solyc02g079110.3	5.57473	11.8321	1.08574	0.0017	0.013198	Transducin/WD40 repeat-like superfamily protein (AHRD V3.3 *** A0A2U1LQD8_ARTAN)
TCONS_00016536	j	Solyc02g079190.3	10.1389	2.4742	-2.03486	0.0072	0.0436382	Protein AUXIN SIGNALING F-BOX 3 (AHRD V3.3 *** A0A2G3D604_CAPCH)
TCONS_00016614	j	Solyc02g079730.4	9.41171	3.98553	-1.23968	5e-05	0.000581762	Thioredoxin-like fold protein (AHRD V3.3 *** A0A2U1LR17_ARTAN)
TCONS_00016625	j	Solyc02g079770.3	106.417	41.9423	-1.34325	0.0001	0.00110193	Multiple organellar RNA editing factor 9, chloroplastic (AHRD V3.3 *** MORF9_ARATH)
TCONS_00016628	=	Solyc02g079770.3	153.916	74.7622	-1.04176	5e-05	0.000581762	Multiple organellar RNA editing factor 9, chloroplastic (AHRD V3.3 *** MORF9_ARATH)
TCONS_00016650	=	Solyc02g080120.3	3.05437	19.4645	2.67189	5e-05	0.000581762	Gibberellin 2-beta-dioxygenase 8 (AHRD V3.3 *** A0A1U8FMY1_CAPAN)
TCONS_00016651	j	Solyc02g080120.3	1.31834	7.83904	2.57195	5e-05	0.000581762	Gibberellin 2-beta-dioxygenase 8 (AHRD V3.3 *** A0A1U8FMY1_CAPAN)
TCONS_00016761	=	Solyc02g080640.4	17.4776	65.0278	1.89555	5e-05	0.000581762	adenylyl-sulfate reductase
TCONS_00016901	j	Solyc02g081500.3	0.689826	2.86064	2.05203	0.0003	0.00295172	Receptor kinase LRK10
TCONS_00017078	=	Solyc02g082570.3	4.76545	1.36802	-1.80053	0.0011	0.00912792	PHD finger-like protein (AHRD V3.3 *** AT4G35510.1)
TCONS_00017208	=	Solyc02g082740.1	20.3817	42.2786	1.05265	5e-05	0.000581762	Dirigent protein (AHRD V3.3 *** K4BAE4_SOLLC)
TCONS_00017279	=	Solyc02g083280.4	3.50647	12.8517	1.87386	5e-05	0.000581762	Rhodanese-like domain (AHRD V3.3 *** A0A200R010_9MAGN)
TCONS_00017363	x	Solyc02g083750.1	2.81192	0.881073	-1.67422	5e-05	0.000581762	DNA-binding storekeeper transcriptional regulator (AHRD V3.3 *-* A0A2K3LQD1_TRIPR)
TCONS_00017394	j	Solyc02g083980.3	0.833077	2.31974	1.47744	0.00345	0.023879	Endoglucanase (AHRD V3.3 *** A0A2G3D7Z9_CAPCH)
TCONS_00017396	=	Solyc02g083980.3	4.75644	1.13567	-2.06634	5e-05	0.000581762	Endoglucanase (AHRD V3.3 *** A0A2G3D7Z9_CAPCH)
TCONS_00017476	j	Solyc02g150139.1	2.37339	7.50747	1.66138	0.0009	0.00768264	Unknown protein
TCONS_00017488	j	Solyc02g084420.3	3.46423	41.7157	3.58998	5e-05	0.000581762	Zinc finger, B-box (AHRD V3.3 *-* A0A2U1LAI4_ARTAN)
TCONS_00017590	j	Solyc02g085130.4	2.00982	0.750871	-1.42043	0.00745	0.0448559	Tubby-like F-box protein (AHRD V3.3 *** A0A2G3D7T8_CAPCH)
TCONS_00017752	j	Solyc02g086050.3	4.74544	1.91928	-1.30597	0.0017	0.013198	Abscisic acid (Aba)-deficient 4 (AHRD V3.3 *** A0A1P8AQ81_ARATH)
TCONS_00017795	=	Solyc02g086350.3	1.38134	6.06133	2.13356	5e-05	0.000581762	Protein PLASTID MOVEMENT IMPAIRED 2 (AHRD V3.3 *** A0A1J3GMT9_NOCCA)
TCONS_00017902	j	Solyc02g086780.4	5.28654	1.21598	-2.1202	0.0062	0.0386484	Proteasome assembly chaperone 3 (AHRD V3.3 *** A0A2U1N178_ARTAN)
TCONS_00018050	=	Solyc02g087610.1	3.81358	1.57066	-1.27977	5e-05	0.000581762	Pentatricopeptide repeat (AHRD V3.3 *** A0A200QFA4_9MAGN)
TCONS_00018369	=	Solyc02g089120.4	1.28574	2.6956	1.06801	0.00085	0.00731566	COBRA-like protein (AHRD V3.3 *** K4BC66_SOLLC)
TCONS_00018382	=	Solyc02g089170.4	0.590552	2.60462	2.14094	0.00295	0.0209647	Alpha-1,4-glucan-protein synthase [udp-forming] 1 (AHRD V3.3 *** A0A1J6L3S7_NICAT)
TCONS_00018486	j	Solyc02g089780.3	3.11038	6.94835	1.15958	5e-05	0.000581762	dihydroflavonol 4-reductase/flavanone protein (AHRD V3.3 *-* AT3G02420.2)
TCONS_00018548	=	Solyc02g090100.1	16.7722	49.0482	1.54812	5e-05	0.000581762	homolog of Synechocystis YCF37 (AHRD V3.3 *** AT2G23670.1)
TCONS_00018815	j	Solyc02g091560.3	20.0857	43.0027	1.09826	0.00035	0.00338201	Serine hydroxymethyltransferase (AHRD V3.3 *** A0A2G3D8E3_CAPCH)
TCONS_00018817	=	Solyc02g091560.3	72.2018	151.992	1.07388	5e-05	0.000581762	Serine hydroxymethyltransferase (AHRD V3.3 *** A0A2G3D8E3_CAPCH)
TCONS_00018916	=	Solyc02g091920.3	9.48562	25.1847	1.40874	5e-05	0.000581762	xyloglucan endotransglucosylase-hydrolase 7
TCONS_00018959	=	Solyc02g092210.1	0.732623	1.50953	1.04296	0.0024	0.0176582	Galactosyl transferase GMA12/MNN10 family protein (AHRD V3.3 *** A0A2U1NY56_ARTAN)
TCONS_00019083	=	Solyc02g092860.3	0.562823	2.20017	1.96686	5e-05	0.000581762	Cytochrome P450 (AHRD V3.3 *** Q9XFX1_CICAR)
TCONS_00019237	o	Solyc02g093620.2	3.00392	7.89751	1.39455	5e-05	0.000581762	Pentatricopeptide repeat-containing protein (AHRD V3.3 *** A0A2G3D9X8_CAPCH)
TCONS_00019259	j	Solyc02g093830.4	9.6122	21.1395	1.137	5e-05	0.000581762	Glucose-6-phosphate 1-dehydrogenase (AHRD V3.3 *** F2Z9R1_NICBE)
TCONS_00019267	=	Solyc02g093860.3	7.07528	18.7275	1.40429	0.00015	0.00159156	Lysine histidine transporter-like 1 (AHRD V3.3 *** A0A1U8FZ64_CAPAN)
TCONS_00019657	=	Solyc02g021000.3	40.0927	19.9235	-1.00886	5e-05	0.000581762	protein COFACTOR ASSEMBLY OF COMPLEX C SUBUNIT B CCB3, chloroplastic (AHRD V3.3 *** A0A2I4G7H0_9ROSI)
TCONS_00020216	j	Solyc02g061840.3	21.3699	8.0967	-1.40017	0.0035	0.0241638	RNA-binding (RRM/RBD/RNP motifs) family protein (AHRD V3.3 *-* F4JNU2_ARATH)
TCONS_00020357	=	Solyc02g062610.3	9.59052	28.316	1.56194	5e-05	0.000581762	Alpha/beta-Hydrolases superfamily protein (AHRD V3.3 *** O23227_ARATH)
TCONS_00020364	o	Solyc02g062630.1	1.35698	0.506008	-1.42317	0.0042	0.028087	Pentatricopeptide repeat-containing protein (AHRD V3.3 *** A0A2G3A498_CAPAN)
TCONS_00020419	=	Solyc02g063000.4	0.176686	5.81246	5.03989	0.0026	0.0188836	Glycosyltransferase (AHRD V3.3 *** A0A2I4ENI5_9ROSI)
TCONS_00020437	j	Solyc02g063120.1	5.11035	1.9173	-1.41435	0.0076	0.0455808	Unknown protein
TCONS_00020531	=	Solyc02g064720.3	4.13218	10.8716	1.39559	5e-05	0.000581762	BTB/POZ domain-containing protein (AHRD V3.3 *** A0A2G2XBD2_CAPBA)
TCONS_00020555	o	Solyc02g065050.1	3.38331	10.7739	1.67103	5e-05	0.000581762	aspartic proteinase PCS1-like (AHRD V3.3 *** A0A2G3A5E0_CAPAN)
TCONS_00020556	=	Solyc02g065050.1	1.9632	6.68973	1.76874	0.00035	0.00338201	aspartic proteinase PCS1-like (AHRD V3.3 *** A0A2G3A5E0_CAPAN)
TCONS_00020655	=	Solyc02g065700.3	10.1986	25.9231	1.34587	5e-05	0.000581762	Alpha/beta-Hydrolases superfamily protein (AHRD V3.3 *** Q9LY90_ARATH)
TCONS_00020751	=	Solyc02g067230.3	0.842519	2.80738	1.73644	5e-05	0.000581762	Dof zinc finger protein3
TCONS_00020953	=	Solyc02g068140.3	1.69139	3.81921	1.17507	5e-05	0.000581762	Major facilitator superfamily protein (AHRD V3.3 *** A0A2U1PZJ0_ARTAN)
TCONS_00021304	j	Solyc02g069410.4	4.90117	1.15474	-2.08556	0.00015	0.00159156	Haloacid dehalogenase-like hydrolase domain-containing protein (AHRD V3.3 *** A0A1J3HBG0_NOCCA)
TCONS_00021313	j	Solyc02g069490.4	249.877	640.179	1.35726	5e-05	0.000581762	Delta(24)-sterol reductase (AHRD V3.3 *** A0A2G2XDD5_CAPBA)
TCONS_00021410	=	Solyc02g070030.4	2.97308	5.97052	1.0059	0.001	0.00841195	Small RNA 2'-O-methyltransferase-like (AHRD V3.3 *** A0A2S1CES1_PRUYE)
TCONS_00021515	=	Solyc02g070800.2	339.596	88.6485	-1.93765	5e-05	0.000581762	DUF561 domain-containing protein (AHRD V3.3 *** A0A1Q3DH97_CEPFO)
TCONS_00021837	j	Solyc02g076690.3	2.4689	0.721863	-1.77407	5e-05	0.000581762	Cysteine protease CP14 (AHRD V3.3 *** T2BRA8_TOBAC)
TCONS_00021868	=	Solyc02g076760.3	7.10602	2.8518	-1.31717	0.007	0.0426601	N-(5'-phosphoribosyl)anthranilate isomerase (AHRD V3.3 *** S8D1B0_9LAMI)
TCONS_00021895	=	Solyc02g077140.3	12.0612	28.486	1.23988	5e-05	0.000581762	Phospholipase A1-II 1 (AHRD V3.3 *** A0A2G2XEC5_CAPBA)
TCONS_00021958	=	Solyc02g077460.3	8.73371	3.22457	-1.43749	0.00565	0.0358233	Octanoyltransferase (AHRD V3.3 *** A0A2G3AER8_CAPAN)
TCONS_00022072	j	Solyc02g078300.3	10.0003	2.99316	-1.7403	5e-05	0.000581762	Transcription initiation factor TFIID subunit 13 (AHRD V3.3 *** A0A2G3D630_CAPCH)
TCONS_00022105	=	Solyc02g078400.3	8.24028	18.6496	1.17838	5e-05	0.000581762	Allantoinase (AHRD V3.3 *** A0A2G3D677_CAPCH)
TCONS_00022157	=	Solyc02g078690.2	3.15283	1.45074	-1.11986	0.00055	0.0050199	Carboxypeptidase (AHRD V3.3 *** A0A1U8FL14_CAPAN)
TCONS_00022218	j	Solyc02g079020.4	4.00443	1.44521	-1.47031	0.00455	0.030012	B3 domain-containing transcription repressor VAL1 (AHRD V3.3 *** A0A2G2XEW6_CAPBA)
TCONS_00022250	=	Solyc02g079180.1	1.08018	0.396272	-1.44671	0.0057	0.0360824	Heat shock transcription factor (AHRD V3.3 *-* A0A1Y1I763_KLENI)
TCONS_00022294	j	Solyc02g079340.3	10.4128	4.6065	-1.17662	5e-05	0.000581762	Unknown protein
TCONS_00022359	=	Solyc02g079930.3	3.47423	1.01903	-1.7695	0.0009	0.00768264	phosphosulfolactate synthase
TCONS_00022372	=	Solyc02g079990.3	3.77067	10.8698	1.52743	5e-05	0.000581762	Cysteine-rich receptor-like protein kinase 10 (AHRD V3.3 *** A0A2G3D6H0_CAPCH)
TCONS_00022442	=	Solyc02g080510.1	30.9271	63.7308	1.04312	5e-05	0.000581762	Senescence regulator S40 (AHRD V3.3 *** A0A200Q815_9MAGN)
TCONS_00022761	=	Solyc02g082170.3	28.8617	60.0174	1.05622	5e-05	0.000581762	Purine permease (AHRD V3.3 *** A0A2P5EE53_TREOI),Pfam:PF16913
TCONS_00022886	=	Solyc02g082760.3	84.6528	192.278	1.18356	5e-05	0.000581762	ethylene-responsive catalase
TCONS_00022910	=	Solyc02g082850.3	9.12921	21.4761	1.23417	5e-05	0.000581762	Serine acetyltransferase 2 (AHRD V3.3 *** A0A2G3D7B8_CAPCH)
TCONS_00023185	j	Solyc02g084400.4	3.88911	8.87934	1.19101	5e-05	0.000581762	Protein kinase superfamily protein (AHRD V3.3 *** F4I8V6_ARATH)
TCONS_00023190	=	Solyc02g084440.4	117.486	286.925	1.28819	5e-05	0.000581762	Fructose-bisphosphate aldolase (AHRD V3.3 *** A0A2G3AA97_CAPAN)
TCONS_00023286	=	Solyc02g084990.3	16.0028	50.2177	1.64987	5e-05	0.000581762	Mannan endo-1,4-beta-mannosidase (AHRD V3.3 *** A0A2K3NB99_TRIPR)
TCONS_00023360	j	Solyc02g085250.4	5.07277	1.26993	-1.99803	0.00845	0.049653	FAD dependent oxidoreductase (AHRD V3.3 *** A0A200R7L9_9MAGN)
TCONS_00023527	=	Solyc02g086210.4	1.25369	3.49044	1.47723	0.0001	0.00110193	Protein kinase family protein (AHRD V3.3 *-* A0A2U1MH78_ARTAN)
TCONS_00023649	=	Solyc02g086670.4	17.5859	35.4127	1.00984	5e-05	0.000581762	Shaggy-related protein kinase gamma (AHRD V3.3 *** A0A2G3D9D8_CAPCH)
TCONS_00023659	=	Solyc02g086770.3	4.50612	9.05679	1.00711	5e-05	0.000581762	Cinnamoyl-CoA reductase (AHRD V3.3 *** A0A172WBP6_DAUCA)
TCONS_00023758	j	Solyc02g087430.4	2.89209	5.79941	1.00379	5e-05	0.000581762	inositol-1,4,5-triphosphate-5-phosphatase 4
TCONS_00023889	=	Solyc02g088380.4	7.61887	1.89795	-2.00513	5e-05	0.000581762	Early nodulin-like protein 20 (AHRD V3.3 *** F4IVN9_ARATH)
TCONS_00024112	j	Solyc02g150147.1	7.55476	22.3847	1.56706	5e-05	0.000581762	S-adenosylmethionine decarboxylase (AHRD V3.3 *-* Q6KC47_PRUPE)
TCONS_00024119	=	Solyc02g089630.3	0.941665	1.95505	1.05392	0.00135	0.0108653	Proline dehydrogenase (AHRD V3.3 *** A0A2G2XIU2_CAPBA)
TCONS_00024240	=	Solyc02g090350.4	1.09822	4.61923	2.07248	5e-05	0.000581762	Geraniol 8-hydroxylase (AHRD V3.3 *** A0A2G2XIM9_CAPBA)
TCONS_00024249	=	Solyc02g090390.4	61.7727	17.2926	-1.83682	5e-05	0.000581762	Protein kinase (AHRD V3.3 *** O65765_CRAPL)
TCONS_00024327	=	Solyc02g090890.4	15.7672	41.0191	1.37937	5e-05	0.000581762	zeaxanthin epoxidase
TCONS_00024456	=	Solyc02g091700.3	7.91384	2.92356	-1.43665	5e-05	0.000581762	Hydroxyproline-rich glycoprotein (AHRD V3.3 *** A0A2K3L507_TRIPR)
TCONS_00024560	j	Solyc02g092530.4	0.82491	4.82324	2.5477	0.0073	0.0441343	Acetamidase/Formamidase (AHRD V3.3 *** A0A200R348_9MAGN)
TCONS_00024599	=	Solyc02g092700.3	5.25062	28.4837	2.43958	5e-05	0.000581762	DUF1230 family protein (DUF1230) (AHRD V3.3 *** AT5G67370.1)
TCONS_00024669	j	Solyc02g093080.3	1.9749	5.87474	1.57274	0.00215	0.0160951	2-oxoglutarate (2OG) and Fe(II)-dependent oxygenase superfamily protein (AHRD V3.3 *** A0A2U1Q3D7_ARTAN)
TCONS_00024691	=	Solyc02g093220.3	7.25861	18.4439	1.34538	5e-05	0.000581762	F-box protein (AHRD V3.3 *** A0A2G2V3N1_CAPBA)
TCONS_00024958	j	Solyc02g094480.4	4.00863	1.37236	-1.54645	0.004	0.0269739	Pentatricopeptide repeat (AHRD V3.3 *** A0A200R3W0_9MAGN)
TCONS_00025056	j	Solyc03g005230.3	55.6649	22.7396	-1.29156	0.0085	0.0498902	2-methyl-6-phytyl-1,4-hydroquinone methyltransferase, chloroplastic (AHRD V3.3 *** A0A2G2WWA8_CAPBA)
TCONS_00025132	=	Solyc03g005780.3	124.843	262.544	1.07244	5e-05	0.000581762	Chlorophyll a-b binding protein, chloroplastic (AHRD V3.3 *** A0A2G2W7Q4_CAPBA)
TCONS_00025477	=	Solyc03g007560.2	0.63705	1.4064	1.14253	0.0007	0.00618881	Crooked neck-like protein 1 (AHRD V3.3 *** A0A2G2Y8B4_CAPAN)
TCONS_00025593	=	Solyc03g025380.3	1.14152	2.50293	1.13266	0.00195	0.0148231	Peroxidase (AHRD V3.3 *** K4BF11_SOLLC)
TCONS_00025647	=	Solyc03g025700.2	2.17618	0.968988	-1.16725	0.00015	0.00159156	Pentatricopeptide repeat-containing protein, chloroplastic (AHRD V3.3 *** A0A2G2X6K3_CAPBA)
TCONS_00025648	=	Solyc03g025720.3	1.14632	4.12307	1.84671	5e-05	0.000581762	Oxalate--CoA ligase (AHRD V3.3 *** A0A2G2X724_CAPBA)
TCONS_00025703	j	Solyc03g025970.3	3.62583	0.803856	-2.1733	5e-05	0.000581762	Methyl-CpG binding domain protein (AHRD V3.3 *-* A0A2K3NPJ5_TRIPR)
TCONS_00025804	j	Solyc03g031860.3	7.06961	26.0902	1.88381	5e-05	0.000581762	Phytoene synthase 1,Pfam:PF00494
TCONS_00025894	=	Solyc03g033390.3	17.6855	7.44924	-1.2474	0.0003	0.00295172	F-box protein (AHRD V3.3 *** A0A2G2WXK3_CAPBA)
TCONS_00025925	=	Solyc03g033460.3	1.23247	3.56568	1.53262	0.00115	0.00948087	Oligopeptide transporter (AHRD V3.3 *** A0A200RD47_9MAGN)
TCONS_00026098	j	Solyc03g043950.4	7.2692	16.1749	1.15388	0.0003	0.00295172	Amino-acid acetyltransferase-like protein (AHRD V3.3 *** A0A2K3MR62_TRIPR)
TCONS_00026118	j	Solyc03g044090.4	3.73972	1.58562	-1.23788	0.0067	0.0411692	BTB domain-containing protein/NPH3 domain-containing protein (AHRD V3.3 *** A0A1Q3ASI0_CEPFO)
TCONS_00026397	j	Solyc03g053020.4	27.0822	11.5629	-1.22785	0.00075	0.0065685	DNA-directed RNA polymerase subunit beta (AHRD V3.3 *** AT2G41950.1)
TCONS_00027024	o	Solyc03g081210.1	1.58916	3.60678	1.18245	0.00385	0.0261402	WD40 repeat protein (AHRD V3.3 *** Q1JV05_IPOPU)
TCONS_00027095	j	Solyc03g082690.3	1.25977	3.0666	1.28348	0.0056	0.0355668	RING-type E3 ubiquitin transferase (AHRD V3.3 *** A0A2G2X7G1_CAPBA)
TCONS_00027313	o	Solyc03g083770.1	194.079	10.8844	-4.15631	5e-05	0.000581762	Plant invertase/pectin methylesterase inhibitor superfamily protein, putative (AHRD V3.3 *** A0A061G4U8_THECC)
TCONS_00027315	=	Solyc03g083770.1	696.358	37.1015	-4.23028	5e-05	0.000581762	Plant invertase/pectin methylesterase inhibitor superfamily protein, putative (AHRD V3.3 *** A0A061G4U8_THECC)
TCONS_00027329	=	Solyc03g083996.1	12.8313	30.5793	1.25289	0.0059	0.0371165	Bifunctional inhibitor/lipid-transfer protein/seed storage 2S albumin superfamily protein (AHRD V3.3 *-* A0A2U1PU47_ARTAN)
TCONS_00027389	j	Solyc03g093400.2	1.45075	4.17192	1.52391	0.0001	0.00110193	Sugar transporter protein 15
TCONS_00027390	=	Solyc03g093400.2	3.42655	10.3747	1.59824	5e-05	0.000581762	Sugar transporter protein 15
TCONS_00027432	=	Solyc03g093790.3	0.611248	2.72856	2.15831	0.00725	0.0438845	cyclinU4_2
TCONS_00027556	=	Solyc03g095770.3	17.7218	36.7496	1.0522	5e-05	0.000581762	WRKY transcription factor 80
TCONS_00027565	o	Solyc03g095940.1	4.65526	9.67305	1.05511	0.00055	0.0050199	LOB domain-containing protein 21 (AHRD V3.3 *** A0A2G2ZWR8_CAPAN)
TCONS_00027571	=	Solyc03g096050.3	1.56774	5.57647	1.83067	5e-05	0.000581762	2-oxoglutarate (2OG) and Fe(II)-dependent oxygenase superfamily protein (AHRD V3.3 *** F4J670_ARATH)
TCONS_00027583	=	Solyc03g096190.2	0.54238	1.11861	1.04434	0.00115	0.00948087	Receptor-kinase, putative (AHRD V3.3 *** B9SUC9_RICCO)
TCONS_00027594	=	Solyc03g096290.3	34.3883	87.8589	1.35327	5e-05	0.000581762	plasma membrane intrinsic protein 1.7
TCONS_00027729	=	Solyc03g097310.3	4.1782	8.68611	1.05583	5e-05	0.000581762	Major facilitator superfamily protein (AHRD V3.3 *** A0A2U1KN02_ARTAN)
TCONS_00027817	=	Solyc03g097920.1	4.89661	13.0861	1.41818	5e-05	0.000581762	MAP kinase kinase 4
TCONS_00027821	j	Solyc03g097940.3	1.25471	2.6262	1.06562	0.00775	0.0463063	Potassium channel SKOR (AHRD V3.3 *** A0A2G3A0N7_CAPAN)
TCONS_00027834	=	Solyc03g098000.3	68.1804	145.073	1.08935	5e-05	0.000581762	Alanine-tRNA ligase, putative (DUF760) (AHRD V3.3 *** Q9LP80_ARATH)
TCONS_00027836	=	Solyc03g098010.3	16.6697	4.94682	-1.75266	5e-05	0.000581762	phosphate starvation inducible gene TPSI1
TCONS_00027844	j	Solyc03g098150.3	2.416	6.29828	1.38234	5e-05	0.000581762	protein kinase 6
TCONS_00027866	=	Solyc03g098240.3	9.03884	3.97341	-1.18576	5e-05	0.000581762	glutamate decarboxylase
TCONS_00027868	j	Solyc03g098240.3	4.94062	1.39747	-1.82187	5e-05	0.000581762	glutamate decarboxylase
TCONS_00028178	=	Solyc03g111710.3	15.2257	6.26846	-1.28032	5e-05	0.000581762	BTB/POZ and TAZ domain-containing protein 2 (AHRD V3.3 *** A0A2G2X8F9_CAPBA)
TCONS_00028314	j	Solyc03g112600.4	1.77876	3.73527	1.07034	0.0001	0.00110193	JmjC domain (AHRD V3.3 *** A0A200RAY2_9MAGN),Pfam:PF13621
TCONS_00028327	j	Solyc03g112640.3	2.42235	0.738876	-1.713	0.0061	0.0381402	Sec14p-like phosphatidylinositol transfer family protein (AHRD V3.3 *** A0A2U1Q4D3_ARTAN)
TCONS_00028543	j	Solyc03g113950.4	9.3892	3.68411	-1.34969	5e-05	0.000581762	Calmodulin binding protein (AHRD V3.3 *-* A0A2K3MP79_TRIPR)
TCONS_00028570	o	Solyc03g114010.3	1.08941	0.500793	-1.12126	0.0016	0.0125361	Pentatricopeptide repeat-containing protein (AHRD V3.3 *** A0A2U1Q882_ARTAN)
TCONS_00028643	=	Solyc03g114450.3	71.9091	147.524	1.03671	5e-05	0.000581762	Calcium sensing receptor, chloroplastic (AHRD V3.3 *** A0A2G2WRE3_CAPBA)
TCONS_00028715	j	Solyc03g114930.3	4.8342	9.72233	1.00802	0.0045	0.0297409	PsbP-like protein 1, chloroplastic (AHRD V3.3 *** A0A2G3A242_CAPAN)
TCONS_00028853	=	Solyc03g115650.4	1.01909	7.70546	2.9186	0.00275	0.0197672	eukaryotic translation initiation factor 5A-1
TCONS_00028923	=	Solyc03g115980.1	234.135	474.038	1.01766	5e-05	0.000581762	Geranylgeranyl diphosphate reductase, chloroplastic (AHRD V3.3 *** A0A2G2WR46_CAPBA)
TCONS_00029005	=	Solyc03g116570.3	3.97787	12.3923	1.63938	5e-05	0.000581762	Thiol-disulfide oxidoreductase DCC family protein (AHRD V3.3 *** A0A2U1Z9Z9_PSEAV)
TCONS_00029008	=	Solyc03g116630.3	1.01747	2.94183	1.53173	0.00075	0.0065685	cytochrome P450 family protein (AHRD V3.3 *** AT1G52565.1)
TCONS_00029039	=	Solyc03g116700.4	1.37365	4.04884	1.5595	0.00075	0.0065685	Umecyanin (AHRD V3.3 *** A0A2G3B789_CAPCH)
TCONS_00029131	j	Solyc03g117360.4	20.0188	58.2457	1.5408	5e-05	0.000581762	TOPLESS1
TCONS_00029179	=	Solyc03g117600.3	9.80879	36.1116	1.88032	5e-05	0.000581762	Transferase (AHRD V3.3 *** A0A200QII6_9MAGN)
TCONS_00029358	=	Solyc03g118670.3	6.0668	12.5285	1.0462	5e-05	0.000581762	ERAD-associated E3 ubiquitin-protein ligase component HRD3A (AHRD V3.3 *** A0A1J3CQU4_NOCCA)
TCONS_00029509	=	Solyc03g119590.1	16.5407	55.8067	1.75442	5e-05	0.000581762	NIMIN2c protein (AHRD V3.3 *** A0FJY4_TOBAC)
TCONS_00029527	j	Solyc03g119650.3	3.6242	1.12219	-1.69135	0.00635	0.0394084	DENN domain and WD repeat-containing protein SCD1 (AHRD V3.3 *** A0A2G2WPL9_CAPBA)
TCONS_00029771	=	Solyc03g120990.3	14.8728	6.0514	-1.29733	5e-05	0.000581762	Malic enzyme (AHRD V3.3 *** A0A2G3D1G2_CAPCH)
TCONS_00029809	=	Solyc03g121300.2	11.6863	25.8774	1.14687	5e-05	0.000581762	jacalin-related lectin 19 (AHRD V3.3 *** A0A2G2XW42_CAPAN)
TCONS_00029863	j	Solyc03g121600.4	36.0677	17.2266	-1.06607	0.007	0.0426601	Glucose-methanol-choline (GMC) oxidoreductase family protein (AHRD V3.3 *** A0A2U1MMK8_ARTAN)
TCONS_00029884	j	Solyc03g121710.2	5.66295	14.3404	1.34045	0.00485	0.0316271	RNA-binding (RRM/RBD/RNP motifs) family protein (AHRD V3.3 *** F4I906_ARATH)
TCONS_00029893	j	Solyc03g121730.3	3.21632	6.95694	1.11304	0.00605	0.0378842	5'-nucleotidase SurE (AHRD V3.3 *** A0A1J3GXW9_NOCCA)
TCONS_00029894	j	Solyc03g121730.3	2.66955	7.42491	1.47578	0.00255	0.0185835	5'-nucleotidase SurE (AHRD V3.3 *** A0A1J3GXW9_NOCCA)
TCONS_00030040	j	Solyc03g123640.3	1.99357	4.55308	1.19148	0.0068	0.0416675	Pumilio-like protein 23 (AHRD V3.3 *** A0A2G2WPL0_CAPBA)
TCONS_00030170	=	Solyc03g005080.4	12.5485	5.83898	-1.10372	0.00365	0.0250256	Protoporphyrinogen oxidase (AHRD V3.3 *** A0A1U8GRF0_CAPAN)
TCONS_00030207	x	Solyc03g005330.1	1.1948	0.464929	-1.36169	0.0061	0.0381402	Non-specific serine/threonine protein kinase (AHRD V3.3 *** A0A2G2WWB5_CAPBA)
TCONS_00030467	j	Solyc03g006960.4	0.689817	1.91251	1.47119	0.0048	0.031359	Protein phosphatase 2C (AHRD V3.3 *** A0A2U1PQC9_ARTAN)
TCONS_00030477	=	Solyc03g006970.1	16.2505	39.5617	1.28362	5e-05	0.000581762	serine protease SBT2
TCONS_00030478	j	Solyc03g007000.4	1.23362	0.233151	-2.40356	0.0064	0.039663	Peptidase M48 (AHRD V3.3 *** A0A200PMQ6_9MAGN)
TCONS_00030506	j	Solyc03g007240.3	15.5123	44.0881	1.50698	5e-05	0.000581762	spermine synthase,Pfam:PF01564
TCONS_00030511	=	Solyc03g007240.3	77.4424	174.674	1.17347	5e-05	0.000581762	spermine synthase,Pfam:PF01564
TCONS_00030525	=	Solyc03g007370.3	1.58952	10.9425	2.78328	5e-05	0.000581762	Sigma factor (AHRD V3.3 *** A0A0G2STU5_9ROSI)
TCONS_00030528	=	Solyc03g007430.3	5.66494	11.4952	1.0209	5e-05	0.000581762	Mitochondrial carrier protein MTM1 (AHRD V3.3 *** A0A2G2X7K2_CAPBA)
TCONS_00030649	o	Solyc03g025340.1	6.15542	20.3577	1.72564	0.00125	0.0101829	Calcium-dependent lipid-binding (CaLB domain) family protein (AHRD V3.3 *-* A0A2U1LCI8_ARTAN)
TCONS_00030744	=	Solyc03g025710.3	0.968212	10.3864	3.42323	5e-05	0.000581762	Acyl-CoA N-acyltransferase (NAT) superfamily protein (AHRD V3.3 *** A0A2K3PIZ7_TRIPR)
TCONS_00030807	=	Solyc03g026115.1	2.82001	0	-Inf	5e-05	0.000581762	Stamen-specific protein FIL1 (AHRD V3.3 *** A0A2G2ZYZ1_CAPAN)
TCONS_00030858	o	Solyc03g026330.4	1.97223	6.01212	1.60804	0.00065	0.00580414	ATP-dependent Clp protease ATP-binding subunit (AHRD V3.3 *-* AT5G62140.1)
TCONS_00030905	=	Solyc03g031620.3	39.567	79.9416	1.01465	5e-05	0.000581762	5'-adenylylsulfate reductase 1, chloroplastic (AHRD V3.3 *** S5ZQS8_NICAT)
TCONS_00030930	=	Solyc03g031730.3	8.71396	3.52859	-1.30424	5e-05	0.000581762	Beta-glucosidase (AHRD V3.3 *** B6SYQ7_MAIZE)
TCONS_00031153	=	Solyc03g033840.4	0.721757	3.31481	2.19934	5e-05	0.000581762	AAA-ATPase At3g50940-like (AHRD V3.3 *** A0A2I4EX93_9ROSI)
TCONS_00031237	j	Solyc03g034400.3	1.30512	2.73309	1.06635	0.00085	0.00731566	Protein DETOXIFICATION (AHRD V3.3 *** A0A2U1NLL3_ARTAN)
TCONS_00031244	j	Solyc03g043660.3	1.47529	0.465793	-1.66323	0.0064	0.039663	Protease Do-like 7 (AHRD V3.3 *** A0A2G2ZMM2_CAPAN)
TCONS_00031381	=	Solyc03g044630.2	4.06366	1.38783	-1.54995	0.0032	0.0224335	DUF309 domain protein (AHRD V3.3 *** AT2G41120.1)
TCONS_00031756	=	Solyc03g059260.4	5.1924	14.2225	1.4537	5e-05	0.000581762	Carboxyl-terminal-processing protease (AHRD V3.3 *** B6T6L2_MAIZE)
TCONS_00031834	o	Solyc03g063140.4	2.49203	0.944746	-1.39932	0.0041	0.0275314	LOB domain-containing protein (AHRD V3.3 *-* A0A2U1Q2L9_ARTAN)
TCONS_00031942	j	Solyc03g063560.3	2.74684	10.7958	1.97463	0.0045	0.0297409	Glutamate synthase (AHRD V3.3 *** W7TEE5_9STRA)
TCONS_00032070	=	Solyc03g013240.4	4.6914	15.6854	1.74133	5e-05	0.000581762	lysine-tRNA ligase (AHRD V3.3 *** AT3G01060.1)
TCONS_00032228	=	Solyc03g080060.1	5.61481	13.0385	1.21547	5e-05	0.000581762	L-type lectin-domain containing receptor kinase VIII.2-like (AHRD V3.3 *** A0A2I4F917_9ROSI)
TCONS_00032235	=	Solyc03g080190.3	5.63536	18.9786	1.75179	5e-05	0.000581762	2-oxoglutarate (2OG) and Fe(II)-dependent oxygenase superfamily protein (AHRD V3.3 *** A0A2U1QGX7_ARTAN)
TCONS_00032238	=	Solyc03g081240.3	12.9205	1.32581	-3.28471	5e-05	0.000581762	Two-component response regulator-like APRR9 (AHRD V3.3 *** A0A2G2X7Z8_CAPBA)
TCONS_00032310	=	Solyc03g082620.4	1.33154	2.78816	1.06622	5e-05	0.000581762	Metal-nicotianamine transporter YSL1 (AHRD V3.3 *** A0A2G2X7E8_CAPBA)
TCONS_00032514	=	Solyc03g093080.3	3.80318	1.22113	-1.63899	5e-05	0.000581762	Xyloglucan endotransglucosylase/hydrolase (AHRD V3.3 *** Q6RHY0_SOLLC)
TCONS_00032517	=	Solyc03g093130.3	3.07231	0.476887	-2.68761	0.00205	0.0154613	xyloglucan endotransglucosylase-hydrolase 3
TCONS_00032580	=	Solyc03g093550.1	7.34337	2.96619	-1.30783	5e-05	0.000581762	Ethylene-responsive transcription factor 5 (AHRD V3.3 *** A0A2G3CVP7_CAPCH)
TCONS_00032581	=	Solyc03g093560.1	6.517	3.1032	-1.07045	5e-05	0.000581762	ethylene response factor C.6
TCONS_00032627	o	Solyc03g093800.1	38.8445	19.3387	-1.00622	5e-05	0.000581762	glycine-rich cell wall structural protein 2 (AHRD V3.3 *-* XP_004235193.1)
TCONS_00032730	=	Solyc03g095310.3	5.99654	2.91745	-1.03942	0.00265	0.0191793	Cytochrome P450 (AHRD V3.3 *** A0A2U1PRC1_ARTAN)
TCONS_00032744	=	Solyc03g095510.3	1.69137	3.62724	1.10069	0.00675	0.0414185	Serine/threonine-protein kinase AtPK1/AtPK6 (AHRD V3.3 *** A0A2G2X4V7_CAPBA)
TCONS_00032960	=	Solyc03g097030.3	10.177	41.9125	2.04206	5e-05	0.000581762	4-coumarate:CoA ligase (AHRD V3.3 *** Q42880_LITER)
TCONS_00033062	=	Solyc03g097370.4	8.07102	24.8131	1.62028	5e-05	0.000581762	P-loop containing nucleoside triphosphate hydrolases superfamily protein (AHRD V3.3 *** A0A2U1LV77_ARTAN)
TCONS_00033200	j	Solyc03g098320.4	0.317319	1.09499	1.78691	0.00155	0.0122077	Protein REVEILLE 1 (AHRD V3.3 *** A0A2G2XWA2_CAPAN)
TCONS_00033202	=	Solyc03g098320.4	1.26385	14.3659	3.50675	5e-05	0.000581762	Protein REVEILLE 1 (AHRD V3.3 *** A0A2G2XWA2_CAPAN)
TCONS_00033223	j	Solyc03g098610.3	7.1528	3.10126	-1.20565	0.0002	0.00205981	Plastid division protein CDP1, chloroplastic (AHRD V3.3 *** A0A2G2X813_CAPBA)
TCONS_00033356	=	Solyc03g111170.3	10.7824	26.8538	1.31645	5e-05	0.000581762	4-coumarate-CoA ligase (AHRD V3.3 *** E5GBV5_CUCME)
TCONS_00033413	=	Solyc03g111530.4	1.2674	2.84432	1.16621	0.0007	0.00618881	Cysteine-rich receptor-like protein kinase (AHRD V3.3 *** A0A2K3LJD5_TRIPR)
TCONS_00033483	j	Solyc03g111760.3	7.21278	3.30905	-1.12414	0.007	0.0426601	Argonaute15
TCONS_00033488	o	Solyc03g111800.2	1.22641	3.38801	1.466	0.0017	0.013198	Leucine-rich repeat receptor-like kinase (AHRD V3.3 *** A0A0M3L7B4_SOLLC)
TCONS_00033509	=	Solyc03g111950.3	0.410742	2.17379	2.40391	5e-05	0.000581762	Cytochrome P450 71A6 (AHRD V3.3 *** A0A2G2ZZF2_CAPAN)
TCONS_00033542	x	Solyc03g112190.4	4.80424	11.22	1.22369	0.00155	0.0122077	Pentatricopeptide repeat-containing protein, chloroplastic (AHRD V3.3 *** A0A2G2X8Y7_CAPBA)
TCONS_00033731	=	Solyc03g113340.3	2.54039	5.26729	1.05201	0.0001	0.00110193	Nodulin-like / Major Facilitator Superfamily protein (AHRD V3.3 *** A0A2U1M3G7_ARTAN)
TCONS_00033761	=	Solyc03g113440.3	2.09066	0.781921	-1.41886	5e-05	0.000581762	Protein NRT1/ PTR FAMILY 2.8 (AHRD V3.3 *** A0A2G2WRK5_CAPBA)
TCONS_00033795	=	Solyc03g113710.4	1.18454	2.42451	1.03336	5e-05	0.000581762	Formin-like protein (AHRD V3.3 *** A0A2G3AWB8_CAPCH)
TCONS_00033842	=	Solyc03g113990.3	5.22221	14.6617	1.48932	5e-05	0.000581762	Thiol-disulfide oxidoreductase DCC (AHRD V3.3 *** A0A2U1Q887_ARTAN)
TCONS_00033936	=	Solyc03g114560.2	9.99775	3.82175	-1.38737	5e-05	0.000581762	Strictosidine synthase family protein (AHRD V3.3 *** D7LVM7_ARALL)
TCONS_00034081	=	Solyc03g115220.4	33.749	77.8864	1.20653	5e-05	0.000581762	Flavonoid 3'-monooxygenase (AHRD V3.3 *** A0A2G2WR53_CAPBA)
TCONS_00034084	=	Solyc03g115230.3	1.94322	4.15909	1.09781	5e-05	0.000581762	Solanum lycopersicum heat shock protein
TCONS_00034145	j	Solyc03g115590.4	0.946746	2.16327	1.19217	0.00575	0.036344	DUF863 domain-containing protein (AHRD V3.3 *-* A0A1Q3C321_CEPFO)
TCONS_00034165	j	Solyc03g115770.3	3.89803	0.104113	-5.22652	0.0028	0.0200716	Two-component response regulator-like APRR5 (AHRD V3.3 *** A0A2G3CZB4_CAPCH)
TCONS_00034167	j	Solyc03g115770.3	4.20848	1.35723	-1.63263	5e-05	0.000581762	Two-component response regulator-like APRR5 (AHRD V3.3 *** A0A2G3CZB4_CAPCH)
TCONS_00034169	=	Solyc03g115770.3	8.92289	0.78048	-3.51508	5e-05	0.000581762	Two-component response regulator-like APRR5 (AHRD V3.3 *** A0A2G3CZB4_CAPCH)
TCONS_00034200	o	Solyc03g115940.4	5.2451	12.873	1.2953	0.0016	0.0125361	Dof zinc finger protein (AHRD V3.3 *** A0A2K3MQ38_TRIPR)
TCONS_00034248	o	Solyc03g116200.2	106.802	31.9016	-1.74323	0.0034	0.0235898	Unknown protein
TCONS_00034252	=	Solyc03g116240.3	2.85743	0	-Inf	0.0001	0.00110193	endochitinase-like (AHRD V3.3 --* A0A2I4FV55_9ROSI)
TCONS_00034313	=	Solyc03g116730.4	14.3056	79.9863	2.48317	5e-05	0.000581762	Palmitoyl-monogalactosyldiacylglycerol delta-7 desaturase, chloroplastic (AHRD V3.3 *** A0A2G2WQQ5_CAPBA)
TCONS_00034315	=	Solyc03g116740.3	17.4318	43.6983	1.32585	5e-05	0.000581762	Phosphatidylcholine:diacylglycerol cholinephosphotransferase 1 (AHRD V3.3 *** A0A1U8FVJ4_CAPAN)
TCONS_00034491	=	Solyc03g117590.3	14.0809	32.4938	1.20643	5e-05	0.000581762	Chaperone protein DnaJ (AHRD V3.3 *** A0A2G2WQF7_CAPBA)
TCONS_00034547	=	Solyc03g117860.3	1.36029	5.51766	2.02014	5e-05	0.000581762	RBR-type E3 ubiquitin transferase (AHRD V3.3 *** A0A2G3A2R7_CAPAN)
TCONS_00034549	=	Solyc03g117870.3	54.7287	139.509	1.34999	5e-05	0.000581762	4-coumarate:CoA ligase (AHRD V3.3 *** Q42879_LITER)
TCONS_00034617	=	Solyc03g118170.3	58.1704	26.4765	-1.13557	5e-05	0.000581762	Glycine--tRNA ligase (AHRD V3.3 *** A0A2G3A2W4_CAPAN)
TCONS_00034902	=	Solyc03g119620.1	8.76089	2.56226	-1.77366	0.00105	0.00877203	Bifunctional inhibitor/lipid-transfer protein/seed storage 2S albumin superfamily protein (AHRD V3.3 *** Q9C9B1_ARATH)
TCONS_00035332	=	Solyc03g121900.1	11.4357	59.5034	2.37942	5e-05	0.000581762	Bifunctional inhibitor/plant lipid transfer protein/seed storage helical domain containing protein (AHRD V3.3 *** A0A2P5DNS6_PARAD)
TCONS_00035334	o	Solyc03g121910.1	4.58216	9.319	1.02415	0.0005	0.00461646	Threonine synthase (AHRD V3.3 *** B6TPP7_MAIZE)
TCONS_00035370	=	Solyc03g122000.4	10.047	4.81001	-1.06265	5e-05	0.000581762	Cytochrome b6-f complex subunit 4 (AHRD V3.3 *** A0A2S0SWC7_9FABA)
TCONS_00035547	=	Solyc04g005100.3	3.17853	18.1687	2.51502	5e-05	0.000581762	transcription factor MYB1R1-like (AHRD V3.3 *** A0A2I4GKI8_9ROSI)
TCONS_00035700	=	Solyc04g007000.2	0.550779	4.27425	2.95613	0.0002	0.00205981	AP2/B3 transcription factor family protein (AHRD V3.3 *** A0A2U1MEM3_ARTAN)
TCONS_00035780	j	Solyc04g007600.4	3.10061	1.14564	-1.4364	0.0062	0.0386484	RING/FYVE/PHD zinc finger superfamily protein (AHRD V3.3 *-* A0A2U1L203_ARTAN)
TCONS_00035883	o	Solyc04g008330.1	0.72102	3.99879	2.47145	0.0009	0.00768264	Glycosyltransferase (AHRD V3.3 *** A0A0A1WCD6_NICAT)
TCONS_00035884	=	Solyc04g008330.1	6.96764	22.654	1.70103	5e-05	0.000581762	Glycosyltransferase (AHRD V3.3 *** A0A0A1WCD6_NICAT)
TCONS_00035905	=	Solyc04g008570.4	4.80137	12.9801	1.43478	5e-05	0.000581762	Pentatricopeptide repeat-containing protein, chloroplastic (AHRD V3.3 *** A0A2G3CF28_CAPCH)
TCONS_00035968	j	Solyc04g008780.4	2.28665	0.914173	-1.3227	0.0063	0.0391563	Tetraketide alpha-pyrone reductase 1 (AHRD V3.3 *** A0A1U8GMD2_CAPAN)
TCONS_00035994	=	Solyc04g008960.3	3.28492	7.36698	1.16521	5e-05	0.000581762	GEM-like protein 6 (AHRD V3.3 *** A0A2G2X9D6_CAPBA)
TCONS_00036187	=	Solyc04g009870.1	2.63409	8.89817	1.7562	5e-05	0.000581762	Unknown protein
TCONS_00036418	=	Solyc04g014270.3	3.74994	9.06711	1.27377	5e-05	0.000581762	ATP-dependent 6-phosphofructokinase (AHRD V3.3 *** A0A2G2XA03_CAPBA)
TCONS_00036445	=	Solyc04g014530.1	12.1479	29.9061	1.29973	5e-05	0.000581762	Ethylene Response Factor C.2
TCONS_00036617	j	Solyc04g015560.4	33.1744	15.52	-1.09594	5e-05	0.000581762	Glycosyl hydrolase family protein (AHRD V3.3 *** A0A2U1QCD6_ARTAN)
TCONS_00036757	=	Solyc04g016200.1	17.4415	8.58093	-1.02332	5e-05	0.000581762	Glycosyltransferase (AHRD V3.3 *** A0A0A1WDL8_NICAT)
TCONS_00036894	o	Solyc04g040190.1	9.62004	22.1917	1.20591	5e-05	0.000581762	lycopene beta-cyclase,Pfam:PF05834
TCONS_00036899	j	Solyc04g040160.4	13.7592	65.7081	2.25567	5e-05	0.000581762	Protochlorophyllide-dependent translocon component 52, chloroplastic (AHRD V3.3 *** A0A2G2ZF87_CAPAN)
TCONS_00036903	=	Solyc04g040130.1	0.174017	2.38703	3.77791	0.00265	0.0191793	Fatty acid desaturase (AHRD V3.3 *** E7CCD0_CAMMC)
TCONS_00037107	j	Solyc04g024840.3	0.700075	3.13351	2.1622	0.00065	0.00580414	GDSL esterase/lipase (AHRD V3.3 *** A0A2R6QF80_ACTCH)
TCONS_00037249	=	Solyc04g048900.3	19.5787	53.294	1.44469	5e-05	0.000581762	Calreticulin (AHRD V3.3 *** A0A2G3ASL1_CAPCH)
TCONS_00037291	j	Solyc04g049180.3	13.8921	5.97133	-1.21814	0.00155	0.0122077	rhomboid-like protein 19 (AHRD V3.3 *** A0A2I4FB13_9ROSI)
TCONS_00037469	=	Solyc04g050625.1	3.91223	0.5691	-2.78124	5e-05	0.000581762	Cytochrome (AHRD V3.3 *** A0A1U8F588_CAPAN)
TCONS_00037553	j	Solyc04g051120.4	1.22065	2.74093	1.16702	0.0078	0.046547	chitinase-like protein (AHRD V3.3 *** AT1G08530.1)
TCONS_00037730	j	Solyc04g054190.3	3.40284	24.0056	2.81856	5e-05	0.000581762	Protein kinase superfamily protein (AHRD V3.3 *** A0A2U1MTH5_ARTAN)
TCONS_00037731	=	Solyc04g054190.3	18.2807	42.7068	1.22414	5e-05	0.000581762	Protein kinase superfamily protein (AHRD V3.3 *** A0A2U1MTH5_ARTAN)
TCONS_00038014	j	Solyc04g063240.3	7.61544	15.244	1.00124	0.00205	0.0154613	Protein STAY-GREEN, chloroplastic (AHRD V3.3 *** A0A2G2WYV6_CAPBA)
TCONS_00038017	j	Solyc04g063240.3	13.0852	31.9699	1.28878	5e-05	0.000581762	Protein STAY-GREEN, chloroplastic (AHRD V3.3 *** A0A2G2WYV6_CAPBA)
TCONS_00038041	=	Solyc04g063380.3	5.31558	12.8532	1.27383	5e-05	0.000581762	F-box protein SKP2A (AHRD V3.3 *** A0A1U8F5B3_CAPAN)
TCONS_00038067	=	Solyc04g064570.3	1.68569	6.32419	1.90754	0.00055	0.0050199	Ribosome maturation protein SBDS (AHRD V3.3 *** A0A2G3CLY3_CAPCH)
TCONS_00038169	j	Solyc04g071140.3	11.5167	4.3371	-1.40892	0.00495	0.0321629	Serine decarboxylase (AHRD V3.3 *** A0A2G3CMP8_CAPCH)
TCONS_00038231	=	Solyc04g071340.5	3.16152	14.4952	2.19688	5e-05	0.000581762	Fructose-1,6-bisphosphatase (AHRD V3.3 *** A6N9A0_FLALI)
TCONS_00038277	=	Solyc04g071540.4	8.35274	3.90354	-1.09747	5e-05	0.000581762	Sterol 3-beta-glucosyltransferase (AHRD V3.3 *** B6SKE1_MAIZE)
TCONS_00038376	=	Solyc04g072010.3	6.79015	3.32252	-1.03117	0.0008	0.00694348	Carboxypeptidase D (AHRD V3.3 *** A0A2U1MZB8_ARTAN)
TCONS_00038549	j	Solyc04g072890.4	2.08817	1.00484	-1.05527	0.0001	0.00110193	Transducin/WD40 repeat-like superfamily protein (AHRD V3.3 *** F4I1K5_ARATH)
TCONS_00038796	j	Solyc04g076340.3	0.57302	3.7818	2.72242	5e-05	0.000581762	hypothetical protein (AHRD V3.3 *-* AT4G38060.4)
TCONS_00038880	j	Solyc04g076740.3	6.30484	0.825917	-2.93239	0.00825	0.0487091	Protein TIC 20-I, chloroplastic (AHRD V3.3 *** A0A2G2X086_CAPBA)
TCONS_00039174	=	Solyc04g078900.3	4.60497	15.4587	1.74715	5e-05	0.000581762	ABA 8'-hydroxylase
TCONS_00039192	o	Solyc04g079050.3	67.2693	160.23	1.25212	5e-05	0.000581762	UDP-glycosyltransferase 79B2 (AHRD V3.3 *** A0A2G3CJJ2_CAPCH)
TCONS_00039352	j	Solyc04g080380.3	1.59326	9.99542	2.64928	0.00035	0.00338201	Leucine carboxyl methyltransferase (AHRD V3.3 *** A0A2U1QMA3_ARTAN)
TCONS_00039353	=	Solyc04g080380.3	1.82739	8.42423	2.20476	0.00015	0.00159156	Leucine carboxyl methyltransferase (AHRD V3.3 *** A0A2U1QMA3_ARTAN)
TCONS_00039392	=	Solyc04g080580.3	70.6637	31.5013	-1.16556	5e-05	0.000581762	Carbohydrate kinase-like (AHRD V3.3 *** Q657Z1_ORYSJ)
TCONS_00039548	j	Solyc04g081580.4	37.7096	1.38094	-4.77121	0.00805	0.0477574	RNA helicase DEAD15
TCONS_00039576	=	Solyc04g081790.3	5.11875	2.31824	-1.14276	0.0009	0.00768264	GDSL esterase/lipase (AHRD V3.3 *** A0A2R6PZI7_ACTCH)
TCONS_00039687	j	Solyc04g082480.3	0.659187	4.21542	2.67691	5e-05	0.000581762	Plant regulator RWP-RK family protein, putative (AHRD V3.3 *** A0A061FD78_THECC)
TCONS_00039784	j	Solyc04g082920.4	7.79085	16.8214	1.11045	0.00035	0.00338201	Retrovirus-related Pol polyprotein from transposon TNT 1-94 (AHRD V3.3 *** A0A2K3NBQ9_TRIPR)
TCONS_00039854	=	Solyc04g005070.3	52.7003	110.242	1.06479	5e-05	0.000581762	Major facilitator superfamily protein (AHRD V3.3 *** A0A2U1N7S7_ARTAN)
TCONS_00039880	o	Solyc04g005160.3	7.27467	17.1235	1.23502	5e-05	0.000581762	6-phosphogluconate dehydrogenase, decarboxylating (AHRD V3.3 *** A0A1U8F1N4_CAPAN)
TCONS_00039967	j	Solyc04g005500.3	1.09331	2.24551	1.03834	0.00745	0.0448559	T-box transcription factor%2C putative (DUF863) (AHRD V3.3 *** AT1G69360.1)
TCONS_00040007	j	Solyc04g005860.3	14.6717	3.07461	-2.25456	0.0085	0.0498902	Protein ENHANCED DISEASE RESISTANCE 2 (AHRD V3.3 *** A0A1J3E5Z2_NOCCA)
TCONS_00040086	j	Solyc04g007110.4	0.783649	3.02875	1.95044	0.00135	0.0108653	transmembrane protein (AHRD V3.3 *** AT3G25805.1)
TCONS_00040087	j	Solyc04g007110.4	2.68038	5.46138	1.02683	0.0008	0.00694348	transmembrane protein (AHRD V3.3 *** AT3G25805.1)
TCONS_00040296	=	Solyc04g008230.3	5.58054	11.2252	1.00826	5e-05	0.000581762	Pectin lyase-like superfamily protein (AHRD V3.3 *** A0A2U1PE89_ARTAN)
TCONS_00040300	=	Solyc04g008310.3	2.51866	7.0204	1.4789	5e-05	0.000581762	Glycosyltransferase (AHRD V3.3 *** A0A0A1WCD6_NICAT)
TCONS_00040488	j	Solyc04g009050.4	2.11544	4.8756	1.20462	0.0038	0.0258737	agglutinin-like protein (AHRD V3.3 *-* AT3G54500.7)
TCONS_00040502	j	Solyc04g009050.4	2.35321	5.17043	1.13565	0.0042	0.028087	agglutinin-like protein (AHRD V3.3 *-* AT3G54500.7)
TCONS_00040836	j	Solyc04g014500.3	13.1591	29.5225	1.16576	0.00765	0.0458266	Nudix hydrolase 4 (AHRD V3.3 *** A0A2G2XAD0_CAPBA)
TCONS_00041016	=	Solyc04g015750.3	67.7787	363.879	2.42456	5e-05	0.000581762	CobN/magnesium chelatase (AHRD V3.3 *** A0A200PZ28_9MAGN)
TCONS_00041643	=	Solyc04g049350.4	32.3951	68.1463	1.07286	5e-05	0.000581762	chorismate synthase 1 precursor
TCONS_00041779	j	Solyc04g050180.3	6.83973	3.25927	-1.06939	0.00575	0.036344	Unknown protein
TCONS_00041795	j	Solyc04g150132.1	3.6137	1.36384	-1.4058	0.0054	0.0345249	Unknown protein
TCONS_00041841	=	Solyc04g050440.3	1.14043	2.77732	1.28412	0.00015	0.00159156	ammonium transporter
TCONS_00041897	=	Solyc04g050730.3	54.1559	24.8813	-1.12206	5e-05	0.000581762	GDSL esterase/lipase (AHRD V3.3 *** A0A2R6PKD3_ACTCH)
TCONS_00041933	j	Solyc04g051160.1	1.90583	0.899513	-1.0832	0.00075	0.0065685	Sugar/inositol transporter (AHRD V3.3 *** A0A200QQ41_9MAGN)
TCONS_00041979	j	Solyc04g051280.4	7.66172	2.46947	-1.63347	0.00045	0.00421223	nucleolin (AHRD V3.3 *-* AT1G65090.3)
TCONS_00042041	=	Solyc04g051800.3	35.2234	70.5983	1.0031	5e-05	0.000581762	ABC transporter-like (AHRD V3.3 *** A0A200QC97_9MAGN)
TCONS_00042068	j	Solyc04g053130.4	17.9404	62.5002	1.80065	5e-05	0.000581762	Stress enhanced protein 2, chloroplastic (AHRD V3.3 *** A0A1U8F0B2_CAPAN)
TCONS_00042071	=	Solyc04g053130.4	34.5076	130.303	1.91689	5e-05	0.000581762	Stress enhanced protein 2, chloroplastic (AHRD V3.3 *** A0A1U8F0B2_CAPAN)
TCONS_00042177	=	Solyc04g055000.3	1.75492	0.673887	-1.38083	0.0032	0.0224335	inactive TPR repeat-containing thioredoxin TTL3-like (AHRD V3.3 *** A0A2I4H3Y7_9ROSI)
TCONS_00042434	=	Solyc04g064530.1	3.58114	8.35308	1.22189	5e-05	0.000581762	polyadenylate-binding protein 1-B-binding protein (AHRD V3.3 *** AT4G19950.1)
TCONS_00042454	=	Solyc04g064670.3	5.25416	13.0253	1.30978	5e-05	0.000581762	Photosystem II reaction center PsbP family protein (AHRD V3.3 *** A0A0F7GXL4_9ROSI)
TCONS_00042458	j	Solyc04g064680.4	1.26657	0.601923	-1.07328	0.00445	0.0294677	Exostosin-like (AHRD V3.3 *** A0A200PUY7_9MAGN)
TCONS_00042648	=	Solyc04g071990.3	47.45	0.371711	-6.99608	5e-05	0.000581762	Protein GIGANTEA (AHRD V3.3 *** A0A2G2ZPW3_CAPAN)
TCONS_00042652	j	Solyc04g071990.3	29.7123	3.56629	-3.05857	5e-05	0.000581762	Protein GIGANTEA (AHRD V3.3 *** A0A2G2ZPW3_CAPAN)
TCONS_00042673	=	Solyc04g072035.1	1.0239	2.54533	1.31377	0.0046	0.0302869	Inositol polyphosphate 5-phosphatase I (AHRD V3.3 *** F4HT46_ARATH)
TCONS_00042859	=	Solyc04g074000.3	1.89218	5.04447	1.41465	5e-05	0.000581762	Receptor protein kinase, putative (AHRD V3.3 *** A0A061FG24_THECC)
TCONS_00042919	=	Solyc04g074440.1	8.8533	3.02538	-1.5491	5e-05	0.000581762	Protein EXORDIUM-like 1 (AHRD V3.3 *** A0A2G2ZQI6_CAPAN)
TCONS_00042987	=	Solyc04g074780.4	1.34474	2.82841	1.07267	0.0033	0.0230136	Plastid-targeted protein 3 (AHRD V3.3 *-* Q9ARH3_CRAPL)
TCONS_00043024	=	Solyc04g076010.3	5.46365	13.6523	1.32121	5e-05	0.000581762	zinc ion-binding protein (AHRD V3.3 *-* AT1G02070.1)
TCONS_00043176	o	Solyc04g076690.4	5.10504	1.89405	-1.43045	5e-05	0.000581762	Unknown protein
TCONS_00043189	j	Solyc04g076780.4	6.22622	2.03206	-1.61541	0.0022	0.016409	Oligopeptide transporter (AHRD V3.3 *** A0A200QXQ7_9MAGN)
TCONS_00043209	j	Solyc04g076870.4	45.1397	102.569	1.18413	5e-05	0.000581762	Glutamyl-tRNA reductase (AHRD V3.3 *** A6Q0F0_TOBAC)
TCONS_00043267	o	Solyc04g150169.1	3.32964	1.66423	-1.00051	0.0068	0.0416675	Retrovirus-related Pol polyprotein from transposon TNT 1-94 (AHRD V3.3 *-* A0A2K3NZR4_TRIPR)
TCONS_00043404	=	Solyc04g077860.4	1.52056	3.9882	1.39113	5e-05	0.000581762	Sigma-B regulation protein RsbQ (AHRD V3.3 *** A0A2T0KZ78_9BURK)
TCONS_00043438	=	Solyc04g078095.1	1.56299	0	-Inf	5e-05	0.000581762	glycine-rich protein 5-like (AHRD V3.3 *-* XP_025886301.1)
TCONS_00043471	=	Solyc04g078460.3	21.6823	74.7773	1.78608	5e-05	0.000581762	Isoaspartyl peptidase/L-asparaginase (AHRD V3.3 *** A0A1U8GBV5_CAPAN)
TCONS_00043575	j	Solyc04g079140.3	3.68528	1.4096	-1.38649	0.00575	0.036344	peptidase%2C S9A/B/C family%2C catalytic domain protein (Protein of unknown function DUF829%2C transmembrane 53) (AHRD V3.3 *** AT5G44250.1)
TCONS_00043588	=	Solyc04g079250.3	4.9508	13.2979	1.42547	5e-05	0.000581762	Patatin (AHRD V3.3 *** A0A2G2ZRS1_CAPAN)
TCONS_00043641	=	Solyc04g079550.4	18.7306	43.5928	1.21869	5e-05	0.000581762	Signal peptidase I (AHRD V3.3 *** B2J5A2_NOSP7)
TCONS_00043709	=	Solyc04g079960.1	4.88293	10.8994	1.15843	5e-05	0.000581762	geranylgeranyl pyrophosphate synthase 2
TCONS_00043715	=	Solyc04g080040.3	1.27969	4.24775	1.7309	5e-05	0.000581762	Auxilin-related protein 2 (AHRD V3.3 *** A0A2G3CQ94_CAPCH)
TCONS_00043839	j	Solyc04g080440.4	3.15775	6.95484	1.13912	0.0044	0.0291924	Maf-like protein (AHRD V3.3 *** A0A1P8BCG1_ARATH)
TCONS_00043867	j	Solyc04g080700.4	18.9084	8.20302	-1.2048	5e-05	0.000581762	Bifunctional nuclease 2 (AHRD V3.3 *** A0A2G3AX92_CAPCH)
TCONS_00043882	=	Solyc04g080760.3	4.75436	1.3529	-1.81319	5e-05	0.000581762	Peroxidase (AHRD V3.3 *** K4BVF5_SOLLC)
TCONS_00044004	=	Solyc04g081330.4	5.27519	13.6249	1.36895	5e-05	0.000581762	DUF3119 domain-containing protein (AHRD V3.3 *** A0A1Q3BKA3_CEPFO)
TCONS_00044138	=	Solyc04g082220.3	2.15016	5.24568	1.28669	5e-05	0.000581762	Lysine histidine transporter-like 8 (AHRD V3.3 *** A0A2G2X1G9_CAPBA)
TCONS_00044146	=	Solyc04g082290.4	7.77479	20.3745	1.38989	5e-05	0.000581762	inactive purple acid phosphatase-like protein (AHRD V3.3 *** AT1G42430.1)
TCONS_00044378	=	Solyc05g005460.3	30.7802	84.5826	1.45836	5e-05	0.000581762	DC1 domain-containing protein (AHRD V3.3 *** A0A2U1QM98_ARTAN)
TCONS_00044380	=	Solyc05g005480.2	46.8977	137.41	1.5509	5e-05	0.000581762	Quinone oxidoreductase-like protein (AHRD V3.3 *** Q8LEB8_ARATH)
TCONS_00044513	=	Solyc05g006150.1	2.13396	8.30173	1.95988	0.00015	0.00159156	Glycosyltransferase (AHRD V3.3 *-* A0A328E984_9ASTE)
TCONS_00044609	j	Solyc05g006710.3	2.26478	1.02671	-1.14135	0.00155	0.0122077	Unknown protein
TCONS_00044618	=	Solyc05g006740.4	3.50149	8.342	1.25242	5e-05	0.000581762	Glutathione S-transferase (AHRD V3.3 *** A0A200QY01_9MAGN)
TCONS_00044831	=	Solyc05g008130.4	8.8752	3.00664	-1.56163	5e-05	0.000581762	Unknown protein
TCONS_00044923	j	Solyc05g008750.3	2.36506	6.66578	1.49489	0.0017	0.013198	Style cell-cycle inhibitor 1 (AHRD V3.3 *-* SCI1_ARATH)
TCONS_00044939	j	Solyc05g008790.4	4.89936	1.89986	-1.3667	0.0018	0.0138492	Ceramide kinase (AHRD V3.3 *** A0A2G3B681_CAPCH)
TCONS_00044975	j	Solyc05g009070.4	3.74534	1.6813	-1.15552	0.00675	0.0414185	Protein phosphatase 2C family protein (AHRD V3.3 *** A0A2U1KGE8_ARTAN)
TCONS_00045022	=	Solyc05g009310.3	7.81954	0.480146	-4.02554	5e-05	0.000581762	Zinc finger protein CONSTANS-LIKE 7 (AHRD V3.3 *** A0A2G2VK65_CAPBA)
TCONS_00045035	j	Solyc05g009405.1	2.83078	0.881581	-1.68304	0.0018	0.0138492	Unknown protein
TCONS_00045148	=	Solyc05g010340.3	10.0841	4.79263	-1.07319	5e-05	0.000581762	Uridine kinase (AHRD V3.3 *** A0A200QQP2_9MAGN)
TCONS_00045210	=	Solyc05g011890.1	8.39073	80.3308	3.25908	5e-05	0.000581762	Sulfotransferase (AHRD V3.3 *** A0A2G3B6Y2_CAPCH)
TCONS_00045270	=	Solyc05g012200.3	8.23129	3.62366	-1.18367	0.0049	0.0318946	Asparagine synthase family protein (AHRD V3.3 *** A0A2U1NH55_ARTAN)
TCONS_00045341	=	Solyc05g012430.1	0.246191	1.4451	2.55332	0.0021	0.0157801	Leucine-rich repeat receptor-like protein kinase PXL1 (AHRD V3.3 *-* PXL1_ARATH)
TCONS_00045484	=	Solyc05g013380.3	42.2715	88.3243	1.06312	5e-05	0.000581762	Alanine aminotransferase 2 (AHRD V3.3 *** B6TXZ8_MAIZE)
TCONS_00045583	j	Solyc05g014110.3	8.07469	3.37887	-1.25687	0.00205	0.0154613	Alpha/beta-Hydrolases superfamily protein (AHRD V3.3 *** A0A2U1Q7Z2_ARTAN)
TCONS_00045900	j	Solyc05g015840.3	31.9464	113.608	1.83034	5e-05	0.000581762	Squamosa promoter binding protein 13
TCONS_00045901	j	Solyc05g015840.3	4.25955	15.6116	1.87384	5e-05	0.000581762	Squamosa promoter binding protein 13
TCONS_00046233	=	Solyc05g024010.3	22.5219	4.96402	-2.18175	5e-05	0.000581762	Zinc finger protein CONSTANS-LIKE 15 (AHRD V3.3 *** A0A2G2VMU9_CAPBA)
TCONS_00046244	=	Solyc05g024260.3	3.75841	11.8396	1.65542	5e-05	0.000581762	Bidirectional sugar transporter SWEET (AHRD V3.3 *** A0A2G3C5C6_CAPCH)
TCONS_00046390	j	Solyc05g026480.2	3.64904	1.7804	-1.03531	0.0029	0.0206665	Transcriptional corepressor LEUNIG (AHRD V3.3 *** A0A2I0VVE3_9ASPA)
TCONS_00046403	=	Solyc05g026570.3	7.15269	3.38811	-1.078	0.0009	0.00768264	Chlororespiratory reduction 3 (AHRD V3.3 *-* A0A0F7CZ71_9ROSI)
TCONS_00046898	=	Solyc05g050770.4	2.63885	5.71287	1.11431	0.00485	0.0316271	Serine carboxypeptidase (AHRD V3.3 *** A0A2K3LD91_TRIPR)
TCONS_00046905	=	Solyc05g050830.3	0.622126	1.89502	1.60693	0.0059	0.0371165	Ethylene-responsive transcription factor (AHRD V3.3 *** A0A2G2WT45_CAPBA)
TCONS_00047099	=	Solyc05g052050.1	3.08983	10.4784	1.76182	5e-05	0.000581762	DNA-binding protein Pti4
TCONS_00047119	=	Solyc05g052240.3	136.139	378.081	1.47362	5e-05	0.000581762	Chalcone-flavonone isomerase family protein (AHRD V3.3 *** A0A2G2ZJB2_CAPAN)
TCONS_00047241	j	Solyc05g053240.4	10.8212	4.76232	-1.18413	0.00115	0.00948087	Squamosa promoter binding protein12b
TCONS_00047286	=	Solyc05g053550.3	340.489	763.354	1.16474	5e-05	0.000581762	chalcone synthase 2
TCONS_00047657	=	Solyc05g056170.3	13.8072	47.937	1.79572	5e-05	0.000581762	Phenylalanine ammonia-lyase (AHRD V3.3 *** A0A2G2WVC6_CAPBA)
TCONS_00047683	j	Solyc05g056350.3	2.36219	7.38068	1.64363	0.0065	0.0401626	cleft lip and palate transmembrane protein 1 homolog (AHRD V3.3 *** A0A2I4DPR5_9ROSI)
TCONS_00047777	=	Solyc05g005150.1	4.89872	11.3382	1.21072	5e-05	0.000581762	F-box/Kelch repeat-containing F-box family protein (AHRD V3.3 *** C4PVT9_ARATH)
TCONS_00047929	o	Solyc05g006140.1	4.62553	27.2391	2.55799	5e-05	0.000581762	Glycosyltransferase (AHRD V3.3 *** A0A2I4EYB7_9ROSI)
TCONS_00047932	o	Solyc05g006160.4	10.8282	22.1242	1.03083	0.00525	0.0337419	Gibberellin regulated protein (AHRD V3.3 *** A0A200QLE0_9MAGN)
TCONS_00047955	=	Solyc05g006220.3	2.53366	10.2405	2.015	5e-05	0.000581762	IAA-amino acid hydrolase ILR1-like 1 (AHRD V3.3 *** A0A2G3B8H5_CAPCH)
TCONS_00048220	o	Solyc05g007480.1	0.754149	4.08257	2.43655	5e-05	0.000581762	protein PHYTOCHROME KINASE SUBSTRATE 1-like (AHRD V3.3 *** A0A2I4EE26_9ROSI)
TCONS_00048229	=	Solyc05g007510.4	68.7562	140.883	1.03494	5e-05	0.000581762	RNA-directed RNA polymerase
TCONS_00048327	=	Solyc05g008120.4	14.3824	1.28948	-3.47943	5e-05	0.000581762	DnaJ-like protein subfamily B member 6 (AHRD V3.3 *-* A0A2G3B5R9_CAPCH)
TCONS_00048755	=	Solyc05g010180.4	5.20987	16.6459	1.67585	5e-05	0.000581762	Carotene isomerase (AHRD V3.3 *** A0A200PZS7_9MAGN)
TCONS_00048776	j	Solyc05g010470.4	2.49999	7.98102	1.67465	0.0083	0.048948	WD40 repeat (AHRD V3.3 *** A0A200QLQ1_9MAGN)
TCONS_00048961	=	Solyc05g012230.4	0.45301	1.78258	1.97635	0.00095	0.00804915	hypothetical protein (AHRD V3.3 *-* AT5G61040.1)
TCONS_00049188	j	Solyc05g013510.4	9.44199	21.9415	1.2165	5e-05	0.000581762	Phosphate transporter (AHRD V3.3 *** Q6J2Q8_SOLTU)
TCONS_00049190	=	Solyc05g013510.4	25.4267	69.742	1.45568	5e-05	0.000581762	Phosphate transporter (AHRD V3.3 *** Q6J2Q8_SOLTU)
TCONS_00049304	j	Solyc05g014030.3	5.53298	13.6284	1.30048	0.0082	0.0484724	Regulator of chromosome condensation (RCC1) family protein (AHRD V3.3 *** Q9LU80_ARATH)
TCONS_00049766	j	Solyc05g018640.3	1.22932	13.7714	3.48575	0.0043	0.0286384	Ultraviolet-B receptor UVR8 (AHRD V3.3 *-* A0A1U8F2B3_CAPAN)
TCONS_00049809	=	Solyc05g018880.1	1.38735	3.84236	1.46966	5e-05	0.000581762	Amine oxidase (AHRD V3.3 *** A0A200PSW8_9MAGN)
TCONS_00050417	=	Solyc05g047590.4	6.59364	13.5888	1.04327	5e-05	0.000581762	Pectinesterase (AHRD V3.3 *** A0A2G3CG09_CAPCH)
TCONS_00050840	j	Solyc05g052630.4	29.7474	10.6721	-1.47892	5e-05	0.000581762	flocculation protein (AHRD V3.3 *** AT2G39950.8)
TCONS_00050843	j	Solyc05g052640.3	11.0912	2.64215	-2.06963	0.00015	0.00159156	Peroxisomal nicotinamide adenine dinucleotide carrier (AHRD V3.3 *** A0A1U8GQE9_CAPAN)
TCONS_00050985	=	Solyc05g053400.3	30.8362	65.8786	1.09519	5e-05	0.000581762	Glycosyltransferase (AHRD V3.3 *** A0A0A1WC49_NICAT)
TCONS_00051027	j	Solyc05g053770.4	2.65723	6.29651	1.24463	5e-05	0.000581762	myb-like protein X (AHRD V3.3 *-* A0A2I4GJJ9_9ROSI)
TCONS_00051028	j	Solyc05g053770.4	4.28487	1.944	-1.14022	5e-05	0.000581762	myb-like protein X (AHRD V3.3 *-* A0A2I4GJJ9_9ROSI)
TCONS_00051052	=	Solyc05g053890.3	9.8655	26.9838	1.45163	5e-05	0.000581762	Glycosyltransferase (AHRD V3.3 *** A0A2I4EYF5_9ROSI)
TCONS_00051283	j	Solyc05g055090.4	7.3685	2.60533	-1.49991	0.0025	0.0182755	Ubiquitin carboxyl-terminal hydrolase 12 (AHRD V3.3 *** A0A2G2XX24_CAPAN)
TCONS_00051495	j	Solyc05g056150.4	6.19898	12.9621	1.06419	0.0005	0.00461646	1-(5-phosphoribosyl)-5-[(5-phosphoribosylamino)methylideneamino] imidazole-4-carboxamide isomerase, chloroplastic (AHRD V3.3 *** A0A2G3CJ41_CAPCH)
TCONS_00051531	=	Solyc05g056300.4	57.36	136.599	1.25183	5e-05	0.000581762	Thioredoxin F-type, chloroplastic (AHRD V3.3 *** A0A2G2V655_CAPBA)
TCONS_00051535	j	Solyc05g056320.3	2.30458	7.99021	1.79373	5e-05	0.000581762	Smr (Small MutS-related) domain protein (AHRD V3.3 *** A0A2K3NNB3_TRIPR)
TCONS_00051536	j	Solyc05g056320.3	7.25021	18.9053	1.38269	0.00045	0.00421223	Smr (Small MutS-related) domain protein (AHRD V3.3 *** A0A2K3NNB3_TRIPR)
TCONS_00051758	=	Solyc06g006080.3	85.576	23.0038	-1.89534	5e-05	0.000581762	Phosphomethylpyrimidine synthase (AHRD V3.3 *** A0A2G3C580_CAPCH)
TCONS_00051764	j	Solyc06g006100.3	14.7538	7.10096	-1.055	0.00035	0.00338201	Anthranilate synthase (AHRD V3.3 *** A0A2U1KR52_ARTAN)
TCONS_00051766	=	Solyc06g006110.3	1.21247	3.49139	1.52586	0.00015	0.00159156	Vacuolar cation/proton exchanger (AHRD V3.3 *** K4C393_SOLLC)
TCONS_00052134	=	Solyc06g009120.3	10.212	21.1621	1.05122	0.0003	0.00295172	LYR motif protein (AHRD V3.3 *** AT4G02425.1)
TCONS_00052146	=	Solyc06g009190.4	35.1172	13.8499	-1.3423	5e-05	0.000581762	Pectinesterase (AHRD V3.3 *** A0A2G3C3P4_CAPCH)
TCONS_00052537	=	Solyc06g036290.3	4.6952	11.8444	1.33494	0.0008	0.00694348	heat shock protein 90
TCONS_00052712	j	Solyc06g048940.4	8.83686	18.6237	1.07553	5e-05	0.000581762	Transmembrane 9 superfamily member (AHRD V3.3 *** A0A1U8GL93_CAPAN)
TCONS_00052722	=	Solyc06g049050.3	9.04277	31.0744	1.78089	5e-05	0.000581762	expansin 2
TCONS_00052777	=	Solyc06g050620.3	9.92373	20.05	1.01465	5e-05	0.000581762	DUF399 family protein, putative (DUF399 and DUF3411) (AHRD V3.3 *** A0A1P8B2W9_ARATH)
TCONS_00052786	=	Solyc06g050720.3	26.6798	54.1907	1.0223	5e-05	0.000581762	staphylococcal-like nuclease CAN2 (AHRD V3.3 *** A0A2I4EQZ2_9ROSI)
TCONS_00052954	=	Solyc06g052060.3	9.53763	21.1314	1.14768	5e-05	0.000581762	hypothetical protein (AHRD V3.3 *** AT4G10810.1)
TCONS_00053275	=	Solyc06g059860.3	0.994428	2.63197	1.4042	0.0017	0.013198	patatin-like phospholipase domain protein (AHRD V3.3 *** AT1G76980.1)
TCONS_00053277	j	Solyc06g059930.4	22.8263	11.1298	-1.03627	5e-05	0.000581762	sesquiterpene synthase 1
TCONS_00053347	=	Solyc06g060340.3	277.429	732.853	1.4014	5e-05	0.000581762	Photosystem II 22 kDa protein, chloroplastic (AHRD V3.3 *** A0A1U8GV91_CAPAN)
TCONS_00053417	=	Solyc06g060570.3	44.2085	97.6669	1.14355	5e-05	0.000581762	dihydrofolate reductase-like (AHRD V3.3 *** A0A2I4ECQ2_9ROSI)
TCONS_00053584	=	Solyc06g062540.3	4.34143	0.586603	-2.88771	5e-05	0.000581762	phosphatase (psi14C gene)
TCONS_00053728	=	Solyc06g063190.3	0.267958	1.47931	2.46485	0.0001	0.00110193	glutamate receptor-like 2.3
TCONS_00053731	=	Solyc06g063210.3	3.13644	7.03661	1.16575	5e-05	0.000581762	glutamate receptor-like 2.5
TCONS_00053745	=	Solyc06g063280.1	1.9193	15.9674	3.05648	5e-05	0.000581762	Zinc finger protein (AHRD V3.3 *** A0A2K3M6E5_TRIPR)
TCONS_00053949	=	Solyc06g065970.1	129.674	689.897	2.41149	5e-05	0.000581762	Bifunctional inhibitor/lipid-transfer protein/seed storage 2S albumin superfamily protein (AHRD V3.3 *** A0A2U1PU47_ARTAN)
TCONS_00053971	=	Solyc06g066090.3	4.5527	9.9683	1.13063	0.00225	0.0167207	AFG1-like ATPase family protein (AHRD V3.3 *** A0A2U1LH52_ARTAN)
TCONS_00054117	=	Solyc06g068090.3	6.5523	16.0962	1.29665	0.0072	0.0436382	phospholipase PLDa1
TCONS_00054140	=	Solyc06g068230.4	20.6294	48.5116	1.23363	5e-05	0.000581762	Tetratricopeptide repeat (TPR)-like superfamily protein (AHRD V3.3 *** A0A2U1MYN5_ARTAN)
TCONS_00054215	j	Solyc06g068760.3	4.78732	11.0393	1.20535	0.00455	0.030012	Chromophore lyase CRL, chloroplastic (AHRD V3.3 *** A0A1U8H4X1_CAPAN)
TCONS_00054262	j	Solyc06g069020.4	17.132	5.33223	-1.68388	0.00175	0.013524	Elongation factor (AHRD V3.3 *** A0A200PY18_9MAGN)
TCONS_00054378	=	Solyc06g069730.3	43.6703	138.392	1.66404	5e-05	0.000581762	Chlorophyll a-b binding protein, chloroplastic (AHRD V3.3 *** A0A1U8GPF4_CAPAN)
TCONS_00054608	=	Solyc06g071810.1	3.91986	8.08894	1.04515	5e-05	0.000581762	Receptor-like protein kinase (AHRD V3.3 *** Q8LP72_TOBAC)
TCONS_00054712	=	Solyc06g072350.3	17.1419	36.6553	1.09649	5e-05	0.000581762	CASP-like protein (AHRD V3.3 *** A0A2G3CXI9_CAPCH)
TCONS_00054742	=	Solyc06g072710.3	11.0879	28.1125	1.34223	5e-05	0.000581762	RNA polymerase sigma factor sigA (AHRD V3.3 *** A0A2G2ZD00_CAPAN)
TCONS_00054754	=	Solyc06g072770.3	1.59922	4.62174	1.53106	5e-05	0.000581762	Binding partner of acd11 1 (AHRD V3.3 *** A0A314L950_NICAT)
TCONS_00054814	=	Solyc06g073180.3	37.9406	138.964	1.87289	5e-05	0.000581762	CONSTANS interacting protein 1
TCONS_00054839	=	Solyc06g073290.1	68.249	155.043	1.18379	5e-05	0.000581762	Tetrapyrrole-binding protein, chloroplastic (AHRD V3.3 *** A0A2G2ZDA2_CAPAN)
TCONS_00054842	=	Solyc06g073320.3	118.017	338.653	1.52081	5e-05	0.000581762	GDP-L-galactose phosphorylase 1 (AHRD V3.3 *** A0A1U8HAC0_CAPAN)
TCONS_00054942	j	Solyc06g073820.3	1.85584	0.41361	-2.16573	0.0002	0.00205981	Ubiquitin carboxyl-terminal hydrolase 12 (AHRD V3.3 *** A0A2G2XWY4_CAPAN)
TCONS_00055020	=	Solyc06g074320.3	12.0673	5.55808	-1.11845	5e-05	0.000581762	Transcription factor TGA2 (AHRD V3.3 *** A0A2G3CAK2_CAPCH)
TCONS_00055034	=	Solyc06g074410.4	11.7122	25.3337	1.11304	5e-05	0.000581762	Fatty acyl-CoA reductase (AHRD V3.3 *** A0A2G2ZDE3_CAPAN)
TCONS_00055047	=	Solyc06g074530.1	12.9918	29.7217	1.19392	5e-05	0.000581762	Arogenate dehydratase (AHRD V3.3 *** A0A2G2VAY6_CAPBA)
TCONS_00055237	=	Solyc06g075650.3	1.22677	3.81247	1.63587	0.0001	0.00110193	tonoplast intrinsic protein 1.2
TCONS_00055282	j	Solyc06g076210.3	3.69536	1.31817	-1.48718	5e-05	0.000581762	XH/XS domain protein (AHRD V3.3 *-* A0A2K3NYB8_TRIPR)
TCONS_00055309	=	Solyc06g076400.3	0.426845	1.15081	1.43086	0.0021	0.0157801	Protein phosphatase 2C (AHRD V3.3 *** A0A2U1KC05_ARTAN)
TCONS_00055329	=	Solyc06g076560.2	34.5035	11.3914	-1.59879	5e-05	0.000581762	Class I heat shock protein (AHRD V3.3 *** A0A2K3M3P7_TRIPR)
TCONS_00055331	=	Solyc06g076570.4	65.8896	29.9523	-1.13739	5e-05	0.000581762	Class I heat shock protein (AHRD V3.3 *** A0A2K3M3P7_TRIPR)
TCONS_00055352	j	Solyc06g076670.3	1.54795	6.78552	2.1321	5e-05	0.000581762	RNA-binding (RRM/RBD/RNP motifs) family protein (AHRD V3.3 *-* A0A1P8AVT0_ARATH)
TCONS_00055354	=	Solyc06g076670.3	8.14489	2.84776	-1.51607	5e-05	0.000581762	RNA-binding (RRM/RBD/RNP motifs) family protein (AHRD V3.3 *-* A0A1P8AVT0_ARATH)
TCONS_00055380	j	Solyc06g076860.4	2.58984	0.160026	-4.01649	0.00835	0.0491814	Cell division control protein (AHRD V3.3 *** A0A1U8HBB9_CAPAN)
TCONS_00055418	=	Solyc06g082030.3	2.80556	1.19702	-1.22884	0.0034	0.0235898	2-oxoglutarate (2OG) and Fe(II)-dependent oxygenase superfamily protein (AHRD V3.3 *** Q9LUZ1_ARATH)
TCONS_00055496	o	Solyc06g082410.1	3.81806	11.3727	1.57466	5e-05	0.000581762	Major facilitator superfamily protein (AHRD V3.3 *-* A0A2U1QBS1_ARTAN)
TCONS_00055617	j	Solyc06g150138.1	1.36932	6.78027	2.30789	0.0008	0.00694348	Unknown protein
TCONS_00055654	j	Solyc06g083710.3	0.536836	1.31858	1.29643	0.0019	0.0144993	DENN domain-containing protein (AHRD V3.3 *** A0A1Q3CVA6_CEPFO)
TCONS_00055729	=	Solyc06g084050.4	99.6734	222.329	1.15742	5e-05	0.000581762	Photosystem II reaction center W protein, chloroplastic (AHRD V3.3 *** A0A2G2WN23_CAPBA)
TCONS_00055831	j	Solyc06g084570.4	6.35884	2.13803	-1.57248	0.00335	0.0233009	S-adenosyl-L-methionine-dependent methyltransferases superfamily protein (AHRD V3.3 *** B3H6G9_ARATH)
TCONS_00055846	j	Solyc06g084590.4	5.51125	1.26109	-2.12771	0.00035	0.00338201	Heparan-alpha-glucosaminide N-acetyltransferase-like protein (DUF1624) (AHRD V3.3 *** B3H4C1_ARATH)
TCONS_00056009	=	Solyc06g005750.3	82.5473	211.819	1.35954	5e-05	0.000581762	Methylsterol monooxygenase 2-1 (AHRD V3.3 *** A0A1U8H5Y5_CAPAN)
TCONS_00056061	=	Solyc06g006000.3	286.826	2.0973	-7.0955	5e-05	0.000581762	Maternal effect embryo arrest 59 (AHRD V3.3 *** B6T4K8_MAIZE)
TCONS_00056096	=	Solyc06g007180.3	7.93173	22.1474	1.48143	5e-05	0.000581762	asparagine synthetase 1
TCONS_00056097	=	Solyc06g007210.3	170.366	530.581	1.63893	5e-05	0.000581762	Unknown protein
TCONS_00056349	j	Solyc06g008300.4	0.494369	1.83957	1.89571	5e-05	0.000581762	Hcr2-5D (AHRD V3.3 *** Q9ZTJ6_SOLLC)
TCONS_00056971	=	Solyc06g036100.3	0.664933	1.80636	1.4418	0.0008	0.00694348	Transporter arsB (AHRD V3.3 *** A0A2U1Q5Y3_ARTAN)
TCONS_00056974	=	Solyc06g036130.4	28.5755	66.1443	1.21084	5e-05	0.000581762	Protein DETOXIFICATION (AHRD V3.3 *** Q6V7U8_SOLLC)
TCONS_00056981	=	Solyc06g036260.3	10.1543	69.2099	2.76888	5e-05	0.000581762	beta-carotene hydroxylase-1
TCONS_00057285	=	Solyc06g050510.3	6.9016	17.3721	1.33176	0.00065	0.00580414	SNF2 domain-containing protein CLASSY 1 (AHRD V3.3 *** A0A1U8GWM4_CAPAN)
TCONS_00057459	o	Solyc06g051660.1	36.4403	7.07867	-2.36398	5e-05	0.000581762	Protein EARLY FLOWERING 4 (AHRD V3.3 *** A0A2G2WA22_CAPBA)
TCONS_00057518	=	Solyc06g051930.3	7.89002	18.0439	1.19341	5e-05	0.000581762	Pyruvate kinase (AHRD V3.3 *** A0A1S5VK12_DIOKA)
TCONS_00057605	j	Solyc06g053620.4	1.27981	4.28191	1.74232	5e-05	0.000581762	phosphoenolpyruvate carboxylase kinase 2
TCONS_00057626	j	Solyc06g053770.4	3.48563	0.875902	-1.99258	0.0046	0.0302869	DNA repair protein XRCC4 (AHRD V3.3 *** A0A1U8GWB4_CAPAN)
TCONS_00057832	=	Solyc06g060310.3	3.65889	10.165	1.47413	5e-05	0.000581762	Chlorophyllide a oxygenase, chloroplastic (AHRD V3.3 *** A0A2G3C7C2_CAPCH)
TCONS_00057982	=	Solyc06g061023.1	3.79031	16.9383	2.1599	5e-05	0.000581762	Cytochrome (AHRD V3.3 *** A0A2G3C7L0_CAPCH)
TCONS_00058021	o	Solyc06g062330.3	2.75541	5.74662	1.06045	0.0001	0.00110193	Glycosyltransferase (AHRD V3.3 *** A0A0A1WDH9_NICAT)
TCONS_00058031	j	Solyc06g062430.3	7.17576	18.4303	1.36088	5e-05	0.000581762	Inositol oxygenase (AHRD V3.3 *** A0A2U1PDJ1_ARTAN)
TCONS_00058105	=	Solyc06g062690.4	1.23832	0.234793	-2.39892	0.0041	0.0275314	Nucleosome assembly protein family (AHRD V3.3 *** A9TVZ4_PHYPA)
TCONS_00058132	o	Solyc06g062950.1	19.7603	43.4938	1.13821	0.00015	0.00159156	Subtilisin-like protease (AHRD V3.3 *** A0A1J3JR60_NOCCA)
TCONS_00058133	=	Solyc06g062950.1	16.6882	50.7994	1.60598	5e-05	0.000581762	Subtilisin-like protease (AHRD V3.3 *** A0A1J3JR60_NOCCA)
TCONS_00058233	=	Solyc06g063370.3	383.106	796.295	1.05556	5e-05	0.000581762	Chlorophyll a-b binding protein, chloroplastic (AHRD V3.3 *** A0A2G2V937_CAPBA)
TCONS_00058262	=	Solyc06g064480.4	7.51963	0	-Inf	5e-05	0.000581762	protein TAP1-like (AHRD V3.3 -** XP_022886876.1)
TCONS_00058448	j	Solyc06g150128.1	5.19593	2.16066	-1.26591	5e-05	0.000581762	hypothetical protein (AHRD V3.3 *** AT4G39235.2)
TCONS_00058490	=	Solyc06g066080.1	3.31779	1.41335	-1.23111	0.0065	0.0401626	Pentatricopeptide repeat (AHRD V3.3 *** A0A200QS26_9MAGN)
TCONS_00058578	=	Solyc06g066650.4	1.78084	0.608195	-1.54995	0.00075	0.0065685	Rop guanine nucleotide exchange factor 12 (AHRD V3.3 *** A0A1U8HDV5_CAPAN)
TCONS_00058708	=	Solyc06g068500.3	19.6276	4.28454	-2.19567	5e-05	0.000581762	Chaperone protein DnaJ (AHRD V3.3 *** A0A2G2WQF7_CAPBA)
TCONS_00058724	=	Solyc06g068650.4	14.1796	31.5499	1.15382	5e-05	0.000581762	4-coumarate:CoA ligase (AHRD V3.3 *** Q42879_LITER)
TCONS_00058803	=	Solyc06g068970.3	10.5484	46.8154	2.14997	5e-05	0.000581762	3-oxo-5-alpha-steroid 4-dehydrogenase (DUF1295) (AHRD V3.3 *** F4HRY1_ARATH)
TCONS_00058927	=	Solyc06g069760.3	7.23771	24.5382	1.76142	5e-05	0.000581762	Dof zinc finger protein (AHRD V3.3 *** A0A2K3MQ38_TRIPR)
TCONS_00059001	=	Solyc06g071280.4	9.78377	21.3326	1.1246	5e-05	0.000581762	Enhanced disease susceptibility 1 protein (AHRD V3.3 *** Q2TQV0_SOLTU)
TCONS_00059059	=	Solyc06g071820.3	35.6913	16.5132	-1.11195	5e-05	0.000581762	BTB/POZ and TAZ domain-containing protein 1 (AHRD V3.3 *** A0A2G3BFP5_CAPCH)
TCONS_00059060	=	Solyc06g071830.2	3.75133	30.7215	3.03378	5e-05	0.000581762	BTB/POZ and TAZ domain-containing protein 2 (AHRD V3.3 *** A0A1U8HCU6_CAPAN)
TCONS_00059143	=	Solyc06g072310.3	1.77057	5.44231	1.62	5e-05	0.000581762	Homeobox-leucine zipper protein ROC8 (AHRD V3.3 *** A0A2G2V7B9_CAPBA)
TCONS_00059144	=	Solyc06g072310.3	7.6717	2.96224	-1.37286	5e-05	0.000581762	Homeobox-leucine zipper protein ROC8 (AHRD V3.3 *** A0A2G2V7B9_CAPBA)
TCONS_00059204	=	Solyc06g072840.3	3.2804	7.27006	1.1481	5e-05	0.000581762	hypothetical protein (AHRD V3.3 *** AT3G03150.1)
TCONS_00059227	=	Solyc06g073080.4	16.3839	8.08689	-1.01863	5e-05	0.000581762	2-oxoglutarate (2OG) and Fe(II)-dependent oxygenase superfamily protein (AHRD V3.3 *** A0A2U1QGX7_ARTAN)
TCONS_00059441	j	Solyc06g074110.3	11.4873	5.44403	-1.0773	0.00515	0.033213	Transcription factor (AHRD V3.3 *** A0A2G2WMH3_CAPBA)
TCONS_00059465	=	Solyc06g074200.4	182.474	521.325	1.5145	5e-05	0.000581762	Photosystem I subunit O (AHRD V3.3 *** A0A1U8H3A3_CAPAN)
TCONS_00059630	j	Solyc06g075080.4	12.3293	31.8501	1.36921	5e-05	0.000581762	NADH pyrophosphatase-like, NUDIX hydrolase domain-like protein (AHRD V3.3 *** A0A2U1PJU9_ARTAN)
TCONS_00059739	=	Solyc06g076020.3	4.09699	18.5816	2.18124	5e-05	0.000581762	heat shock protein 70 kD
TCONS_00059801	o	Solyc06g076520.1	9.80044	4.49978	-1.12299	0.0069	0.0421665	Class I heat shock protein (AHRD V3.3 *** A0A2K3M3P7_TRIPR)
TCONS_00059802	=	Solyc06g076520.1	20.1013	5.9987	-1.74456	5e-05	0.000581762	Class I heat shock protein (AHRD V3.3 *** A0A2K3M3P7_TRIPR)
TCONS_00059830	=	Solyc06g076790.1	62.8306	153.549	1.28916	5e-05	0.000581762	Thylakoid soluble phosphoprotein TSP9 (AHRD V3.3 *-* A0A200Q7Q2_9MAGN)
TCONS_00059946	=	Solyc06g150137.1	6.56817	20.2271	1.62273	5e-05	0.000581762	Cytochrome P450 (AHRD V3.3 *** A0A2U1MXM4_ARTAN)
TCONS_00059947	o	Solyc06g150137.1	4.04695	13.5121	1.73935	0.00035	0.00338201	Cytochrome P450 (AHRD V3.3 *** A0A2U1MXM4_ARTAN)
TCONS_00059949	o	Solyc06g150137.1	9.44177	23.4318	1.31134	5e-05	0.000581762	Cytochrome P450 (AHRD V3.3 *** A0A2U1MXM4_ARTAN)
TCONS_00059950	o	Solyc06g150137.1	3.78562	9.20136	1.28132	0.00665	0.0409191	Cytochrome P450 (AHRD V3.3 *** A0A2U1MXM4_ARTAN)
TCONS_00060067	j	Solyc06g083090.4	2.08555	0.878641	-1.24708	0.0021	0.0157801	HAUS augmin-like complex subunit 3 (AHRD V3.3 *** A0A2U1LF87_ARTAN)
TCONS_00060076	=	Solyc06g083140.4	3.83199	1.00079	-1.93695	0.00025	0.00251098	Cytochrome b561 and DOMON domain-containing protein (AHRD V3.3 *-* A0A200PTS7_9MAGN)
TCONS_00060090	o	Solyc06g083200.3	4.65725	2.07985	-1.163	0.00195	0.0148231	Pentatricopeptide repeat (AHRD V3.3 *** A0A200Q3F8_9MAGN)
TCONS_00060125	=	Solyc06g083470.4	10.0092	2.22094	-2.17209	5e-05	0.000581762	NAD(P)-binding Rossmann-fold superfamily protein (AHRD V3.3 *** F4IKL5_ARATH),Pfam:PF13561
TCONS_00060139	j	Solyc06g083505.1	2.27686	1.09734	-1.05303	0.00765	0.0458266	DNA-directed RNA polymerase III subunit (AHRD V3.3 *-* B6TLW8_MAIZE)
TCONS_00060165	=	Solyc06g083650.3	14.6455	6.51761	-1.16804	5e-05	0.000581762	GDSL esterase/lipase (AHRD V3.3 *** A0A2G3CC50_CAPCH)
TCONS_00060287	j	Solyc06g084460.4	11.9982	5.91372	-1.02067	5e-05	0.000581762	Shikimate dehydrogenase (AHRD V3.3 *** B6TSW1_MAIZE)
TCONS_00060369	=	Solyc07g005100.4	2.96377	11.6336	1.97279	5e-05	0.000581762	Chitinase/lysozyme (AHRD V3.3 *** Q43591_TOBAC)
TCONS_00060399	j	Solyc07g005390.3	67.1451	349.392	2.37949	5e-05	0.000581762	Aldehyde dehydrogenase 11A3 (AHRD V3.3 *** A0A2H1ZE23_ARATH)
TCONS_00060401	=	Solyc07g005390.3	10.6663	91.952	3.10782	5e-05	0.000581762	Aldehyde dehydrogenase 11A3 (AHRD V3.3 *** A0A2H1ZE23_ARATH)
TCONS_00060424	=	Solyc07g005510.3	56.8105	121.828	1.10061	5e-05	0.000581762	Omega-6 fatty acid desaturase, chloroplastic (AHRD V3.3 *** A0A2G3BXG4_CAPCH)
TCONS_00060463	=	Solyc07g005740.1	9.01754	4.28486	-1.07349	5e-05	0.000581762	Pentatricopeptide repeat (AHRD V3.3 *** A0A200QWP2_9MAGN)
TCONS_00060504	=	Solyc07g006050.3	7.81465	2.99329	-1.38445	0.00075	0.0065685	Histone-lysine N-methyltransferase ASHR3 (AHRD V3.3 *-* A0A2G2XZF7_CAPAN)
TCONS_00060701	=	Solyc07g007250.4	85.5531	37.9038	-1.17448	5e-05	0.000581762	Metallocarboxypeptidase inhibitor (AHRD V3.3 *** A0A2G3BXM1_CAPCH)
TCONS_00061028	=	Solyc07g009380.4	1.30651	2.62387	1.00598	0.003	0.0212608	xyloglucan endotransglucosylase-hydrolase 2
TCONS_00061066	=	Solyc07g014730.3	176.634	64.4785	-1.45387	5e-05	0.000581762	Phospholipase A2-alpha (AHRD V3.3 *** A0A2G2WBQ3_CAPBA)
TCONS_00061543	=	Solyc07g032180.3	2.22013	6.588	1.56919	0.00035	0.00338201	1-acylglycerol-3-phosphate O-acyltransferase (AHRD V3.3 *** A0A2G2YMS0_CAPAN)
TCONS_00061639	j	Solyc07g038160.4	4.55137	1.75426	-1.37544	0.0051	0.0329482	GATA transcription factor 16 (AHRD V3.3 *** A0A2G3BNT7_CAPCH)
TCONS_00061648	=	Solyc07g039310.1	7.03301	14.4725	1.0411	5e-05	0.000581762	lysine-specific histone demethylase 1 homolog 1 (AHRD V3.3 *** A0A2I4HTG5_9ROSI)
TCONS_00061651	=	Solyc07g039330.4	8.70636	26.806	1.62241	0.0001	0.00110193	Unknown protein
TCONS_00061719	=	Solyc07g040960.1	10.5393	4.4546	-1.24242	5e-05	0.000581762	Harbinger transposase-derived nuclease (AHRD V3.3 *** A0A200QD47_9MAGN)
TCONS_00061815	=	Solyc07g041720.1	888.104	302.707	-1.55281	5e-05	0.000581762	Germin-like protein (AHRD V3.3 *** S8E4K0_9LAMI)
TCONS_00062073	j	Solyc07g043590.3	1.88957	6.4546	1.77227	0.0007	0.00618881	Polyamine oxidase 3 (AHRD V3.3 *** A0A2G3BYY2_CAPCH)
TCONS_00062476	j	Solyc07g049563.1	14.02	5.90849	-1.24663	0.0062	0.0386484	Unknown protein
TCONS_00062575	j	Solyc07g052340.4	6.11025	2.77904	-1.13665	0.0025	0.0182755	Polynucleotidyl transferase, ribonuclease H fold protein with HRDC domain-containing protein (AHRD V3.3 *** F4ITQ7_ARATH)
TCONS_00062726	=	Solyc07g053140.3	3.91817	18.6936	2.25429	5e-05	0.000581762	Zinc finger protein/CONSTANS-like protein (AHRD V3.3 *-* A0A2K3M573_TRIPR)
TCONS_00062728	j	Solyc07g053180.3	8.4288	21.4178	1.34541	0.00015	0.00159156	Outer arm dynein light chain 1 protein (AHRD V3.3 *** A0A2U1P980_ARTAN)
TCONS_00062815	=	Solyc07g053550.3	5.08984	11.6697	1.19707	5e-05	0.000581762	Glutaredoxin-C9 (AHRD V3.3 *** A0A2G2WE57_CAPBA)
TCONS_00062865	=	Solyc07g054060.3	0.531229	2.08299	1.97125	0.0072	0.0436382	hypothetical protein (AHRD V3.3 --* AT4G28290.2)
TCONS_00062948	=	Solyc07g054850.3	18.7512	66.0421	1.8164	0.0002	0.00205981	transmembrane protein (AHRD V3.3 *** AT4G28100.1)
TCONS_00063031	=	Solyc07g055260.3	7.02608	21.5716	1.61834	5e-05	0.000581762	Chaperone protein dnaJ (AHRD V3.3 *** A0A2K3MMT7_TRIPR)
TCONS_00063055	=	Solyc07g055720.4	11.4468	0.456905	-4.64691	5e-05	0.000581762	Heat shock protein, putative (AHRD V3.3 *** Q8LD91_ARATH)
TCONS_00063080	j	Solyc07g055810.3	0.385642	3.12548	3.01875	0.00795	0.0472749	LRR_1 domain-containing protein/Pkinase_Tyr domain-containing protein/Malectin domain-containing protein/LRR_8 domain-containing protein (AHRD V3.3 *** A0A1Q3C610_CEPFO)
TCONS_00063361	j	Solyc07g062520.3	3.36431	7.69444	1.19351	5e-05	0.000581762	Cytochrome (AHRD V3.3 *** A0A2G2WF27_CAPBA)
TCONS_00063364	=	Solyc07g062520.3	9.40803	20.7468	1.14093	5e-05	0.000581762	Cytochrome (AHRD V3.3 *** A0A2G2WF27_CAPBA)
TCONS_00063625	j	Solyc07g063770.3	1.46672	6.24995	2.09125	5e-05	0.000581762	G-type lectin S-receptor-like serine/threonine-protein kinase (AHRD V3.3 *** A0A1U8HJC3_CAPAN)
TCONS_00063627	j	Solyc07g063770.3	1.38446	4.15822	1.58665	0.00795	0.0472749	G-type lectin S-receptor-like serine/threonine-protein kinase (AHRD V3.3 *** A0A1U8HJC3_CAPAN)
TCONS_00063666	o	Solyc07g064100.1	13.4599	4.8265	-1.47962	0.00045	0.00421223	Chlororespiratory reduction 41 (AHRD V3.3 *** A0A0F7J422_9ROSI)
TCONS_00063667	=	Solyc07g064100.1	16.546	4.67498	-1.82345	0.001	0.00841195	Chlororespiratory reduction 41 (AHRD V3.3 *** A0A0F7J422_9ROSI)
TCONS_00063678	=	Solyc07g064160.3	593.689	286.899	-1.04916	5e-05	0.000581762	Thiamine thiazole synthase, chloroplastic (AHRD V3.3 *** A0A2G2WFN7_CAPBA),Pfam:PF01946
TCONS_00064012	=	Solyc07g066310.3	550.908	1102.12	1.0004	5e-05	0.000581762	Photosystem II 10 kDa polypeptide, chloroplastic (AHRD V3.3 *** A0A2G3C3G4_CAPCH)
TCONS_00064091	=	Solyc07g005210.3	8.31837	19.5245	1.23091	0.00505	0.0326884	Outer membrane lipoprotein blc-like (AHRD V3.3 *** A0A2K3KEW8_TRIPR)
TCONS_00064176	=	Solyc07g005370.4	1.49607	10.7153	2.84043	0.00045	0.00421223	Bet v I domain (AHRD V3.3 *** A0A200PXK2_9MAGN)
TCONS_00064345	=	Solyc07g006030.4	8.94852	20.3688	1.18664	5e-05	0.000581762	Tetratricopeptide repeat (TPR)-like superfamily protein (AHRD V3.3 *** A0A2U1MFU8_ARTAN)
TCONS_00064430	=	Solyc07g006480.4	0.887076	4.66232	2.39392	5e-05	0.000581762	Receptor-like kinase (AHRD V3.3 *** D4QD70_DIACA)
TCONS_00064441	=	Solyc07g006630.4	9.1471	28.7613	1.65275	5e-05	0.000581762	Zinc finger protein CONSTANS-like 5-like (AHRD V3.3 *** A0A2K3N2C5_TRIPR)
TCONS_00064457	=	Solyc07g006710.2	2.12711	4.9988	1.23269	0.0012	0.00983347	Pathogenesis-related protein PR-1 (AHRD V3.3 *** A0A2G3BX31_CAPCH)
TCONS_00064499	=	Solyc07g007020.3	7.90919	16.0461	1.02062	5e-05	0.000581762	Protein kinase (AHRD V3.3 *** A1YKG7_BRASY)
TCONS_00064515	=	Solyc07g007150.1	12.6382	3.79088	-1.73719	0.00055	0.0050199	hypothetical protein (AHRD V3.3 -** AT5G35090.1)
TCONS_00064571	=	Solyc07g007560.3	6.39477	18.9313	1.56581	5e-05	0.000581762	Phosphate transporter 45 (AHRD V3.3 *** A0A1P8BAK7_ARATH)
TCONS_00065092	j	Solyc07g017430.3	3.98146	8.08645	1.02221	0.00415	0.0278101	Phosphoinositide phosphatase (AHRD V3.3 *** A0A2R6QUK5_ACTCH)
TCONS_00065098	j	Solyc07g017520.4	7.00406	3.14777	-1.15386	5e-05	0.000581762	conserved oligomeric Golgi complex subunit 3 (AHRD V3.3 *-* A0A2I4FHP6_9ROSI)
TCONS_00065176	j	Solyc07g018100.2	3.52214	7.18716	1.02897	0.0071	0.0431545	Protein CLEC16A-like protein (AHRD V3.3 *** A0A1J3E733_NOCCA)
TCONS_00065200	j	Solyc07g018290.4	2.31072	0.888528	-1.37886	0.00515	0.033213	AP2-like ethylene-responsive transcription factor (AHRD V3.3 *-* A0A2U1PB27_ARTAN)
TCONS_00065243	=	Solyc07g019460.3	59.211	217.093	1.87438	5e-05	0.000581762	NADPH--cytochrome P450 reductase (AHRD V3.3 *** A0A2G2WCH2_CAPBA)
TCONS_00065614	j	Solyc07g032380.4	2.3907	9.02043	1.91576	0.00145	0.0115372	Pentatricopeptide repeat-containing protein (AHRD V3.3 *** A0A2G2Z1L2_CAPAN)
TCONS_00065615	=	Solyc07g032380.4	0.67102	4.48921	2.74204	0.00015	0.00159156	Pentatricopeptide repeat-containing protein (AHRD V3.3 *** A0A2G2Z1L2_CAPAN)
TCONS_00065893	=	Solyc07g041750.3	4.60596	9.74946	1.08182	5e-05	0.000581762	O-fucosyltransferase family protein (AHRD V3.3 *** A0A2U1LL12_ARTAN)
TCONS_00065917	=	Solyc07g041900.3	40.3905	8.57929	-2.23508	5e-05	0.000581762	cysteine proteinase
TCONS_00066007	=	Solyc07g042490.1	3.68008	8.70386	1.24192	0.0035	0.0241638	Auxin responsive SAUR protein (AHRD V3.3 *** A0A2U1PXP1_ARTAN)
TCONS_00066029	j	Solyc07g042590.4	6.57009	2.27804	-1.52812	0.00365	0.0250256	Protein kinase superfamily protein (AHRD V3.3 *** A0A2U1P9U5_ARTAN)
TCONS_00066078	o	Solyc07g043050.1	8.43842	3.70494	-1.18752	0.008	0.0475179	Glycosyltransferase (AHRD V3.3 *** A0A2I4FGA1_9ROSI)
TCONS_00066080	=	Solyc07g043130.3	3.60918	36.8653	3.35252	5e-05	0.000581762	Phototropic-responsive NPH3 family protein (AHRD V3.3 *** A0A2U1NE60_ARTAN)
TCONS_00066217	j	Solyc07g045420.4	9.46344	19.5863	1.04941	5e-05	0.000581762	Protein kinase superfamily protein (AHRD V3.3 *** A0A2U1MTH5_ARTAN)
TCONS_00066297	j	Solyc07g047800.3	7.13161	29.5864	2.05264	5e-05	0.000581762	NAD(P)-binding Rossmann-fold superfamily protein (AHRD V3.3 *** Q9SG99_ARATH),Pfam:PF13561
TCONS_00066306	=	Solyc07g047850.3	768.306	2365.68	1.6225	5e-05	0.000581762	Chlorophyll a-b binding protein, chloroplastic (AHRD V3.3 *** A0A1U8HAX7_CAPAN)
TCONS_00066442	=	Solyc07g049560.3	8.75642	19.7566	1.17392	5e-05	0.000581762	Protein-tyrosine phosphatase (AHRD V3.3 *** A0A200RBI0_9MAGN)
TCONS_00066449	=	Solyc07g049645.1	0.559279	1.99382	1.8339	0.00015	0.00159156	Benzyl alcohol O-benzoyltransferase (AHRD V3.3 *** BEBT_TOBAC)
TCONS_00066551	j	Solyc07g052490.4	2.13762	4.7291	1.14556	5e-05	0.000581762	MYB-like transcription factor ETC1 (AHRD V3.3 *** A0A2G2Z3N9_CAPAN)
TCONS_00066590	=	Solyc07g052670.3	2.40013	6.36842	1.40782	5e-05	0.000581762	bHLH transcription factor 053
TCONS_00066704	=	Solyc07g053615.1	16.9734	37.9014	1.15898	5e-05	0.000581762	DnaJ like protein (AHRD V3.3 *** Q9FEW7_SOLLC)
TCONS_00066855	j	Solyc07g054270.3	0.985393	3.38941	1.78226	0.0033	0.0230136	DUF789 domain-containing protein (AHRD V3.3 *** A0A1Q3CP56_CEPFO)
TCONS_00066959	=	Solyc07g055060.3	43.1826	102.341	1.24487	5e-05	0.000581762	Phosphoenolpyruvate carboxylase (AHRD V3.3 *** A6YM34_RICCO)
TCONS_00067035	=	Solyc07g055320.4	51.2344	106.27	1.05255	5e-05	0.000581762	ATP-dependent zinc metalloprotease ftsh chloroplastic-like (AHRD V3.3 *** A0A2K3N4C5_TRIPR)
TCONS_00067036	j	Solyc07g055320.4	7.82621	21.4453	1.45427	5e-05	0.000581762	ATP-dependent zinc metalloprotease ftsh chloroplastic-like (AHRD V3.3 *** A0A2K3N4C5_TRIPR)
TCONS_00067095	=	Solyc07g055710.3	0.556319	1.39125	1.3224	0.0013	0.010529	Heat stress transcription factor A-5 (AHRD V3.3 *** A0A2G2Z4R4_CAPAN)
TCONS_00067254	=	Solyc07g061790.3	45.6956	130.708	1.51621	5e-05	0.000581762	Heme-binding protein 2-like (AHRD V3.3 *** A0A2K3NGA7_TRIPR)
TCONS_00067255	=	Solyc07g061800.4	38.8004	78.4413	1.01554	5e-05	0.000581762	Heme-binding-like protein (AHRD V3.3 *** A0A2I0X1C8_9ASPA)
TCONS_00067424	j	Solyc07g062930.3	7.26166	1.67933	-2.11241	0.0001	0.00110193	Ribosomal L11 methyltransferase (AHRD V3.3 *** A0A200PQ76_9MAGN),Pfam:PF06325
TCONS_00067457	j	Solyc07g063120.4	1.19492	9.93502	3.05561	5e-05	0.000581762	Protein SPA1-RELATED 3 (AHRD V3.3 *** A0A2G2VZ51_CAPBA)
TCONS_00067458	j	Solyc07g063120.4	2.10599	16.1065	2.93507	5e-05	0.000581762	Protein SPA1-RELATED 3 (AHRD V3.3 *** A0A2G2VZ51_CAPBA)
TCONS_00067536	=	Solyc07g063600.3	188.306	458.226	1.28298	5e-05	0.000581762	Chlorophyll a-b binding protein, chloroplastic (AHRD V3.3 *** A0A2G3C388_CAPCH)
TCONS_00067566	j	Solyc07g063930.4	7.90645	22.3311	1.49795	5e-05	0.000581762	Organic cation/carnitine transporter 4 (AHRD V3.3 *-* A0A2G2WG88_CAPBA)
TCONS_00067674	=	Solyc07g064600.3	79.0051	35.6047	-1.14988	5e-05	0.000581762	Endoribonuclease L-PSP family protein (AHRD V3.3 *-* A0A1I9LS34_ARATH)
TCONS_00067812	o	Solyc07g065340.1	4.47372	10.8148	1.27346	0.0016	0.0125361	Serine acetyltransferase (AHRD V3.3 *** A0A2K3M2Y7_TRIPR)
TCONS_00067893	=	Solyc07g065660.4	1.03281	2.20998	1.09746	5e-05	0.000581762	Cellulose synthase-like protein E1 (AHRD V3.3 *** A0A2G2Z684_CAPAN)
TCONS_00067897	x	Solyc07g065680.3	1.26668	2.70281	1.09341	0.00565	0.0358233	WEB family protein (AHRD V3.3 *** A0A1U8HJQ2_CAPAN)
TCONS_00067915	=	Solyc07g065730.1	5.97056	2.33318	-1.35557	5e-05	0.000581762	Pentatricopeptide repeat (AHRD V3.3 *** A0A200R9Y9_9MAGN)
TCONS_00067968	=	Solyc07g066190.3	2.35876	6.43417	1.44772	0.005	0.0324278	PRA1 family protein (AHRD V3.3 *** A0A2G2Z637_CAPAN)
TCONS_00068173	=	Solyc08g005333.1	4.20341	1.30595	-1.68645	5e-05	0.000581762	Histidinol-phosphate aminotransferase, chloroplastic (AHRD V3.3 *** A0A2G2XLG4_CAPBA)
TCONS_00068252	j	Solyc08g005640.4	3.91851	8.29745	1.08236	0.00235	0.0173466	Terpene synthase (AHRD V3.3 *** G5CV51_SOLLC)
TCONS_00068389	j	Solyc08g006270.1	4.70739	2.24979	-1.06514	0.0017	0.013198	Transcriptional factor B3 family protein (AHRD V3.3 *** A0A1P8B798_ARATH)
TCONS_00068456	=	Solyc08g006530.4	6.45872	20.8457	1.69043	0.00015	0.00159156	Zinc finger protein CONSTANS-LIKE 4 (AHRD V3.3 *** A0A2G2W4F6_CAPBA)
TCONS_00068581	j	Solyc08g007240.4	11.2579	2.28893	-2.2982	5e-05	0.000581762	Nudix hydrolase 8 (AHRD V3.3 *** A0A1U8EVF7_CAPAN)
TCONS_00068584	j	Solyc08g007240.4	6.08835	0.628801	-3.27538	5e-05	0.000581762	Nudix hydrolase 8 (AHRD V3.3 *** A0A1U8EVF7_CAPAN)
TCONS_00068586	=	Solyc08g007240.4	23.7544	4.89626	-2.27844	5e-05	0.000581762	Nudix hydrolase 8 (AHRD V3.3 *** A0A1U8EVF7_CAPAN)
TCONS_00068704	j	Solyc08g008040.3	2.76762	0.991302	-1.48125	0.00675	0.0414185	rRNA-processing PIN domain protein (AHRD V3.3 *** A0A2K3MY48_TRIPR)
TCONS_00068791	=	Solyc08g008620.4	8.26272	2.37938	-1.79603	0.0018	0.0138492	GDSL esterase/lipase (AHRD V3.3 *** A0A2G2W384_CAPBA)
TCONS_00068796	=	Solyc08g008630.4	11.6563	25.1496	1.10943	5e-05	0.000581762	beta-carotene isomerase D27, chloroplastic (AHRD V3.3 *** A0A2I4EYC2_9ROSI)
TCONS_00068958	=	Solyc08g016080.3	3.57213	22.44	2.65122	5e-05	0.000581762	High chlorophyll fluorescence phenotype 173 (AHRD V3.3 *** Q8W4D6_ARATH)
TCONS_00069027	j	Solyc08g016808.1	3.71323	1.55755	-1.2534	0.00375	0.0255905	Aladin (AHRD V3.3 *** A0A1J3E9R9_NOCCA)
TCONS_00069176	=	Solyc08g043180.3	23.1147	11.2015	-1.04511	0.00045	0.00421223	Photosystem II reaction center PsbP family protein (AHRD V3.3 *** A0A0F7GYT8_9ROSI)
TCONS_00069563	=	Solyc08g062330.3	5.52978	11.32	1.03358	5e-05	0.000581762	Ankyrin repeat family protein (AHRD V3.3 *** F8WLA0_CITUN)
TCONS_00069564	=	Solyc08g062360.3	1.97939	4.04579	1.03137	5e-05	0.000581762	Ankyrin repeat family protein (AHRD V3.3 *** F8WLA0_CITUN)
TCONS_00069669	=	Solyc08g065220.3	64.363	182.002	1.49965	5e-05	0.000581762	glycine decarboxylase p-protein
TCONS_00069673	j	Solyc08g065230.1	1.30484	2.63454	1.01368	0.00435	0.0289158	serine/threonine-protein kinase EDR1-like (AHRD V3.3 *-* A0A2I4GPH3_9ROSI)
TCONS_00069760	j	Solyc08g065870.4	1.60777	0.40813	-1.97796	0.00045	0.00421223	protein EARLY FLOWERING 3 (AHRD V3.3 *** A0A2I4FS73_9ROSI)
TCONS_00069797	j	Solyc08g066150.1	2.41097	5.5144	1.19359	0.00165	0.012868	Unknown protein
TCONS_00069803	=	Solyc08g066140.3	6.67887	13.798	1.04678	0.001	0.00841195	Polyribonucleotide nucleotidyltransferase (AHRD V3.3 *-* A0A2U1LJN3_ARTAN)
TCONS_00069846	=	Solyc08g066420.1	14.4449	52.595	1.86436	5e-05	0.000581762	Polyketide cyclase/dehydrase and lipid transport superfamily protein (AHRD V3.3 *** A0A2U1PZR8_ARTAN)
TCONS_00070024	=	Solyc08g067340.4	1.11325	6.28939	2.49814	5e-05	0.000581762	WRKY transcription factor 46
TCONS_00070830	=	Solyc08g077320.3	2.81322	1.08696	-1.37193	5e-05	0.000581762	Pentatricopeptide repeat-containing protein (AHRD V3.3 *** A0A2I0W1U4_9ASPA)
TCONS_00070974	o	Solyc08g078020.1	76.4579	155.963	1.02846	5e-05	0.000581762	Methionine rich arabinogalactan (AHRD V3.3 *-* Q52QJ6_SOLLC)
TCONS_00071000	=	Solyc08g078150.1	1.84721	4.15743	1.17035	0.00015	0.00159156	Pentatricopeptide repeat-containing protein (AHRD V3.3 *** A0A2U1NFL7_ARTAN)
TCONS_00071117	=	Solyc08g078870.3	2.75996	8.68332	1.6536	0.00255	0.0185835	Bifunctional inhibitor/lipid-transfer protein/seed storage 2S albumin superfamily protein (AHRD V3.3 *** A0A2U1PU47_ARTAN)
TCONS_00071121	=	Solyc08g078940.1	77.4483	177.857	1.19941	5e-05	0.000581762	Bifunctional inhibitor/lipid-transfer protein/seed storage 2S albumin superfamily protein (AHRD V3.3 *** F4IC43_ARATH)
TCONS_00071250	j	Solyc08g079760.4	5.63767	1.17578	-2.26148	0.00275	0.0197672	Protein TPX2 (AHRD V3.3 *** A0A1J3JM82_NOCCA)
TCONS_00071278	=	Solyc08g079870.3	1.16133	7.5207	2.69509	5e-05	0.000581762	subtilisin
TCONS_00071284	=	Solyc08g079900.3	0.619053	11.8718	4.26133	5e-05	0.000581762	Subtilisin-like protease (AHRD V3.3 *** Q9LWA4_SOLLC)
TCONS_00071397	=	Solyc08g080640.2	0.912023	12.7612	3.80655	5e-05	0.000581762	NP24 protein precursor
TCONS_00071788	=	Solyc08g082990.3	28.7359	59.1989	1.04272	5e-05	0.000581762	Oligopeptide transporter (AHRD V3.3 *** A0A200RD47_9MAGN)
TCONS_00071900	=	Solyc08g005160.1	4.52909	0	-Inf	0.00135	0.0108653	Unknown protein
TCONS_00071936	j	Solyc08g005490.3	3.03063	8.30085	1.45364	0.00485	0.0316271	S-adenosyl-L-methionine-dependent methyltransferases superfamily protein (AHRD V3.3 *** A0A2U1NU97_ARTAN)
TCONS_00071998	=	Solyc08g005960.2	30.9259	13.1763	-1.23087	5e-05	0.000581762	Bifunctional inhibitor/lipid-transfer protein/seed storage 2S albumin superfamily protein (AHRD V3.3 *** A0A2U1PU47_ARTAN)
TCONS_00072160	j	Solyc08g006830.3	10.0892	5.03732	-1.00208	5e-05	0.000581762	Caffeoyl-CoA O-methyltransferase (AHRD V3.3 *** A0A1Y1IA85_KLENI)
TCONS_00072248	=	Solyc08g007225.1	1.1359	0.484812	-1.22834	0.00555	0.0353076	Phospholipase A1-Ibeta2, chloroplastic (AHRD V3.3 *** A0A2G3BPM7_CAPCH)
TCONS_00072321	j	Solyc08g007540.3	1.32327	2.70467	1.03135	0.0042	0.028087	ACT domain-containing protein (AHRD V3.3 *** A0A1Q3BQZ1_CEPFO)
TCONS_00072506	=	Solyc08g008360.2	7.23399	2.56717	-1.49461	0.0001	0.00110193	UvrABC system protein C (AHRD V3.3 *** A0A2P5ACF6_PARAD)
TCONS_00072517	j	Solyc08g008460.2	7.17255	21.5483	1.58701	0.0024	0.0176582	kinesin light chain-like (AHRD V3.3 *** A0A2I4FU74_9ROSI)
TCONS_00072519	=	Solyc08g008480.4	1.81461	8.99593	2.30961	5e-05	0.000581762	R2R3MYB transcription factor 4
TCONS_00072570	=	Solyc08g013670.3	275.165	563.658	1.03452	5e-05	0.000581762	Photosystem I reaction center subunit N, chloroplastic (AHRD V3.3 *** A0A1U8EZE3_CAPAN)
TCONS_00072625	=	Solyc08g014000.3	1.73354	9.74403	2.4908	5e-05	0.000581762	lipoxygenase A
TCONS_00072636	j	Solyc08g014105.1	7.68773	3.76083	-1.03151	0.0013	0.010529	Unknown protein
TCONS_00073345	j	Solyc08g059760.3	5.27964	1.7683	-1.57808	0.0003	0.00295172	Peroxidase (AHRD V3.3 *** A0A2P5YQP5_GOSBA)
TCONS_00073579	=	Solyc08g062437.1	15.4598	0.361014	-5.42032	0.00265	0.0191793	17.9 kDa class II heat shock protein (AHRD V3.3 *** A0A2G3CY92_CAPCH)
TCONS_00073703	j	Solyc08g065430.3	1.11662	3.27429	1.55205	0.0015	0.0118736	Pollen-specific protein SF21 (AHRD V3.3 *** A0A1U8DRT3_CAPAN)
TCONS_00073707	j	Solyc08g065440.4	2.28709	0.48591	-2.23475	0.0033	0.0230136	SNF2 domain protein (AHRD V3.3 *** AT5G11780.1)
TCONS_00073730	=	Solyc08g065610.3	2.53425	10.427	2.0407	5e-05	0.000581762	Vacuolar-processing enzyme (AHRD V3.3 *** A0A2G2VI36_CAPBA)
TCONS_00073862	j	Solyc08g066580.4	13.4309	6.36416	-1.07751	0.0001	0.00110193	Nuclear pore complex protein NUP85 (AHRD V3.3 *** A0A2G2W614_CAPBA)
TCONS_00073932	=	Solyc08g066910.1	1.44501	0	-Inf	0.0001	0.00110193	Unknown protein
TCONS_00074010	=	Solyc08g067320.3	46.5082	155.411	1.74053	5e-05	0.000581762	Chlorophyll a-b binding protein, chloroplastic (AHRD V3.3 *-* A0A2G3D4H8_CAPCH)
TCONS_00074011	=	Solyc08g067330.1	43.1225	123.713	1.52049	5e-05	0.000581762	Chlorophyll a-b binding protein, chloroplastic (AHRD V3.3 *-* A0A2G2W7Q4_CAPBA)
TCONS_00074215	=	Solyc08g068690.1	2.24373	5.17831	1.20658	0.00535	0.0342654	Tyramine n-hydroxycinnamoyl transferase (AHRD V3.3 *** Q5D8C0_CAPAN)
TCONS_00074236	=	Solyc08g068870.3	1.76137	9.14549	2.37636	5e-05	0.000581762	Eukaryotic aspartyl protease family protein, expressed (AHRD V3.3 *** Q2R8V2_ORYSJ)
TCONS_00074396	=	Solyc08g074682.1	0.550965	1.17392	1.0913	0.0029	0.0206665	Polyphenol oxidase (AHRD V3.3 *** Q41427_SOLTU)
TCONS_00074471	=	Solyc08g075210.2	41.1432	130.593	1.66635	5e-05	0.000581762	HXXXD-type acyl-transferase family protein (AHRD V3.3 *** F4JBC7_ARATH)
TCONS_00074535	=	Solyc08g075540.5.1	3.24325	8.40152	1.37321	5e-05	0.000581762	#N/A
TCONS_00074586	=	Solyc08g075790.4	1.76423	4.6148	1.38723	0.0001	0.00110193	Vacuolar protein sorting-associated protein 62 (AHRD V3.3 *** A0A200RA51_9MAGN)
TCONS_00074682	=	Solyc08g076150.4	7.54472	20.6976	1.45593	5e-05	0.000581762	Pentatricopeptide repeat-containing protein (AHRD V3.3 *** A0A1U8GS04_CAPAN)
TCONS_00074700	=	Solyc08g076300.3	6.16933	2.57556	-1.26023	0.00565	0.0358233	4-coumarate--CoA ligase-like 3 (AHRD V3.3 *** A0A2G3DBM9_CAPCH)
TCONS_00074813	=	Solyc08g076960.1	5.28839	11.6483	1.13922	5e-05	0.000581762	Abscisic acid receptor PYL1 (AHRD V3.3 *** A0A2G3DCH7_CAPCH)
TCONS_00074846	=	Solyc08g077080.1	13.8611	6.84859	-1.01717	5e-05	0.000581762	Glycosyltransferase (AHRD V3.3 *** E5L3R9_SOLLC)
TCONS_00074866	=	Solyc08g077210.4	1.77367	4.85022	1.45131	5e-05	0.000581762	inositol-1,4,5-triphosphate-5-phosphatase 1
TCONS_00075026	j	Solyc08g078270.3	1.86028	5.08261	1.45005	5e-05	0.000581762	Dual specificity phosphatase (AHRD V3.3 *** A0A200Q2H3_9MAGN)
TCONS_00075071	s	Solyc08g078580.3	1.03031	6.19112	2.58712	0.00465	0.0305566	WAT1-related protein (AHRD V3.3 *** A0A0V0IGS4_SOLCH)
TCONS_00075151	=	Solyc08g078900.1	23.0027	70.4768	1.61535	5e-05	0.000581762	Bifunctional inhibitor/lipid-transfer protein/seed storage 2S albumin superfamily protein (AHRD V3.3 *** A0A2U1PU47_ARTAN)
TCONS_00075195	=	Solyc08g079180.3	44.0021	101.548	1.20651	5e-05	0.000581762	Elongation factor G (AHRD V3.3 *** A0A2G3AEH8_CAPAN)
TCONS_00075292	=	Solyc08g080170.3	58.0774	119.835	1.045	5e-05	0.000581762	3-hydroxy-3-methylglutaryl coenzyme A synthase (AHRD V3.3 *** A0A2G3DBH4_CAPCH)
TCONS_00075294	j	Solyc08g080190.4	5.82802	15.2585	1.38854	5e-05	0.000581762	Glucose-methanol-choline (GMC) oxidoreductase family protein (AHRD V3.3 *** A0A2U1QFE7_ARTAN)
TCONS_00075345	j	Solyc08g080280.3	5.38371	2.68412	-1.00415	5e-05	0.000581762	hypothetical protein (AHRD V3.3 *-* AT4G23020.2)
TCONS_00075372	=	Solyc08g080540.3	0.542523	3.0818	2.50602	5e-05	0.000581762	Heat stress transcription factor B-2b (AHRD V3.3 *** A0A2G3DB98_CAPCH)
TCONS_00075720	=	Solyc08g082400.1	10.3321	31.0767	1.5887	5e-05	0.000581762	Chlororespiratory reduction31 (AHRD V3.3 *** A0A0F7GYA7_9ROSI)
TCONS_00075812	j	Solyc08g083320.4	11.1386	26.3207	1.24062	0.00325	0.0227237	Starch synthase, chloroplastic/amyloplastic (AHRD V3.3 *** K4CPX6_SOLLC)
TCONS_00075815	=	Solyc08g083320.4	24.1891	76.9868	1.67025	5e-05	0.000581762	Starch synthase, chloroplastic/amyloplastic (AHRD V3.3 *** K4CPX6_SOLLC)
TCONS_00075829	=	Solyc09g005090.1	0.397929	1.40687	1.8219	0.0001	0.00110193	verticillium wilt disease resistance
TCONS_00075931	=	Solyc09g005710.3	4.05288	1.69569	-1.25707	5e-05	0.000581762	Pentatricopeptide repeat (AHRD V3.3 *** A0A200PZG6_9MAGN)
TCONS_00076123	=	Solyc09g007770.3	9.80365	36.2415	1.88625	5e-05	0.000581762	plasma membrane intrinsic protein 2.1
TCONS_00076133	=	Solyc09g007910.4	16.0738	87.7292	2.44835	5e-05	0.000581762	Phenylalanine ammonia-lyase (AHRD V3.3 *** A0A2G2YQ27_CAPAN)
TCONS_00076136	j	Solyc09g007920.4	19.4944	55.8201	1.51773	5e-05	0.000581762	Phenylalanine ammonia-lyase (AHRD V3.3 *** A0A2G3BJ81_CAPCH)
TCONS_00076175	o	Solyc09g008060.4	5.99903	13.4046	1.15993	0.0006	0.00541564	Glycosyltransferase (AHRD V3.3 *** A0A2I4E3P4_9ROSI)
TCONS_00076198	j	Solyc09g008260.3	4.74929	1.76969	-1.42421	0.0071	0.0431545	5'-AMP-activated protein kinase-like protein (AHRD V3.3 *-* AT5G03420.1)
TCONS_00076253	j	Solyc09g008620.3	1.45882	0.309035	-2.23896	0.0015	0.0118736	Polyadenylate-binding protein (AHRD V3.3 *** A0A2G3BIQ3_CAPCH)
TCONS_00076258	=	Solyc09g008670.3	11.9297	2.45189	-2.28259	5e-05	0.000581762	threonine deaminase
TCONS_00076548	=	Solyc09g010630.3	575.773	1330.39	1.20827	5e-05	0.000581762	HSC2-like
TCONS_00076661	=	Solyc09g011010.3	28.9635	61.0673	1.07616	5e-05	0.000581762	High-light-induced protein, chloroplastic (AHRD V3.3 *** A0A1U8FG85_CAPAN)
TCONS_00076713	j	Solyc09g011270.4	0.746263	6.06722	3.02328	0.0003	0.00295172	Cysteine/histidine-rich C1 domain protein (AHRD V3.3 *** A0A1P8AY95_ARATH)
TCONS_00076789	=	Solyc09g011630.3	0.687043	2.90102	2.07808	0.0036	0.0247402	Glutation-S-transferase
TCONS_00076886	=	Solyc09g014280.1	26.4409	58.005	1.13341	5e-05	0.000581762	HXXXD-type acyl-transferase family protein (AHRD V3.3 *** V5PZN5_9CARY)
TCONS_00077580	=	Solyc09g059240.3	6.06083	21.5035	1.82698	5e-05	0.000581762	Cytochrome P450 (AHRD V3.3 *** A0A2U1Q1Z2_ARTAN)
TCONS_00077622	=	Solyc09g059430.3	1.74888	4.20655	1.2662	0.0023	0.0170325	RPM1-interacting protein 4 (AHRD V3.3 *** A0A1P8SF00_NICBE)
TCONS_00077768	=	Solyc09g061760.1	1.80997	0.704514	-1.36127	5e-05	0.000581762	Pentatricopeptide repeat-containing protein, mitochondrial (AHRD V3.3 *** A0A2G3DBN2_CAPCH)
TCONS_00077793	s	Solyc09g063010.4	0.510914	5.06816	3.31031	5e-05	0.000581762	bHLH transcription factor 058
TCONS_00077896	j	Solyc09g064790.3	3.20994	0.692668	-2.21231	0.00185	0.0141728	Protein PALE CRESS, chloroplastic (AHRD V3.3 *** A0A2G3BLP0_CAPCH)
TCONS_00078079	=	Solyc09g065840.3	37.9962	11.7398	-1.69445	5e-05	0.000581762	Single-stranded DNA-binding protein (AHRD V3.3 *-* A0A2T6CTD5_9BACT)
TCONS_00078117	j	Solyc09g066010.3	0.647407	1.78166	1.46048	0.00735	0.0443794	WRKY transcription factor 24
TCONS_00078303	=	Solyc09g074450.1	25.1408	90.0344	1.84044	5e-05	0.000581762	Classical arabinogalactan protein 26 (AHRD V3.3 *-* A0A2G3CCP4_CAPCH)
TCONS_00078329	j	Solyc09g074630.3	2.62404	6.07811	1.21183	5e-05	0.000581762	BTB domain-containing protein/NPH3 domain-containing protein (AHRD V3.3 *** A0A1Q3CT76_CEPFO)
TCONS_00078485	j	Solyc09g075460.3	6.251	13.4097	1.10112	5e-05	0.000581762	Pectin lyase-like superfamily protein (AHRD V3.3 *** A0A2U1PV10_ARTAN)
TCONS_00078703	=	Solyc09g082860.3	8.01106	17.3686	1.11642	5e-05	0.000581762	ATP sulfurylase (AHRD V3.3 *** Q8SAG1_SOYBN)
TCONS_00078778	=	Solyc09g083290.3	26.218	63.0958	1.26698	5e-05	0.000581762	auxin-regulated IAA14
TCONS_00078802	=	Solyc09g084490.4	15.6573	42.829	1.45175	5e-05	0.000581762	Proteinase inhibitor 1 PPI3B2 (AHRD V3.3 *** Q4FE26_SOLTU)
TCONS_00078804	=	Solyc09g089500.3	1.86882	15.2959	3.03295	5e-05	0.000581762	Proteinase inhibitor 1 PPI3B2 (AHRD V3.3 *** Q4FE26_SOLTU)
TCONS_00078963	=	Solyc09g090510.3	26.509	58.4282	1.14018	5e-05	0.000581762	Cyclopropane-fatty-acyl-phospholipid synthase (AHRD V3.3 *** A0A2U1QM01_ARTAN)
TCONS_00078971	=	Solyc09g090570.2	34.3885	242.695	2.81915	5e-05	0.000581762	Proton gradient regulation 5 (AHRD V3.3 *** A0A2U1Q6W9_ARTAN)
TCONS_00079017	=	Solyc09g091000.4	0.507199	4.69247	3.20972	0.0075	0.0450972	Pathogenesis-related protein STH-2 (AHRD V3.3 *** PRS2_SOLTU)
TCONS_00079019	=	Solyc09g091030.3	4.90472	13.1762	1.42569	5e-05	0.000581762	Beta-amylase (AHRD V3.3 *** Q1L5W8_NICLS)
TCONS_00079092	=	Solyc09g091510.3	163.896	517.377	1.65843	5e-05	0.000581762	chalcone synthase 1
TCONS_00079099	=	Solyc09g091550.3	26.5931	123.489	2.21526	5e-05	0.000581762	S-adenosyl-L-methionine-dependent methyltransferases superfamily protein (AHRD V3.3 *** A0A2U1PMX3_ARTAN)
TCONS_00079143	=	Solyc09g091760.3	4.10657	1.2122	-1.7603	0.00745	0.0448559	bHLH transcription factor 151
TCONS_00079157	=	Solyc09g091830.4	9.52557	3.7256	-1.35433	0.00535	0.0342654	plastid transcriptionally active 5 (AHRD V3.3 *** AT4G13670.1)
TCONS_00079237	=	Solyc09g092235.1	1.76819	5.89988	1.73841	0.0021	0.0157801	Rapid ALkalinization Factor (AHRD V3.3 *** A0A200Q5M2_9MAGN)
TCONS_00079244	j	Solyc09g092250.3	7.97293	3.4649	-1.2023	5e-05	0.000581762	Zinc finger transcription factor 55
TCONS_00079275	=	Solyc09g092500.1	1.45888	3.07758	1.07694	0.0004	0.00380018	UDP-glycosyltransferase 75C1 (AHRD V3.3 *** U75C1_SOLLC)
TCONS_00079309	j	Solyc09g092725.1	0.388655	1.3565	1.80333	0.00335	0.0233009	FAM10 family protein At4g22670-like (AHRD V3.3 *-* XP_010326878.1)
TCONS_00079320	=	Solyc09g097780.2	34.135	68.4363	1.00351	5e-05	0.000581762	Glycine-rich protein (AHRD V3.3 *-* A0A2G2ZTB9_CAPAN)
TCONS_00079362	=	Solyc09g097910.4	5.75561	14.3776	1.32079	5e-05	0.000581762	30S ribosomal protein s1-like (AHRD V3.3 *** A0A2K3PDC1_TRIPR)
TCONS_00079566	=	Solyc09g005080.1	0.702997	1.6365	1.21902	0.0014	0.0112077	Verticillium resistance
TCONS_00079824	j	Solyc09g007360.3	8.46247	31.989	1.91842	5e-05	0.000581762	Interactor of constitutive active ROPs (AHRD V3.3 *** A0A2K3PRJ7_TRIPR)
TCONS_00079892	=	Solyc09g007760.4	11.1134	37.04	1.73678	5e-05	0.000581762	plasma membrane intrinsic protein 2.10
TCONS_00079920	=	Solyc09g007900.4	27.6342	82.9293	1.58542	5e-05	0.000581762	Phenylalanine ammonia-lyase (AHRD V3.3 *** A0A2G3BJ81_CAPCH)
TCONS_00080141	j	Solyc09g008930.4	0.860918	3.40792	1.98495	0.00255	0.0185835	DUF668 domain-containing protein/DUF3475 domain-containing protein (AHRD V3.3 *** A0A1Q3CD25_CEPFO)
TCONS_00080154	o	Solyc09g009100.4	3.02654	1.12467	-1.42816	0.0059	0.0371165	Heat stress transcription factor A3 (AHRD V3.3 *** Q9LLF2_SOLPE)
TCONS_00080198	=	Solyc09g009400.4	12.7602	5.57283	-1.19516	0.0081	0.0479957	APO domain (AHRD V3.3 *** A0A200QVA6_9MAGN)
TCONS_00080199	=	Solyc09g009420.1	2.86777	45.7768	3.99661	5e-05	0.000581762	hypothetical protein (AHRD V3.3 *-* AT3G52740.1)
TCONS_00080277	=	Solyc09g009890.4	31.4337	14.47	-1.11925	0.00395	0.0266982	heterogeneous nuclear ribonucleoprotein R isoform X1 (AHRD V3.3 *** A0A2I4DTZ7_9ROSI)
TCONS_00080404	=	Solyc09g010360.3	4.48717	11.8493	1.40092	5e-05	0.000581762	WAT1-related protein (AHRD V3.3 *** K4CR63_SOLLC)
TCONS_00080429	j	Solyc09g010550.4	1.75713	0.473366	-1.8922	0.00025	0.00251098	dentin sialophosphoprotein-like protein (AHRD V3.3 *-* AT5G02520.2)
TCONS_00080552	=	Solyc09g011080.3	4.31657	19.9447	2.20805	5e-05	0.000581762	Ribulose bisphosphate carboxylase/oxygenase activase, chloroplastic (AHRD V3.3 *** A0A2G2VP29_CAPBA)
TCONS_00080603	=	Solyc09g011660.3	23.3992	8.4497	-1.46949	5e-05	0.000581762	Adenine nucleotide alpha hydrolases-like superfamily protein (AHRD V3.3 *** A0A2U1NYH2_ARTAN)
TCONS_00080605	=	Solyc09g011670.4	35.6845	14.2749	-1.32182	5e-05	0.000581762	Adenine nucleotide alpha hydrolases-like superfamily protein (AHRD V3.3 *** A0A2U1NYH2_ARTAN)
TCONS_00080696	j	Solyc09g014220.3	1.43195	0.50101	-1.51507	0.0012	0.00983347	Major facilitator superfamily protein (AHRD V3.3 *** A0A1P8AP16_ARATH)
TCONS_00080798	=	Solyc09g014940.3	4.61461	12.6412	1.45385	5e-05	0.000581762	wound-induced protein 1-like (AHRD V3.3 *** A0A2I4HKI2_9ROSI)
TCONS_00080879	=	Solyc09g015770.3	23.3244	74.4185	1.67382	5e-05	0.000581762	WRKY transcription factor 81
TCONS_00081358	j	Solyc09g055940.3	7.45171	1.74083	-2.09779	5e-05	0.000581762	Bile acid:sodium symporter (AHRD V3.3 *** A0A200PU00_9MAGN)
TCONS_00081361	=	Solyc09g055940.3	8.7215	2.35975	-1.88594	5e-05	0.000581762	Bile acid:sodium symporter (AHRD V3.3 *** A0A200PU00_9MAGN)
TCONS_00081421	x	Solyc09g056390.1	310.943	154.679	-1.00737	5e-05	0.000581762	Unknown protein
TCONS_00081592	j	Solyc09g059510.3	3.22959	9.13423	1.49993	5e-05	0.000581762	Ethylene-responsive transcription factor-like protein (AHRD V3.3 *** A0A1U8EE68_CAPAN)
TCONS_00081799	j	Solyc09g063010.4	1.4252	4.89273	1.77948	5e-05	0.000581762	bHLH transcription factor 058
TCONS_00082034	=	Solyc09g065350.1	7.59493	2.80232	-1.43841	0.00605	0.0378842	ovate family protein 18
TCONS_00082040	=	Solyc09g065370.3	2.05191	12.1242	2.56285	0.00275	0.0197672	17.6 kDa class II heat shock protein (AHRD V3.3 *** O23338_ARATH)
TCONS_00082085	=	Solyc09g065560.3	3.30053	8.20875	1.31446	5e-05	0.000581762	Sulfate transporter (AHRD V3.3 *** Q70BL1_BRAOL)
TCONS_00082174	=	Solyc09g065950.3	4.10646	8.44489	1.04018	5e-05	0.000581762	F-actin-capping protein subunit alpha (AHRD V3.3 *** A0A2G2XXJ8_CAPAN)
TCONS_00082299	j	Solyc09g072710.4	1.4926	3.45356	1.21025	0.00575	0.036344	Phospholipid--sterol O-acyltransferase (AHRD V3.3 *** A0A2G2ZWL8_CAPAN)
TCONS_00082385	=	Solyc09g074100.4	6.65165	3.00353	-1.14705	0.0031	0.0218487	tRNA-specific 2-thiouridylase MnmA (AHRD V3.3 *** A0A1J3F5F7_NOCCA),Pfam:PF03054
TCONS_00082396	=	Solyc09g074230.4	9.33708	4.1539	-1.1685	5e-05	0.000581762	SlSFP7
TCONS_00082442	=	Solyc09g074560.3	9.95761	4.81736	-1.04756	5e-05	0.000581762	Zinc finger protein CONSTANS-LIKE 15 (AHRD V3.3 *** A0A2G3CTS9_CAPCH)
TCONS_00082488	j	Solyc09g074870.4	12.7079	45.5802	1.84269	0.0027	0.0194796	Aldose 1-epimerase (AHRD V3.3 *-* A0A1U8FSY0_CAPAN)
TCONS_00082580	=	Solyc09g075140.3	14.4663	7.17282	-1.01209	0.0002	0.00205981	Alpha/beta-Hydrolases superfamily protein (AHRD V3.3 *** A0A2U1LF81_ARTAN)
TCONS_00082602	o	Solyc09g075280.2	4.01107	9.34683	1.22049	5e-05	0.000581762	Exocyst complex component (AHRD V3.3 *** A0A2G2W0K7_CAPBA)
TCONS_00082748	j	Solyc09g082210.4	9.4225	20.6182	1.12974	0.0071	0.0431545	DUF581 domain-containing protein (AHRD V3.3 *** A0A1Q3DCU3_CEPFO)
TCONS_00082815	=	Solyc09g082690.3	24.6539	341.221	3.79082	5e-05	0.000581762	superoxide dismutase
TCONS_00082826	=	Solyc09g082790.4	15.8071	3.70643	-2.09247	5e-05	0.000581762	DNA repair (Rad51) family protein (AHRD V3.3 *** A0A1I9LT97_ARATH)
TCONS_00082854	j	Solyc09g083003.1	2.31743	4.9054	1.08185	5e-05	0.000581762	Endonuclease III homolog (AHRD V3.3 *** A0A2G2ZUX5_CAPAN)
TCONS_00082860	=	Solyc09g083020.1	21.1388	68.4698	1.69557	5e-05	0.000581762	inactive protein RESTRICTED TEV MOVEMENT 1-like (AHRD V3.3 *** A0A1S3ZEZ8_TOBAC)
TCONS_00083151	=	Solyc09g090730.2	2.17587	7.14696	1.71574	5e-05	0.000581762	AMT1
TCONS_00083225	j	Solyc09g091100.4	0.918674	2.00662	1.12714	0.0075	0.0450972	7-hydroxymethyl chlorophyll a reductase, chloroplastic (AHRD V3.3 *** A0A2G2VZY5_CAPBA)
TCONS_00083231	j	Solyc09g091100.4	0.525256	2.35189	2.16273	0.0035	0.0241638	7-hydroxymethyl chlorophyll a reductase, chloroplastic (AHRD V3.3 *** A0A2G2VZY5_CAPBA)
TCONS_00083310	=	Solyc09g091580.3	9.6981	29.1181	1.58614	5e-05	0.000581762	Protein kinase domain (AHRD V3.3 *** A0A200QUN4_9MAGN)
TCONS_00083325	=	Solyc09g091780.3	4.59106	15.0769	1.71544	0.00055	0.0050199	LES441249 p27KIP1-related-protein 1
TCONS_00083543	j	Solyc09g098510.3	1.6602	8.49678	2.35556	0.00215	0.0160951	Extensin-3 (AHRD V3.3 *-* A0A2G2ZT41_CAPAN)
TCONS_00083565	j	Solyc09g098510.3	0.931395	4.36011	2.2269	5e-05	0.000581762	Extensin-3 (AHRD V3.3 *-* A0A2G2ZT41_CAPAN)
TCONS_00083566	j	Solyc09g098510.3	3.5675	12.4216	1.79987	5e-05	0.000581762	Extensin-3 (AHRD V3.3 *-* A0A2G2ZT41_CAPAN)
TCONS_00083717	=	Solyc10g006040.1	8.861	17.7959	1.006	5e-05	0.000581762	Serine acetyltransferase (AHRD V3.3 *** A0A2K3M2Y7_TRIPR)
TCONS_00083762	=	Solyc10g006330.3	5.71708	18.6782	1.70801	5e-05	0.000581762	protein PLASTID MOVEMENT IMPAIRED 1 (AHRD V3.3 *** A0A2I4GWL2_9ROSI)
TCONS_00083957	j	Solyc10g007460.4	2.42394	0.710168	-1.77112	0.00625	0.0389007	Zinc finger protein (AHRD V3.3 *-* A0A200PME8_9MAGN)
TCONS_00084008	=	Solyc10g007860.3	29.7623	13.0382	-1.19074	5e-05	0.000581762	Cytochrome P450 (AHRD V3.3 *** A0A200PPF3_9MAGN)
TCONS_00084153	=	Solyc10g008650.2	4.23298	10.0333	1.24505	5e-05	0.000581762	Transferase, Chloramphenicol acetyltransferase-like domain protein (AHRD V3.3 *-* A0A2U1N4D3_ARTAN)
TCONS_00084156	o	Solyc10g008660.2	5.87001	16.1192	1.45735	5e-05	0.000581762	Anthocyanidin 3-O-glucoside-6''-O-malonyltransferase (AHRD V3.3 *-* Q6WB13_CHRMO)
TCONS_00084168	=	Solyc10g008780.1	4.38892	1.75301	-1.32403	0.00835	0.0491814	TCP transcription factor 30
TCONS_00084200	j	Solyc10g009000.4	4.26248	1.65617	-1.36384	0.00405	0.0272538	snRNA-activating protein complex subunit (AHRD V3.3 *** A0A2G2YJG8_CAPAN)
TCONS_00084357	=	Solyc10g012060.3	3.28878	7.46329	1.18226	0.0012	0.00983347	Mechanosensitive ion channel protein 1, mitochondrial (AHRD V3.3 *** A0A2G3BDL8_CAPCH)
TCONS_00085130	j	Solyc10g150128.1	2.6066	0.899977	-1.53421	0.0008	0.00694348	sodium channel modifier 1-like (AHRD V3.3 *** A0A2I4FVC8_9ROSI)
TCONS_00085211	=	Solyc10g052880.1	13.9315	30.4651	1.12881	5e-05	0.000581762	Inactive leucine-rich repeat receptor-like protein kinase (AHRD V3.3 *** A0A314LDB3_NICAT)
TCONS_00085303	=	Solyc10g055240.2	35.9124	73.0796	1.02498	5e-05	0.000581762	1-phosphatidylinositol phosphodiesterase (AHRD V3.3 *** E5GC05_CUCME)
TCONS_00085389	=	Solyc10g055760.2	4.37308	9.13837	1.06329	5e-05	0.000581762	NAC domain-containing protein 2 (AHRD V3.3 *** A0A1U8EDX1_CAPAN)
TCONS_00085497	j	Solyc10g074980.2	7.22311	19.1507	1.4067	0.0038	0.0258737	Vacuolar sorting receptor protein (AHRD V3.3 *** C6KI57_LILLO)
TCONS_00085545	=	Solyc10g076290.2	2.21528	7.04935	1.67	5e-05	0.000581762	F-box/LRR-repeat protein 3 (AHRD V3.3 *** A0A2G2YKP8_CAPAN)
TCONS_00085611	j	Solyc10g076760.3	3.35945	1.1691	-1.52283	5e-05	0.000581762	Protein kinase superfamily protein (AHRD V3.3 *** A0A2U1LJI2_ARTAN)
TCONS_00085627	j	Solyc10g076860.2	4.50919	10.3427	1.19767	0.00025	0.00251098	FH protein interacting protein FIP2 (AHRD V3.3 *** A0A1U8EL11_CAPAN)
TCONS_00085729	=	Solyc10g078440.2	9.18463	32.5487	1.82531	5e-05	0.000581762	Sigma factor binding protein 1, chloroplastic (AHRD V3.3 *** A0A2G3BI49_CAPCH)
TCONS_00085747	=	Solyc10g078580.1	33.8591	177.758	2.39229	5e-05	0.000581762	arabinogalactan protein 14 (AHRD V3.3 *** XP_004249150.1)
TCONS_00085784	j	Solyc10g079010.3	0.194981	2.32312	3.57466	0.00315	0.0221395	hypothetical protein (AHRD V3.3 *** AT3G58050.1)
TCONS_00085868	=	Solyc10g079620.2	5.26179	29.7116	2.4974	5e-05	0.000581762	haloacid dehalogenase-like hydrolase domain-containing protein 3 (AHRD V3.3 *** A0A2I4DP12_9ROSI),Pfam:PF13419
TCONS_00085898	=	Solyc10g079840.2	11.2016	2.08587	-2.42499	5e-05	0.000581762	Peptide chain release factor 2-like protein (AHRD V3.3 *** A0A2K3N7D8_TRIPR)
TCONS_00085903	j	Solyc10g079840.2	7.44157	1.42813	-2.38148	0.0023	0.0170325	Peptide chain release factor 2-like protein (AHRD V3.3 *** A0A2K3N7D8_TRIPR)
TCONS_00086521	o	Solyc10g085030.1	3.16772	9.86991	1.63959	5e-05	0.000581762	Heme-binding-like protein (AHRD V3.3 *** A0A2I0X8X3_9ASPA)
TCONS_00086522	=	Solyc10g085030.1	1.49587	7.76733	2.37643	0.00255	0.0185835	Heme-binding-like protein (AHRD V3.3 *** A0A2I0X8X3_9ASPA)
TCONS_00086523	=	Solyc10g085040.1	10.333	36.1889	1.80829	5e-05	0.000581762	Heme-binding-like protein (AHRD V3.3 *** A0A2I0X8X3_9ASPA)
TCONS_00086568	=	Solyc10g085230.2	0.452962	3.02187	2.73798	5e-05	0.000581762	ripening-related mRNA 1b
TCONS_00086576	j	Solyc10g085290.3	2.77088	6.33893	1.19389	5e-05	0.000581762	BAG family molecular chaperone regulator 4 (AHRD V3.3 *** A0A2I0X8N7_9ASPA)
TCONS_00086661	=	Solyc10g085870.1	1.58528	14.8484	3.2275	5e-05	0.000581762	Glycosyltransferase (AHRD V3.3 *** A0A328CX74_9ASTE)
TCONS_00086690	=	Solyc10g086180.2	124.75	308.321	1.3054	5e-05	0.000581762	Phenylalanine ammonia-lyase (AHRD V3.3 *** A0A2G2VU16_CAPBA)
TCONS_00086719	=	Solyc10g086410.3	12.4382	55.9139	2.16843	5e-05	0.000581762	LEHSC270 hsc-2heat shock protein cognate 70
TCONS_00086760	=	Solyc10g086730.2	24.3839	52.6127	1.10948	5e-05	0.000581762	Fructose-1,6-bisphosphatase (AHRD V3.3 *** B6TSK5_MAIZE)
TCONS_00086770	=	Solyc10g005030.4	7.58663	31.3405	2.0465	5e-05	0.000581762	Two-component response regulator-like APRR5 (AHRD V3.3 *** A0A1U8EDA4_CAPAN)
TCONS_00086772	j	Solyc10g005030.4	5.72545	14.5472	1.34528	0.00725	0.0438845	Two-component response regulator-like APRR5 (AHRD V3.3 *** A0A1U8EDA4_CAPAN)
TCONS_00086779	j	Solyc10g005080.3	1.04663	18.0643	4.10932	5e-05	0.000581762	Late elongated hypocotyl (AHRD V3.3 *** J9PV71_NICAT)
TCONS_00087126	=	Solyc10g006700.1	17.9658	8.09465	-1.15022	0.0006	0.00541564	Calcium-binding protein PBP1 (AHRD V3.3 *** A0A1U8EDM6_CAPAN)
TCONS_00087226	=	Solyc10g007110.3	3.55718	10.0243	1.4947	5e-05	0.000581762	Tyrosine aminotransferase (AHRD V3.3 *** A0A1U8EFD5_CAPAN)
TCONS_00087253	=	Solyc10g007280.4	0.519015	1.71733	1.72632	0.00155	0.0122077	P-loop containing nucleoside triphosphate hydrolases superfamily protein (AHRD V3.3 *** A0A2U1NGY3_ARTAN)
TCONS_00087323	j	Solyc10g007600.3	31.104	90.8168	1.54586	5e-05	0.000581762	glycolate oxidase
TCONS_00087375	j	Solyc10g007850.3	4.93466	1.17176	-2.07427	0.00035	0.00338201	GPI-anchor transamidase (AHRD V3.3 *** A0A1U8GLL8_CAPAN)
TCONS_00087421	j	Solyc10g008070.4	1.49364	3.43556	1.20171	0.0013	0.010529	Transcription factor GTE4 (AHRD V3.3 *-* A0A2G2VRS1_CAPBA)
TCONS_00087586	=	Solyc10g009090.3	8.76459	3.00755	-1.5431	0.0056	0.0355668	Mitochondrial substrate carrier family protein (AHRD V3.3 *** A0A1P8B094_ARATH)
TCONS_00087607	o	Solyc10g009230.1	1.77191	4.11742	1.21644	0.00475	0.0310934	death domain associated protein (AHRD V3.3 --* AT2G46735.1)
TCONS_00087615	=	Solyc10g009290.1	5.26132	12.9434	1.29872	5e-05	0.000581762	bHLH transcription factor155
TCONS_00087917	j	Solyc10g018850.2	5.9086	2.4358	-1.27842	0.00735	0.0443794	Endo-1,3(4)-beta-D-glucanase (AHRD V3.3 *** A0A2I0WB41_9ASPA)
TCONS_00088117	=	Solyc10g044520.3	124.933	372.073	1.57443	5e-05	0.000581762	Ferredoxin (AHRD V3.3 *** A0A0K0PWX6_SOLLC)
TCONS_00088118	=	Solyc10g044520.3	212.907	473.91	1.15439	0.0043	0.0286384	Ferredoxin (AHRD V3.3 *** A0A0K0PWX6_SOLLC)
TCONS_00088357	=	Solyc10g047960.3	3.33188	8.59906	1.36784	0.00595	0.0373712	transmembrane protein (AHRD V3.3 *** AT3G49720.3)
TCONS_00088539	j	Solyc10g050860.3	39.6115	12.8237	-1.6271	5e-05	0.000581762	DNA-binding protein AY506544
TCONS_00088563	j	Solyc10g150129.1	2.27879	0.154193	-3.88546	0.00445	0.0294677	Unknown protein
TCONS_00088812	=	Solyc10g054820.2	0.55129	2.23296	2.01807	5e-05	0.000581762	X-intrinsic protein 1.2
TCONS_00088833	=	Solyc10g055230.1	2.73608	9.23652	1.75524	5e-05	0.000581762	Dirigent protein (AHRD V3.3 *** K4D1B5_SOLLC)
TCONS_00088878	=	Solyc10g055740.2	1.237	3.13505	1.34165	5e-05	0.000581762	lysine histidine transporter-like 8 (AHRD V3.3 *** A0A2I4HTG9_9ROSI)
TCONS_00088888	=	Solyc10g055800.2	6.12155	33.0599	2.43312	0.00025	0.00251098	Chitinase (AHRD V3.3 *** B9VRK7_CAPAN)
TCONS_00088915	o	Solyc10g074540.1	72.1909	29.6907	-1.28181	0.0001	0.00110193	Protein EXORDIUM-like 3 (AHRD V3.3 *** A0A1U8DVK9_CAPAN)
TCONS_00089015	j	Solyc10g075050.2	18.5846	1.98261	-3.22864	0.00535	0.0342654	Non-specific lipid-transfer protein (AHRD V3.3 *** K4D1U7_SOLLC)
TCONS_00089016	=	Solyc10g075050.2	56.4637	17.8631	-1.66034	5e-05	0.000581762	Non-specific lipid-transfer protein (AHRD V3.3 *** K4D1U7_SOLLC)
TCONS_00089017	o	Solyc10g075050.2	12.542	3.34386	-1.90718	0.0028	0.0200716	Non-specific lipid-transfer protein (AHRD V3.3 *** K4D1U7_SOLLC)
TCONS_00089026	j	Solyc10g075110.2	41.8242	18.7783	-1.15528	0.0032	0.0224335	Non-specific lipid-transfer protein (AHRD V3.3 *** M1AVB9_SOLTU)
TCONS_00089050	=	Solyc10g076410.1	5.64439	13.941	1.30444	5e-05	0.000581762	Abscisic acid receptor PYL6 (AHRD V3.3 *** A0A2G3BE77_CAPCH)
TCONS_00089062	=	Solyc10g076550.1	1.18271	3.50781	1.56847	0.0011	0.00912792	Wall-associated receptor kinase 1 (AHRD V3.3 *-* A0A2G2Y6I2_CAPAN)
TCONS_00089120	=	Solyc10g077040.2	144.076	390.187	1.43734	5e-05	0.000581762	Magnesium-protoporphyrin IX monomethyl ester [oxidative] cyclase, chloroplastic (AHRD V3.3 *** A0A1U8EC90_CAPAN)
TCONS_00089122	o	Solyc10g077040.2	83.1092	241.758	1.54048	0.00755	0.0453374	Magnesium-protoporphyrin IX monomethyl ester [oxidative] cyclase, chloroplastic (AHRD V3.3 *** A0A1U8EC90_CAPAN)
TCONS_00089157	=	Solyc10g078240.2	43.4576	125.797	1.53341	5e-05	0.000581762	Cytochrome P450 (AHRD V3.3 *** A0A2U1MC34_ARTAN)
TCONS_00089177	j	Solyc10g078320.2	1.63483	3.6765	1.16919	0.00695	0.0424135	Calmodulin-interacting protein (AHRD V3.3 *** A0A2G3BIC3_CAPCH)
TCONS_00089192	=	Solyc10g078410.2	7.1062	14.2227	1.00105	5e-05	0.000581762	F-box protein (AHRD V3.3 *** A0A1U8E9P8_CAPAN)
TCONS_00089207	=	Solyc10g078530.2	20.7136	42.8021	1.0471	5e-05	0.000581762	Patatin (AHRD V3.3 *** A0A2G3BI67_CAPCH)
TCONS_00089326	=	Solyc10g079180.2	0.307044	1.16462	1.92334	0.0083	0.048948	Protein phosphatase 2C family protein (AHRD V3.3 *** A0A2U1NN53_ARTAN)
TCONS_00089335	j	Solyc10g079200.2	16.6862	35.9582	1.10766	5e-05	0.000581762	Mitochondrial carnitine/acylcarnitine carrier-like protein (AHRD V3.3 *** A0A2G2VW73_CAPBA)
TCONS_00089788	j	Solyc10g081440.2	3.11595	53.0626	4.08995	0.00145	0.0115372	NADH-cytochrome b5 reductase (AHRD V3.3 *** K4D331_SOLLC)
TCONS_00089849	j	Solyc10g081610.2	4.25773	10.8931	1.35526	0.0083	0.048948	Ubiquitin carboxyl-terminal hydrolase 12 (AHRD V3.3 *** A0A2G2YN95_CAPAN)
TCONS_00090144	=	Solyc10g084060.2	1.15176	2.98065	1.37179	0.0078	0.046547	cysteine-rich/transmembrane domain A-like protein (AHRD V3.3 -** AT2G32210.1)
TCONS_00090196	j	Solyc10g084400.2	19.7813	8.92209	-1.14869	5e-05	0.000581762	Glutathione S-transferase (AHRD V3.3 *** Q76KW1_PEA)
TCONS_00090300	x	Solyc10g085030.1	2.75546	5.57622	1.01699	0.00355	0.024453	Heme-binding-like protein (AHRD V3.3 *** A0A2I0X8X3_9ASPA)
TCONS_00090510	=	Solyc10g086220.2	15.42	36.759	1.2533	5e-05	0.000581762	12-oxophytodienoate reductase
TCONS_00090511	o	Solyc10g086220.2	8.35931	22.6082	1.43539	0.0003	0.00295172	12-oxophytodienoate reductase
TCONS_00090575	=	Solyc10g086580.2	198.164	476.402	1.26548	5e-05	0.000581762	Ribulose bisphosphate carboxylase/oxygenase activase, chloroplastic (AHRD V3.3 *** RCA_SOLPN)
TCONS_00090649	=	Solyc11g005190.3	3.34272	14.1184	2.07848	5e-05	0.000581762	WD40 repeat (AHRD V3.3 *** A0A200QUE5_9MAGN)
TCONS_00090707	=	Solyc11g005615.1	1.18549	10.2538	3.11261	0.00625	0.0389007	Unknown protein
TCONS_00090710	=	Solyc11g005630.1	7.31257	17.1447	1.22931	5e-05	0.000581762	G-type lectin S-receptor-like serine/threonine-protein kinase LECRK3 (AHRD V3.3 *** A0A2I4HSV3_9ROSI)
TCONS_00091148	j	Solyc11g008440.3	20.7055	8.93609	-1.2123	5e-05	0.000581762	Amino acid transporter (AHRD V3.3 *** A0A200R5Q3_9MAGN)
TCONS_00091355	=	Solyc11g010430.2	6.43519	14.8967	1.21094	5e-05	0.000581762	Dihydrofolate reductase-like protein (AHRD V3.3 *** A0A2K3MS55_TRIPR)
TCONS_00091415	=	Solyc11g010630.4	0.573931	1.37577	1.26129	0.00405	0.0272538	Kinase-interacting protein 1 (AHRD V3.3 *** A0A1U8F6F0_CAPAN)
TCONS_00091479	=	Solyc11g011030.2	33.6517	70.6143	1.06928	5e-05	0.000581762	Pto-responsive gene 1
TCONS_00091516	j	Solyc11g011390.3	9.29245	3.92298	-1.24411	0.0006	0.00541564	Tetratricopeptide repeat (TPR)-like superfamily protein (AHRD V3.3 *** F4K786_ARATH)
TCONS_00091695	j	Solyc11g012360.2	0.787416	3.11074	1.98206	0.00055	0.0050199	Tonoplast dicarboxylate transporter (AHRD V3.3 *** A0A2G3AZI6_CAPCH)
TCONS_00091697	=	Solyc11g012360.2	7.44968	21.4706	1.52711	5e-05	0.000581762	Tonoplast dicarboxylate transporter (AHRD V3.3 *** A0A2G3AZI6_CAPCH)
TCONS_00091857	=	Solyc11g013110.2	224.309	550.864	1.29621	5e-05	0.000581762	2-oxoglutarate (2OG) and Fe(II)-dependent oxygenase superfamily protein (AHRD V3.3 *** AT1G49390.1)
TCONS_00091886	j	Solyc11g013440.2	16.5729	7.10943	-1.22102	0.0039	0.0264176	Eukaryotic translation initiation factor 3 subunit F (AHRD V3.3 *** A0A1U8GMA9_CAPAN)
TCONS_00091907	j	Solyc11g013550.2	5.30066	11.2394	1.08433	0.00755	0.0453374	transmembrane protein 50A (AHRD V3.3 *** A0A2I4GBG7_9ROSI)
TCONS_00092058	j	Solyc11g018500.3	4.45966	1.91276	-1.22128	0.00275	0.0197672	Beta-galactosidase (AHRD V3.3 *** A0A2G2ZPF3_CAPAN)
TCONS_00092278	o	Solyc11g021020.1	11.6304	4.51193	-1.36609	5e-05	0.000581762	Proteinase inhibitor type-2 (AHRD V3.3 *-* A0A2G2V3L7_CAPBA)
TCONS_00092281	=	Solyc11g021060.2	1300.06	504.201	-1.3665	5e-05	0.000581762	TOMARPIX proteinase inhibitor
TCONS_00092364	=	Solyc11g027840.2	2.12017	0.386877	-2.45423	0.0043	0.0286384	Alpha/beta-Hydrolases superfamily protein (AHRD V3.3 *** Q9C8P5_ARATH)
TCONS_00092569	j	Solyc11g045225.1	5.48894	10.9861	1.00107	0.0003	0.00295172	Ankyrin repeat-containing protein (AHRD V3.3 *-* A0A1J3FST8_NOCCA)
TCONS_00092737	j	Solyc11g044250.3	7.30355	22.1199	1.59868	5e-05	0.000581762	K(+) efflux antiporter 3, chloroplastic (AHRD V3.3 *** A0A1U8F6F8_CAPAN)
TCONS_00092758	=	Solyc11g043150.2	3.62711	9.34747	1.36576	0.0076	0.0455808	signal recognition particle receptor subunit beta-like (AHRD V3.3 *** A0A2I4DDJ1_9ROSI)
TCONS_00092923	j	Solyc11g039880.2	0.631352	3.25928	2.36804	0.00055	0.0050199	Nucleoporin (DUF3414) (AHRD V3.3 *** F4JUG3_ARATH)
TCONS_00093158	=	Solyc11g065000.2	10.413	20.9159	1.00622	5e-05	0.000581762	F-box protein (AHRD V3.3 *** A0A2G2YFL9_CAPAN)
TCONS_00093330	j	Solyc11g066060.3	37.5529	146.679	1.96567	0.00025	0.00251098	70 kDa heat shock protein (AHRD V3.3 *** Q943K7_ORYSJ)
TCONS_00093331	=	Solyc11g066060.3	214.886	1040.96	2.27627	5e-05	0.000581762	70 kDa heat shock protein (AHRD V3.3 *** Q943K7_ORYSJ)
TCONS_00093435	=	Solyc11g066580.3	10.9847	22.2217	1.01647	5e-05	0.000581762	Flavonoid 3`,5`-hydroxylase (AHRD V3.3 *** D3W9H7_SOLLC)
TCONS_00093534	=	Solyc11g067140.2	17.1008	7.82498	-1.1279	5e-05	0.000581762	DNA polymerase epsilon catalytic subunit (AHRD V3.3 *** A0A2G2VQQ6_CAPBA)
TCONS_00093537	=	Solyc11g067160.2	12.4048	25.4743	1.03815	5e-05	0.000581762	Aldo/keto reductase family oxidoreductase (AHRD V3.3 *** A0A2K3NWG7_TRIPR)
TCONS_00093563	=	Solyc11g068380.1	8.74749	41.7308	2.25417	5e-05	0.000581762	hypothetical protein (AHRD V3.3 *-* AT3G52740.1)
TCONS_00093630	=	Solyc11g068760.2	6.89248	2.23111	-1.62726	0.00045	0.00421223	hyaluronan mediated motility receptor-like protein (AHRD V3.3 *** AT5G06265.9)
TCONS_00093782	j	Solyc11g069470.3	8.17689	3.47395	-1.23498	0.00325	0.0227237	Homeobox leucine-zipper protein (AHRD V3.3 *** Q8H962_ZINVI)
TCONS_00093870	j	Solyc11g070100.2	8.66375	2.71984	-1.67147	5e-05	0.000581762	protein EARLY FLOWERING 3 (AHRD V3.3 *** A0A2I4FS73_9ROSI)
TCONS_00094244	j	Solyc11g073120.2	1.92944	5.95818	1.62669	5e-05	0.000581762	R2R3MYB transcription factor 58
TCONS_00094317	j	Solyc11g005060.2	11.8337	4.29685	-1.46155	5e-05	0.000581762	NADH:ubiquinone oxidoreductase intermediate-associated protein 30 (AHRD V3.3 *** A0A2U1L3K2_ARTAN)
TCONS_00094551	j	Solyc11g006230.3	13.2884	26.6428	1.00359	0.00665	0.0409191	GRF1-interacting factor 1 (AHRD V3.3 *-* A0A2G2Y6I7_CAPAN)
TCONS_00094559	j	Solyc11g006300.2	0.689646	10.9997	3.99546	0.0047	0.030828	3-oxo-5-alpha-steroid 4-dehydrogenase (AHRD V3.3 *** A0A200PYH0_9MAGN)
TCONS_00094560	=	Solyc11g006300.2	2.87491	25.7008	3.16023	5e-05	0.000581762	3-oxo-5-alpha-steroid 4-dehydrogenase (AHRD V3.3 *** A0A200PYH0_9MAGN)
TCONS_00094586	j	Solyc11g006460.3	39.503	142.477	1.85069	5e-05	0.000581762	DnaJ protein (AHRD V3.3 *** Q43177_SOLTU)
TCONS_00094662	=	Solyc11g006785.1	5.11783	10.5413	1.04245	0.0023	0.0170325	Unknown protein
TCONS_00094734	j	Solyc11g007430.3	0.934312	2.5766	1.46349	5e-05	0.000581762	Receptor-like protein kinase (AHRD V3.3 *** A0A2K3L8M9_TRIPR)
TCONS_00094811	j	Solyc11g007770.2	0.572199	1.40914	1.30023	0.0076	0.0455808	Glycosyltransferase family protein 64 protein C5 (AHRD V3.3 *** A0A2G2VEI7_CAPBA)
TCONS_00094875	j	Solyc11g008090.2	6.0272	1.79848	-1.74471	0.00585	0.036858	shugoshin-1-like (AHRD V3.3 *** A0A2I4G173_9ROSI)
TCONS_00094913	=	Solyc11g008250.2	4.9846	15.5031	1.63701	5e-05	0.000581762	P-loop containing nucleoside triphosphate hydrolases superfamily protein (AHRD V3.3 *** A0A2U1LNZ5_ARTAN)
TCONS_00095089	=	Solyc11g010220.2	2.36215	1.15256	-1.03525	5e-05	0.000581762	Pentatricopeptide repeat (AHRD V3.3 *** A0A200RDY1_9MAGN)
TCONS_00095118	j	Solyc11g010290.2	2.69333	1.01936	-1.40172	0.0068	0.0416675	Dicarboxylate transporter 2.1, chloroplastic (AHRD V3.3 *** A0A2G2Y5B9_CAPAN)
TCONS_00095126	=	Solyc11g010380.2	19.838	57.1025	1.52528	5e-05	0.000581762	Protein DETOXIFICATION (AHRD V3.3 *** A0A328DDG5_9ASTE)
TCONS_00095316	j	Solyc11g011170.2	7.24079	20.8598	1.5265	5e-05	0.000581762	Senescence-associated family protein (AHRD V3.3 *** A0A2U1QIG8_ARTAN)
TCONS_00095442	=	Solyc11g012030.2	1.27017	0.537073	-1.24184	0.0048	0.031359	Glucan endo-1,3-beta-glucosidase 5 (AHRD V3.3 *** A0A2G3B012_CAPCH)
TCONS_00095546	=	Solyc11g012680.3	7.75846	22.2932	1.52276	5e-05	0.000581762	Heavy metal transport/detoxification superfamily protein (AHRD V3.3 *-* B3H4A8_ARATH)
TCONS_00095567	=	Solyc11g012850.2	10.329	34.6159	1.74474	5e-05	0.000581762	Chlorophyllide a oxygenase, chloroplastic (AHRD V3.3 *** A0A2G2Z9Y9_CAPAN)
TCONS_00096084	j	Solyc11g022600.2	1.92445	9.97385	2.3737	5e-05	0.000581762	Mitochondrial transcription termination factor family protein (AHRD V3.3 *-* B4FH48_MAIZE)
TCONS_00096536	j	Solyc11g044450.3	1.16867	3.18464	1.44627	5e-05	0.000581762	DnaJ protein (AHRD V3.3 *** B6T720_MAIZE)
TCONS_00096537	=	Solyc11g044450.3	1.98088	4.94561	1.32001	5e-05	0.000581762	DnaJ protein (AHRD V3.3 *** B6T720_MAIZE)
TCONS_00096680	=	Solyc11g042420.2	6.36651	2.09291	-1.60499	0.00375	0.0255905	Cytochrome c (AHRD V3.3 *-* A0A314KZN8_NICAT)
TCONS_00096903	j	Solyc11g062430.2	9.22446	3.03947	-1.60164	5e-05	0.000581762	COP9 signalosome complex subunit 2 (AHRD V3.3 *** A0A2G2YFE8_CAPAN)
TCONS_00097104	=	Solyc11g065830.2	34.2216	96.9532	1.50238	5e-05	0.000581762	Dicarboxylate transporter 1, chloroplastic (AHRD V3.3 *** A0A2G2VN77_CAPBA)
TCONS_00097155	=	Solyc11g066100.2	3.06072	7.72308	1.33531	0.00015	0.00159156	Heat shock protein 70 (AHRD V3.3 *** S8C6K2_9LAMI)
TCONS_00097213	j	Solyc11g066660.3	11.7353	24.6883	1.07297	5e-05	0.000581762	Magnesium transporter MRS2-A, chloroplastic (AHRD V3.3 *** A0A2G2YHE9_CAPAN)
TCONS_00097224	j	Solyc11g066660.3	14.7396	30.6763	1.05743	5e-05	0.000581762	Magnesium transporter MRS2-A, chloroplastic (AHRD V3.3 *** A0A2G2YHE9_CAPAN)
TCONS_00097257	=	Solyc11g066890.1	23.9472	59.0089	1.30108	5e-05	0.000581762	Arogenate dehydratase (AHRD V3.3 *** A0A2G3BBC7_CAPCH)
TCONS_00097266	=	Solyc11g066920.1	2.26534	0.704471	-1.68511	5e-05	0.000581762	Pentatricopeptide repeat-containing protein (AHRD V3.3 *** A0A2I0VP48_9ASPA)
TCONS_00097281	=	Solyc11g066970.3	5.20783	10.9674	1.07447	0.00015	0.00159156	Transcriptional activator (DUF662) (AHRD V3.3 *** Q3EBM1_ARATH)
TCONS_00098090	o	Solyc11g072840.1	480.257	205.531	-1.22445	5e-05	0.000581762	Histone H4 (AHRD V3.3 *-* F2E7L1_HORVV)
TCONS_00098220	=	Solyc12g005230.3	0.860236	2.04993	1.25277	0.00645	0.0399119	Autophagy-related protein (AHRD V3.3 *** A0A2K3P5C5_TRIPR)
TCONS_00098240	=	Solyc12g005430.1	36.799	76.2308	1.05071	5e-05	0.000581762	HXXXD-type acyl-transferase family protein (AHRD V3.3 *** F4JBC7_ARATH)
TCONS_00098267	=	Solyc12g005610.3	1.8902	4.31888	1.19212	0.0015	0.0118736	Leucine-rich receptor-like kinase family protein (AHRD V3.3 *-* G7L9I8_MEDTR)
TCONS_00098268	=	Solyc12g005620.1	1.10259	3.07722	1.48073	5e-05	0.000581762	receptor-like protein kinase (AHRD V3.3 *** A0A1U7YIF9_NICSY)
TCONS_00098274	=	Solyc12g005750.1	0	9.98239	Inf	5e-05	0.000581762	B-box zinc finger protein 32 (AHRD V3.3 *** A0A2G3BMP6_CAPCH)
TCONS_00098278	=	Solyc12g005760.2	13.9366	29.5238	1.083	5e-05	0.000581762	Peroxisome biogenesis protein 22 (AHRD V3.3 *** A0A1U8EC78_CAPAN)
TCONS_00098412	=	Solyc12g006805.1	2.75385	19.4437	2.81978	5e-05	0.000581762	SOUL heme-binding family protein (AHRD V3.3 *** Q8VZ90_ARATH)
TCONS_00098444	=	Solyc12g007010.2	7.63492	20.0493	1.39287	5e-05	0.000581762	Iron-sulfur cluster carrier protein (AHRD V3.3 *** A0A2T0U724_9SPHI)
TCONS_00098458	=	Solyc12g007070.2	8.60523	0.927159	-3.21433	5e-05	0.000581762	Heat shock transcription factor (AHRD V3.3 *-* A0A1Y1I763_KLENI)
TCONS_00098486	=	Solyc12g007230.2	22.6366	47.1677	1.05914	0.0006	0.00541564	auxin-regulated IAA8
TCONS_00098673	=	Solyc12g009000.1	3.41332	1.27016	-1.42616	5e-05	0.000581762	Harbinger transposase-derived nuclease (AHRD V3.3 *** A0A2U1Q453_ARTAN)
TCONS_00098745	=	Solyc12g009440.2	292.647	93.3181	-1.64893	5e-05	0.000581762	DnaJ/Hsp40 cysteine-rich domain superfamily protein (AHRD V3.3 *** Q9SN73_ARATH)
TCONS_00098799	=	Solyc12g009920.1	1.23671	7.33777	2.56884	0.00065	0.00580414	Glycosyltransferase (AHRD V3.3 *-* A0A288W8G2_GARJA)
TCONS_00099039	=	Solyc12g011450.2	215.059	778.918	1.85674	5e-05	0.000581762	Chlorophyll a-b binding protein, chloroplastic (AHRD V3.3 *** A0A1U8G201_CAPAN)
TCONS_00099041	j	Solyc12g013520.3	8.07627	3.80254	-1.08673	0.0048	0.031359	Unknown protein
TCONS_00099097	j	Solyc12g013840.3	2.91906	10.3738	1.82937	5e-05	0.000581762	Protein SPA1-RELATED 3 (AHRD V3.3 *** A0A2G2VZ51_CAPBA)
TCONS_00099101	=	Solyc12g013840.3	1.78851	11.802	2.7222	5e-05	0.000581762	Protein SPA1-RELATED 3 (AHRD V3.3 *** A0A2G2VZ51_CAPBA)
TCONS_00099207	j	Solyc12g014360.2	7.47423	2.31984	-1.6879	5e-05	0.000581762	protein trichome birefringence-like 41 (AHRD V3.3 *** A0A2I4GYL0_9ROSI)
TCONS_00099215	=	Solyc12g014360.2	20.3119	9.39319	-1.11264	5e-05	0.000581762	protein trichome birefringence-like 41 (AHRD V3.3 *** A0A2I4GYL0_9ROSI)
TCONS_00099538	=	Solyc12g019550.2	45.6595	99.3734	1.12194	5e-05	0.000581762	hypothetical protein (AHRD V3.3 *-* AT1G21500.1)
TCONS_00099989	j	Solyc12g035520.3	2.3953	5.9191	1.30517	5e-05	0.000581762	Calmodulin-binding transcription activator 4 (AHRD V3.3 *** A0A2G2YFA1_CAPAN)
TCONS_00100374	j	Solyc12g042240.2	7.04657	18.8014	1.41585	0.0054	0.0345249	Major facilitator superfamily protein (AHRD V3.3 *-* F4IPF3_ARATH)
TCONS_00100570	=	Solyc12g044940.2	11.7572	26.0761	1.14919	5e-05	0.000581762	NAD(P)-binding Rossmann-fold superfamily protein (AHRD V3.3 *** Q94AL3_ARATH)
TCONS_00100580	=	Solyc12g045035.1	2.0627	4.69976	1.18805	5e-05	0.000581762	Fatty acid desaturase (AHRD V3.3 *** A0A200QRI1_9MAGN)
TCONS_00100754	j	Solyc12g055920.3	12.0367	5.26348	-1.19335	0.0002	0.00205981	Calcineurin B-like protein 4 (AHRD V3.3 *** A0A1U8ER88_CAPAN)
TCONS_00100844	=	Solyc12g056340.2	6.47157	2.60147	-1.31479	0.0054	0.0345249	RNA helicase DEAD38
TCONS_00100861	o	Solyc12g056410.2	8.52131	3.07534	-1.47033	0.00375	0.0255905	F-box protein PP2-A15 (AHRD V3.3 *** A0A2G2Y8Y0_CAPAN)
TCONS_00100887	=	Solyc12g056480.2	1.9365	4.58232	1.24263	0.00415	0.0278101	Protein STAY-GREEN, chloroplastic (AHRD V3.3 *** A0A2G3AE59_CAPAN)
TCONS_00100910	=	Solyc12g056600.3	18.7214	84.8973	2.18103	5e-05	0.000581762	NAD(P)-binding Rossmann-fold superfamily protein (AHRD V3.3 *** A0A2U1PL19_ARTAN),Pfam:PF13561
TCONS_00100998	=	Solyc12g087840.1	0.655184	3.37737	2.36593	0.0018	0.0138492	RING/U-box superfamily protein (AHRD V3.3 *-* A0A2U1LC40_ARTAN)
TCONS_00101000	=	Solyc12g087870.2	3.33744	6.89812	1.04746	0.0001	0.00110193	purine permease 3-like (AHRD V3.3 *** A0A1U8F0C1_CAPAN),Pfam:PF16913
TCONS_00101102	j	Solyc12g088520.2	4.17778	1.14191	-1.87129	0.0013	0.010529	cyclin A3_3
TCONS_00101104	j	Solyc12g088530.2	8.84557	2.61818	-1.75639	5e-05	0.000581762	cyclin A3.1
TCONS_00101134	=	Solyc12g088760.1	1.61479	3.93381	1.28458	5e-05	0.000581762	Subtilisin-like protease preproenzyme (AHRD V3.3 *** C7E4J6_TOBAC)
TCONS_00101195	=	Solyc12g089240.2	2.62744	0.553467	-2.24709	0.00025	0.00251098	B-box zinc finger protein 22 (AHRD V3.3 *** A0A1U8F0C2_CAPAN)
TCONS_00101254	=	Solyc12g094690.1	1.70966	4.40158	1.36431	0.005	0.0324278	RING/U-box superfamily protein (AHRD V3.3 *** A0A2U1LI04_ARTAN)
TCONS_00101437	=	Solyc12g096770.1	31.3396	99.5239	1.66705	5e-05	0.000581762	HXXXD-type acyl-transferase family protein (AHRD V3.3 *** F4JBC7_ARATH)
TCONS_00101442	j	Solyc12g096780.2	9.9333	29.8305	1.58644	0.00565	0.0358233	Alcohol dehydrogenase superfamily (AHRD V3.3 *** A0A200R634_9MAGN)
TCONS_00101445	j	Solyc12g096780.2	19.1494	41.9177	1.13026	0.00685	0.0419172	Alcohol dehydrogenase superfamily (AHRD V3.3 *** A0A200R634_9MAGN)
TCONS_00101451	=	Solyc12g096780.2	11.3918	37.5462	1.72067	5e-05	0.000581762	Alcohol dehydrogenase superfamily (AHRD V3.3 *** A0A200R634_9MAGN)
TCONS_00101484	=	Solyc12g096960.2	4.10341	9.93934	1.27633	0.0001	0.00110193	Major allergen Pru ar 1 (AHRD V3.3 *** Q5GMN2_CAPCH)
TCONS_00101535	=	Solyc12g098380.3	5.01526	1.86028	-1.4308	0.0011	0.00912792	Myosin-binding protein 2 (AHRD V3.3 *** A0A2G3B517_CAPCH)
TCONS_00101776	j	Solyc12g099660.2	9.39083	4.38966	-1.09715	0.0074	0.0446221	Glucosidase 2 subunit beta (AHRD V3.3 *-* A0A2G2YBK1_CAPAN)
TCONS_00101803	j	Solyc12g099930.2	13.8811	33.1153	1.25437	5e-05	0.000581762	Serine--glyoxylate aminotransferase (AHRD V3.3 *** A0A2G2YAX9_CAPAN)
TCONS_00101864	o	Solyc12g100260.1	0.926803	2.1823	1.23551	0.0051	0.0329482	Fatty acid desaturase (AHRD V3.3 *-* A0A200QRI1_9MAGN)
TCONS_00101998	=	Solyc12g005660.2	4.73783	16.8731	1.83242	5e-05	0.000581762	Zinc finger protein/CONSTANS-like protein (AHRD V3.3 *-* A0A2K3M573_TRIPR)
TCONS_00102039	j	Solyc12g005930.2	0.686695	1.89036	1.46092	0.0059	0.0371165	Ypt/Rab-GAP domain of gyp1p superfamily protein (AHRD V3.3 *** A0A2U1LL89_ARTAN)
TCONS_00102045	j	Solyc12g005950.2	0.731935	2.61186	1.83529	0.00315	0.0221395	COP1 homolog
TCONS_00102065	=	Solyc12g005980.2	2.97933	5.99419	1.00858	0.0004	0.00380018	WLM domain-containing protein/PUB domain-containing protein (AHRD V3.3 *** A0A1Q3B398_CEPFO)
TCONS_00102075	=	Solyc12g006140.2	14.5863	148.271	3.34555	5e-05	0.000581762	Cab-5 gene encoding chlorophyll a/b-binding protein
TCONS_00102249	j	Solyc12g007080.2	7.7244	3.42197	-1.1746	0.0018	0.0138492	Unknown protein
TCONS_00102346	=	Solyc12g008460.2	18.7683	7.18962	-1.38431	5e-05	0.000581762	Senescence/dehydration-associated protein-related protein (AHRD V3.3 *** A0A2U1Q0R2_ARTAN)
TCONS_00102474	=	Solyc12g009270.1	4.25016	11.6074	1.44946	5e-05	0.000581762	Plant invertase/pectin methylesterase inhibitor superfamily protein (AHRD V3.3 *** A0A061GSW0_THECC)
TCONS_00102534	j	Solyc12g009650.2	68.584	270.331	1.97879	5e-05	0.000581762	Sl proline-rich protein
TCONS_00102537	=	Solyc12g009650.2	150.502	485.511	1.68972	5e-05	0.000581762	Sl proline-rich protein
TCONS_00102589	=	Solyc12g010020.3	14.792	5.96437	-1.31038	5e-05	0.000581762	Leucine aminopeptidase A1
TCONS_00102590	=	Solyc12g010030.3	9.65054	3.12487	-1.62681	5e-05	0.000581762	Leucine aminopeptidase, chloroplastic (AHRD V3.3 *** AMPL_SOLTU)
TCONS_00102700	j	Solyc12g010860.2	14.6154	6.44452	-1.18135	0.0067	0.0411692	tft8
TCONS_00102712	=	Solyc12g010960.2	1.6778	3.90626	1.21922	0.00555	0.0353076	2-alkenal reductase (NADP(+)-dependent) (AHRD V3.3 *** A0A2G2WX40_CAPBA)
TCONS_00102713	o	Solyc12g010980.3	38.5429	104.722	1.44202	5e-05	0.000581762	HXXXD-type acyl-transferase family protein (AHRD V3.3 *** F4JBC7_ARATH)
TCONS_00102714	=	Solyc12g010980.3	91.9736	214.904	1.2244	5e-05	0.000581762	HXXXD-type acyl-transferase family protein (AHRD V3.3 *** F4JBC7_ARATH)
TCONS_00102782	=	Solyc12g011280.2	58.0577	181.586	1.64509	5e-05	0.000581762	Chlorophyll a-b binding protein, chloroplastic (AHRD V3.3 *** A0A0F7H004_9ROSI)
TCONS_00102811	=	Solyc12g013690.2	1.80972	3.97257	1.13431	0.0079	0.047034	Monooxygenase (AHRD V3.3 *** Q8H9C4_SOLTU)
TCONS_00102922	o	Solyc12g014140.3	14.3131	6.52306	-1.13372	5e-05	0.000581762	SlTCP3
TCONS_00102950	=	Solyc12g014250.2	20.7491	43.755	1.0764	5e-05	0.000581762	Phosphoenolpyruvate carboxylase (AHRD V3.3 *** A0A2G2VCE6_CAPBA)
TCONS_00103040	=	Solyc12g015630.2	1.68712	6.86777	2.02528	0.00305	0.0215555	transmembrane protein (AHRD V3.3 *** AT5G55570.1)
TCONS_00103088	j	Solyc12g015880.2	156.205	386.675	1.30768	5e-05	0.000581762	Heat shock protein 90-1
TCONS_00103090	=	Solyc12g015880.2	95.5567	262.098	1.45568	5e-05	0.000581762	Heat shock protein 90-1
TCONS_00103679	j	Solyc12g036250.2	2.85982	6.89342	1.26929	0.0085	0.0498902	HNH endonuclease (AHRD V3.3 *** A0A200QEB2_9MAGN)
TCONS_00103889	=	Solyc12g040790.2	156.734	317.13	1.01676	5e-05	0.000581762	Phosphoethanolamine N-methyltransferase (AHRD V3.3 *** A0A2G3A318_CAPAN)
TCONS_00103890	j	Solyc12g040800.2	1.22629	3.65227	1.57449	0.0008	0.00694348	Calcium-dependent lipid-binding (CaLB domain) family protein (AHRD V3.3 *** A0A2U1LMA8_ARTAN)
TCONS_00103891	=	Solyc12g040800.2	5.14811	11.0315	1.09952	5e-05	0.000581762	Calcium-dependent lipid-binding (CaLB domain) family protein (AHRD V3.3 *** A0A2U1LMA8_ARTAN)
TCONS_00104168	j	Solyc12g044280.2	18.0969	41.0679	1.18227	5e-05	0.000581762	Photosystem I reaction center subunit VI, chloroplastic (AHRD V3.3 *** A0A2G3D0C1_CAPCH)
TCONS_00104275	=	Solyc12g049030.1	0.933446	3.92928	2.07363	0.00075	0.0065685	Fatty acid desaturase (AHRD V3.3 *** A0A200QRI1_9MAGN)
TCONS_00104292	j	Solyc12g049270.3	2.45796	0.643675	-1.93306	0.00015	0.00159156	Developmentally regulated GTP binding protein (AHRD V3.3 *** O22445_PEA)
TCONS_00104301	j	Solyc12g049350.2	2.67745	7.01305	1.38918	0.00385	0.0261402	R2R3MYB transcription factor 11
TCONS_00104558	j	Solyc12g056650.2	29.9285	11.4813	-1.38224	5e-05	0.000581762	Protein GIGANTEA (AHRD V3.3 *** A0A2G3B3F7_CAPCH)
TCONS_00104567	j	Solyc12g056650.2	36.4305	10.5736	-1.78467	5e-05	0.000581762	Protein GIGANTEA (AHRD V3.3 *** A0A2G3B3F7_CAPCH)
TCONS_00104686	=	Solyc12g088030.2	21.4098	6.47001	-1.72643	5e-05	0.000581762	Transcription initiation factor IIA subunit 2 (AHRD V3.3 *** A0A1U8EUC5_CAPAN)
TCONS_00104737	o	Solyc12g088310.3	0.317105	1.40966	2.15232	0.008	0.0475179	Unknown protein
TCONS_00104750	=	Solyc12g088460.3	3.2847	12.4819	1.92601	5e-05	0.000581762	Cytochrome P450 (AHRD V3.3 *** A0A200Q0W8_9MAGN)
TCONS_00104876	j	Solyc12g089160.3	8.85599	3.75879	-1.23639	0.00155	0.0122077	Protein kinase domain (AHRD V3.3 *** A0A200R7P3_9MAGN)
TCONS_00105081	j	Solyc12g096020.3	7.03775	14.1606	1.00869	5e-05	0.000581762	Protein phosphatase 2c (AHRD V3.3 *** F8WL78_CITUN)
TCONS_00105206	j	Solyc12g096550.2	3.59631	8.11681	1.17439	0.0047	0.030828	Pheophorbide a oxygenase (AHRD V3.3 *** A0A2U1QIP5_ARTAN)
TCONS_00105211	=	Solyc12g096550.2	9.54529	22.1169	1.21229	5e-05	0.000581762	Pheophorbide a oxygenase (AHRD V3.3 *** A0A2U1QIP5_ARTAN)
TCONS_00105249	=	Solyc12g097000.2	2.43582	8.5882	1.81795	0.00015	0.00159156	Disease resistance protein (TIR-NBS-LRR class) family (AHRD V3.3 *-* A0A2U1MRL7_ARTAN)
TCONS_00105278	=	Solyc12g098160.2	1.38503	4.03115	1.54127	0.0001	0.00110193	protein ALWAYS EARLY 3-like (AHRD V3.3 *** A0A1S4BH11_TOBAC)
TCONS_00105353	j	Solyc12g098640.3	23.7451	50.505	1.0888	0.0005	0.00461646	Cycloeucalenol cycloisomerase (AHRD V3.3 *** A0A2G2YAV1_CAPAN)
TCONS_00105432	o	Solyc12g099000.3	46.9442	201.746	2.10352	5e-05	0.000581762	S-adenosylmethionine synthase (AHRD V3.3 *** A0A2G2VJM2_CAPBA)
TCONS_00105527	o	Solyc12g099500.2	10.044	3.28451	-1.61257	0.00065	0.00580414	transmembrane protein (AHRD V3.3 -** AT3G06890.1)
